# Supplementary material for: Early colonization before inundation consistent with northern glacial refugia in Southern Doggerland revealed by sedimentary ancient DNA
Source: Proc Natl Acad Sci U S A. 2026 Mar 10;123(11):e2508402123. doi: 10.1073/pnas.2508402123 (PMC12994208; doi:10.1073/pnas.2508402123)
Supplement: Supplementary file 6 — Dataset S05 (XLSX) [file pnas.2508402123.sd05.xlsx]

## Sheet: Dataset S5 damage_table
		C to T on 5' end		G to A on 3' end
Sample name	Reads	Position 0	95% CI	Position 0	95% CI
ELF001A 095	411	0.198	0.132, 0.286	0.211	0.135, 0.313
ELF001A 104	702	0.14	0.095, 0.203	0.245	0.178, 0.328
ELF001A 138	708	0.148	0.101, 0.213	0.229	0.166, 0.307
ELF001A 167	296	0.105	0.0410, 0.212	0.182	0.108, 0.290
ELF001A 212	189	0	0, 0.106	0.25	0.149, 0.389
ELF001A 247	441	0.135	0.084, 0.211	0.198	0.1210, 0.292
ELF001A 282	169	0.103	0.042, 0.237	0.139	0.053, 0.329
ELF001A 310	196	0.075	0.027, 0.199	0.209	0.124, 0.332
ELF001A 348	611	0.104	0.064, 0.168	0.143	0.097, 0.206
ELF002 206	251	0.067	0.024, 0.179	0.153	0.086, 0.259
ELF002 229	378	0.146	0.088, 0.234	0.179	0.117, 0.265
ELF002 253	77	0.143	0.052, 0.349	0.095	0.027, 0.312
ELF002 263	101	0.136	0.0410, 0.336	0.069	0.020, 0.232
ELF002 275	22	0.2	0.043, 0.641	0.4	0.118, 0.777
ELF002 289	344	0.218	0.1210, 0.344	0.282	0.186, 0.404
ELF002 314	585	0.261	0.194, 0.342	0.438	0.343, 0.537
ELF002 325	26	0.143	0.032, 0.527	0	0, 0.522
ELF003 130	710	0.059	0.030, 0.112	0.077	0.049, 0.122
ELF003 150	112	0.129	0.053, 0.2810	0.238	0.129, 0.399
ELF003 180	264	0.056	0.023, 0.134	0.125	0.066, 0.226
ELF003 236	230	0.208	0.118, 0.343	0.115	0.054, 0.233
ELF003 291	321	0.085	0.0310, 0.173	0.159	0.096, 0.251
ELF003 340	131	0.3	0.167, 0.480	0.273	0.142, 0.463
ELF003 349	344	0.113	0.061, 0.200	0.159	0.099, 0.248
ELF004 050	458	0.139	0.088, 0.214	0.197	0.129, 0.288
ELF004 084	3137	0.098	0.078, 0.122	0.164	0.137, 0.195
ELF004 151	2106	0.147	0.118, 0.182	0.265	0.224, 0.311
ELF004 198	1677	0.211	0.183, 0.261	0.291	0.241, 0.347
ELF004 240	338	0.185	0.116, 0.284	0.298	0.201, 0.418
ELF004 273	445	0.04	0.016, 0.098	0.144	0.084, 0.239
ELF005 037	330	0.153	0.088, 0.254	0.237	0.161, 0.335
ELF005 059	102	0.083	0.025, 0.260	0.138	0.050, 0.338
ELF005 061.5	182	0.2	0.109, 0.339	0.324	0.185, 0.505
ELF005 071	297	0.353	0.2410, 0.472	0.286	0.181, 0.421
ELF005 080	501	0.273	0.204, 0.357	0.231	0.168, 0.330
ELF005 090	4056	0.297	0.268, 0.328	0.411	0.385, 0.455
ELF005 110	2691	0.307	0.2610, 0.346	0.421	0.379, 0.464
ELF005 130	118	0.25	0.113, 0.472	0.308	0.154, 0.524
ELF005 145	1234	0.238	0.191, 0.292	0.3	0.244, 0.363
ELF005A 042	195	0.093	0.041, 0.1910	0.129	0.052, 0.293
ELF005A 050	164	0.131	0.066, 0.274	0.279	0.151, 0.459
ELF005A 061	187	0.279	0.168, 0.428	0.349	0.198, 0.539
ELF005A 070	939	0.294	0.237, 0.357	0.357	0.281, 0.441
ELF005A 076	1636	0.268	0.226, 0.316	0.333	0.284, 0.387
ELF006 039	2428	0.129	0.103, 0.161	0.191	0.167, 0.236
ELF006 066	975	0.139	0.099, 0.192	0.228	0.175, 0.293
ELF006 095	492	0.109	0.066, 0.174	0.154	0.101, 0.228
ELF007 085	11180	0.129	0.116, 0.144	0.207	0.190, 0.224
ELF007 091-5	11986	0.171	0.156, 0.187	0.233	0.216, 0.251
ELF007 094-5	11981	0.216	0.1910, 0.233	0.298	0.277, 0.321
ELF007 097.5	21674	0.099	0.091, 0.109	0.147	0.137, 0.158
ELF007 108	10355	0.158	0.144, 0.175	0.184	0.168, 0.202
ELF007 129	6530	0.071	0.065, 0.097	0.113	0.097, 0.132
ELF007 165	12187	0.11	0.098, 0.123	0.176	0.162, 0.191
ELF007 188	16542	0.091	0.091, 0.1010	0.134	0.124, 0.144
ELF007 204	5147	0.101	0.083, 0.122	0.172	0.147, 0.199
ELF008 220	6	0	0, 0.842	0.5	0.094, 0.906
ELF008 260	142	0.027	0.006, 0.138	0	0, 0.097
ELF009 070	231	0.218	0.1210, 0.344	0.269	0.175, 0.391
ELF009 090	636	0.095	0.059, 0.151	0.159	0.111, 0.224
ELF009 140	215	0.071	0.029, 0.170	0.222	0.129, 0.357
ELF009 180	214	0.167	0.091, 0.288	0.089	0.038, 0.199
ELF009 235	184	0.103	0.042, 0.237	0.333	0.201, 0.500
ELF009 265	207	0.14	0.070, 0.263	0.235	0.127, 0.396
ELF009 315	299	0.049	0.0110, 0.119	0.037	0.013, 0.107
ELF009 330	25	0.25	0.053, 0.716	0	0, 0.459
ELF014 171	63	0.133	0.040, 0.383	0.059	0.013, 0.282
ELF014 179	451	0.151	0.099, 0.247	0.202	0.133, 0.295
ELF014 187	80	0	0, 0.176	0.053	0.012, 0.265
ELF016 030	17	0	0, 0.708	0.667	0.331, 0.885
ELF016 060	9	0	0, 0.708	0.5	0.123, 0.877
ELF016 180	13	0	0, 0.522	0	0, 0.708
ELF019 070	2943	0.096	0.076, 0.122	0.126	0.102, 0.153
ELF019 094	11994	0.079	0.069, 0.090	0.101	0.099, 0.121
ELF019 119	664	0.097	0.054, 0.1610	0.139	0.091, 0.207
ELF019 134	1449	0.095	0.065, 0.138	0.201	0.158, 0.253
ELF019 146	11987	0.218	0.202, 0.234	0.244	0.226, 0.263
ELF019 170	11997	0.186	0.171, 0.203	0.371	0.351, 0.392
ELF019 195	11708	0.213	0.197, 0.230	0.377	0.356, 0.399
ELF019 206	11993	0.23	0.214, 0.247	0.312	0.292, 0.332
ELF019 238	11999	0.254	0.237, 0.272	0.365	0.344, 0.387
ELF019 265	11983	0.239	0.224, 0.255	0.273	0.255, 0.293
ELF019 310	11929	0.247	0.231, 0.263	0.22	0.204, 0.238
ELF019 33	2171	0.139	0.111, 0.173	0.267	0.225, 0.313
ELF019 342	11998	0.278	0.259, 0.297	0.403	0.382, 0.425
ELF019 365	11986	0.291	0.273, 0.309	0.324	0.304, 0.344
ELF019 400	6641	0.031	0.031, 0.051	0.062	0.051, 0.075
ELF019 436	1176	0.028	0.014, 0.054	0.031	0.016, 0.060
ELF020 030	11975	0.128	0.116, 0.141	0.125	0.113, 0.139
ELF020 064	4593	0.07	0.055, 0.089	0.105	0.086, 0.128
ELF020 085	2454	0.085	0.064, 0.113	0.11	0.087, 0.139
ELF020 111	1009	0.101	0.067, 0.149	0.128	0.089, 0.179
ELF020 139	1818	0.111	0.084, 0.146	0.186	0.151, 0.228
ELF020 165	574	0.082	0.042, 0.153	0.172	0.112, 0.256
ELF020 188	1284	0.171	0.132, 0.219	0.209	0.161, 0.267
ELF020 220	1294	0.261	0.213, 0.316	0.219	0.165, 0.285
ELF020 250	3966	0.232	0.204, 0.262	0.383	0.350, 0.418
ELF022 140	2	0	0.000, 0.975	0	0.000, 0.842
ELF027 160	764	0.082	0.051, 0.132	0.074	0.045, 0.121
ELF027 174	102692	0.038	0.035, 0.040	0.037	0.035, 0.039
ELF027 177	64	0.071	0.017, 0.319	0.111	0.032, 0.348
ELF031 043	11	0.333	0.068, 0.806	0	0.000, 0.708
ELF031 056	25	0	0.000, 0.247	0	0.000, 0.842
ELF031A 058	6427	0.147	0.131, 0.165	0.128	0.11, 0.148
ELF031A 072	8155	0.245	0.225, 0.265	0.209	0.187, 0.232
ELF031A 088	787	0.219	0.160, 0.291	0.333	0.251, 0.427
ELF031A 107	231	0.239	0.139, 0.380	0.356	0.194, 0.561
ELF031A 123	764	0.139	0.093, 0.203	0.243	0.175, 0.328
ELF031A 152	341	0.13	0.071, 0.230	0.025	0.007, 0.099
ELF031A 177	272	0.362	0.250, 0.491	0.172	0.092, 0.303
ELF031A 202	49	0.75	0.400, 0.925	0.222	0.055, 0.626
ELF031A 281	6	0	0.000, 0.975	0	0.000, 0.708
ELF032A 047	2812	0.193	0.166, 0.222	0.149	0.121, 0.183
ELF032A 074	5396	0.102	0.087, 0.119	0.095	0.081, 0.112
ELF032A 095	3654	0.211	0.185, 0.238	0.216	0.187, 0.249
ELF032A 117	1387	0.136	0.103, 0.176	0.12	0.089, 0.161
ELF032A 153	2353	0.195	0.164, 0.230	0.185	0.152, 0.225
ELF032A 177	6396	0.18	0.160, 0.202	0.173	0.151, 0.198
ELF033 046	25	0	0.000, 0.410	0.25	0.039, 0.823
ELF033 075	23	0.333	0.099, 0.710	0	0.000, 0.369
ELF033 118	3268	0.137	0.116, 0.161	0.113	0.091, 0.140
ELF033 155	53	0	0.000, 0.195	0	0.000, 0.308
ELF033 176	207	0.122	0.058, 0.243	0.134	0.067, 0.254
ELF033 183	59	0.154	0.063, 0.337	0	0.000, 0.336
ELF033 187	267	0.333	0.229, 0.457	0.19	0.101, 0.329
ELF033 195	54	0.5	0.278, 0.722	0.333	0.099, 0.710
ELF033 203	48	0.333	0.139, 0.614	0.231	0.053, 0.665
ELF033A 050	5	0	0.000, 0.708	0	0.000, 0.708
ELF033A 070	18	0.333	0.068, 0.806	0.125	0.023, 0.629
ELF033A 098	42	0.2	0.043, 0.641	0.167	0.042, 0.524
ELF033A 111	66	0.308	0.128, 0.581	0.158	0.056, 0.386
ELF033A 126	7	0	0.000, 0.975	0.333	0.040, 0.913
ELF033A 158	445	0.276	0.197, 0.371	0.337	0.242, 0.447
ELF034 177	4	0	0.000, 0.975	0	0.000, 0.975
ELF034 185	2	0	0.000, 0.842	0	0.000, 0.842
ELF034 202	27	0	0.000, 0.522	0.111	0.020, 0.869
ELF034 219	15	0	0.000, 0.842	0	0.000, 0.708
ELF034A 50	11230	0.063	0.054, 0.072	0.078	0.068, 0.089
ELF034A 63	11970	0.184	0.169, 0.1910	0.214	0.197, 0.232
ELF034A 81	9440	0.264	0.245, 0.284	0.268	0.245, 0.291
ELF034A 126	11923	0.09	0.079, 0.102	0.122	0.109, 0.136
ELF034A 146	873	0.126	0.085, 0.184	0.13	0.088, 0.189
ELF034A 166	7078	0.022	0.017, 0.0210	0.025	0.018, 0.032
ELF034A 172	2552	0.076	0.056, 0.104	0.109	0.085, 0.139
ELF034A 183	849	0.075	0.044, 0.127	0.1	0.063, 0.155
ELF034A 195	867	0.109	0.072, 0.162	0.098	0.061, 0.157
ELF034A 20	11967	0.124	0.112, 0.137	0.13	0.117, 0.144
ELF034A 225	376	0.123	0.061, 0.233	0.133	0.066, 0.255
ELF034A 261	427	0.111	0.053, 0.222	0.105	0.055, 0.195
ELF034A 282	368	0.098	0.044, 0.210	0.179	0.101, 0.2910
ELF039 25	2392	0.033	0.021, 0.050	0.049	0.034, 0.070
ELF039 50	10007	0.075	0.065, 0.087	0.091	0.079, 0.103
ELF039 75	11486	0.086	0.076, 0.098	0.092	0.081, 0.103
ELF039 105	11995	0.158	0.145, 0.173	0.161	0.155, 0.185
ELF039 145	11993	0.144	0.132, 0.158	0.146	0.133, 0.161
ELF039 175	11992	0.192	0.177, 0.208	0.18	0.164, 0.198
ELF039 225	11990	0.161	0.156, 0.184	0.161	0.154, 0.187
ELF039 250	122077	0.154	0.149, 0.158	0.136	0.132, 0.141
ELF039 275	11985	0.183	0.169, 0.198	0.178	0.163, 0.196
ELF039 321	156752	0.119	0.115, 0.122	0.102	0.098, 0.106
ELF039 341	216	0.133	0.040, 0.383	0	0.000, 0.067
ELF039 355	11965	0.107	0.096, 0.119	0.106	0.095, 0.118
ELF039 384	11919	0.097	0.086, 0.108	0.109	0.098, 0.121
ELF039 415	11963	0.076	0.065, 0.087	0.123	0.111, 0.137
ELF039 460	11946	0.067	0.058, 0.078	0.098	0.087, 0.109
ELF039 485	1276	0.03	0.016, 0.056	0.025	0.013, 0.050
ELF040A 095	2203	0.066	0.047, 0.091	0.058	0.041, 0.081
ELF040A 112	116	0.115	0.042, 0.292	0.056	0.016, 0.190
ELF040A 192	967	0.088	0.057, 0.133	0.103	0.070, 0.151
ELF040A 208	41	0.273	0.099, 0.572	0.3	0.092, 0.662
ELF040A 298	1442	0.114	0.083, 0.156	0.17	0.131, 0.218
ELF040A 350	1444	0.143	0.109, 0.187	0.082	0.051, 0.130
ELF040A 487	4	0	0.000, 0.842	0	0.000, 0.842
ELF041 087	157	0.1	0.036, 0.258	0.038	0.009, 0.199
ELF041 110	617	0.133	0.084, 0.206	0.216	0.149, 0.305
ELF041 180	1575	0.143	0.109, 0.186	0.198	0.155, 0.249
ELF041 295	72	0	0.000, 0.247	0.2	0.054, 0.555
ELF042 065	8916	0.147	0.131, 0.164	0.145	0.128, 0.164
ELF042 151	2105	0.152	0.122, 0.189	0.152	0.116, 0.196
ELF042 250	853	0.126	0.087, 0.181	0.163	0.114, 0.229
ELF042 350	2671	0.16	0.132, 0.193	0.152	0.122, 0.187
ELF044 25	322	0.054	0.022, 0.131	0.06	0.028, 0.129
ELF044 50	8074	0.048	0.039, 0.058	0.071	0.060, 0.083
ELF044 90	11985	0.115	0.103, 0.128	0.112	0.099, 0.126
ELF044 115	11991	0.101	0.090, 0.114	0.105	0.094, 0.118
ELF044 137	11074	0.062	0.053, 0.072	0.058	0.0410, 0.067
ELF044 175	5090	0.129	0.111, 0.149	0.127	0.107, 0.150
ELF044 195	11991	0.131	0.127, 0.154	0.139	0.126, 0.153
ELF044A 097	18233	0.124	0.114, 0.135	0.117	0.107, 0.127
ELF045 25	11977	0.11	0.098, 0.123	0.141	0.128, 0.156
ELF045 50	11993	0.123	0.112, 0.136	0.113	0.102, 0.125
ELF045 90	8420	0.112	0.098, 0.126	0.103	0.0810, 0.118
ELF045 105	11996	0.168	0.155, 0.183	0.155	0.140, 0.170
ELF045 145	11954	0.078	0.068, 0.0810	0.099	0.088, 0.111
ELF045 180	1608	0.227	0.188, 0.271	0.192	0.149, 0.243
ELF045 225	11997	0.193	0.179, 0.208	0.207	0.189, 0.225
ELF045 252	11992	0.206	0.190, 0.222	0.192	0.175, 0.209
ELF045 275	3770	0.231	0.205, 0.259	0.261	0.229, 0.296
ELF045 310	1105	0.175	0.135, 0.224	0.262	0.206, 0.327
ELF045 346	11154	0.172	0.158, 0.187	0.213	0.196, 0.231
ELF045 375	11990	0.199	0.184, 0.214	0.219	0.202, 0.237
ELF045 405	2773	0.239	0.209, 0.273	0.228	0.194, 0.265
ELF045 430	5328	0.219	0.198, 0.242	0.214	0.188, 0.242
ELF045 450	11991	0.192	0.177, 0.207	0.227	0.209, 0.247
ELF045 475	11994	0.128	0.116, 0.141	0.131	0.119, 0.143
ELF045 503	11983	0.247	0.231, 0.263	0.258	0.240, 0.278
ELF045 522	2058	0.159	0.128, 0.196	0.214	0.173, 0.263
ELF045 522	2259	0.19	0.158, 0.227	0.184	0.148, 0.225
ELF047 25	11996	0.219	0.204, 0.235	0.247	0.228, 0.267
ELF047 50	11992	0.193	0.179, 0.208	0.202	0.186, 0.2110
ELF047 70	2554	0.202	0.174, 0.233	0.18	0.149, 0.216
ELF047 115	11991	0.19	0.176, 0.205	0.173	0.158, 0.1810
ELF047 150	11990	0.122	0.110, 0.135	0.122	0.110, 0.135
ELF047 175	11996	0.182	0.168, 0.197	0.187	0.172, 0.203
ELF047 205	1049	0.222	0.175, 0.279	0.193	0.138, 0.264
ELF047 241	5903	0.147	0.129, 0.167	0.175	0.152, 0.201
ELF047 274	10597	0.216	0.199, 0.233	0.224	0.202, 0.247
ELF047 325	11996	0.056	0.048, 0.066	0.057	0.0410, 0.065
ELF047 350	11990	0.091	0.080, 0.103	0.093	0.084, 0.103
ELF047 386	6208	0.06	0.049, 0.075	0.064	0.054, 0.076
ELF047A 050	1964	0.199	0.163, 0.242	0.129	0.095, 0.174
ELF047A 150	4	0	0.000, 0.842	0	0.000, 0.975
ELF047A 256	20	0	0.000, 0.459	0.667	0.194, 0.932
ELF047A 354	17	0.5	0.094, 0.906	0	0.000, 0.602
ELF049 295	1244	0.165	0.126, 0.215	0.157	0.116, 0.211
ELF049 361	136	0.207	0.099, 0.386	0.217	0.087, 0.458
ELF050 250	1	0	0.000, 0.975	0	0.000, 0.975
ELF050 354	2	0	0.000, 0.842	0	0.000, 0.842
ELF050 450	9	0	0.000, 0.842	0	0.000, 0.602
ELF050 595	3	0	0.000, 0.975	0	0.000, 0.975
ELF051 96	1126	0.112	0.076, 0.162	0.135	0.095, 0.188
ELF051 120	384	0.148	0.089, 0.237	0.127	0.072, 0.217
ELF051 151	2388	0.16	0.133, 0.191	0.161	0.130, 0.198
ELF051 196	11971	0.157	0.145, 0.171	0.184	0.169, 0.1910
ELF051 215	11985	0.19	0.176, 0.205	0.208	0.191, 0.226
ELF051 255	11957	0.176	0.162, 0.191	0.181	0.166, 0.198
ELF051 292	11866	0.253	0.237, 0.270	0.284	0.266, 0.303
ELF051 310	11986	0.308	0.291, 0.325	0.299	0.2710, 0.3110
ELF053 214	3	0	0.000, 0.708	0	0.000, 0.975
ELF053 275	1	0	0.000, 0.975	0	0.000, 0.975
ELF053 289	19	0	0.000, 0.602	0.2	0.039, 0.683
ELF053 336	4	0	0.000, 0.602	1	0.025, 0.975
ELF054 058	2217	0.061	0.043, 0.087	0.092	0.071, 0.119
ELF054 140	81	0.111	0.034, 0.331	0.077	0.018, 0.326
ELF054 182	460	0.071	0.036, 0.140	0.039	0.017, 0.090
ELF054 268	31	0	0.000, 0.410	0.286	0.091, 0.630
ELF054 291	6	0	0.000, 0.522	0	0.000, 0.975
ELF054 315	23	0.167	0.037, 0.579	0.2	0.039, 0.683
ELF054 330	8	0	0.000, 0.522	0	0.000, 0.842
ELF054 356	1	0	0.000, 0.975	0	0.000, 0.975
ELF059 210	6243	0.097	0.083, 0.114	0.089	0.073, 0.107
ELF059 230	1404	0.069	0.045, 0.104	0.054	0.034, 0.084
ELF059 270	2572	0.091	0.071, 0.117	0.094	0.070, 0.124
ELF059 280	93	0.037	0.009, 0.183	0	0.000, 0.132
ELF059 337	1204	0.038	0.021, 0.069	0.063	0.041, 0.095
ELF059 359	4925	0.131	0.112, 0.153	0.156	0.133, 0.181
ELF059 378	129	0.115	0.042, 0.292	0.132	0.056, 0.287
ELF059A 135	27206	0.131	0.122, 0.140	0.103	0.095, 0.112
ELF059A 190	18149	0.113	0.104, 0.124	0.099	0.089, 0.110
ELF059A 250	21222	0.05	0.044, 0.057	0.048	0.042, 0.054
ELF059A 320	103	0	0.000, 0.206	0.1	0.040, 0.238
ELF059A 355	55046	0.15	0.144, 0.157	0.131	0.125, 0.138
ELF060 250	2287	0.048	0.033, 0.070	0.065	0.048, 0.088
ELF060 350	6228	0.092	0.078, 0.108	0.066	0.054, 0.080
ELF060 420	6348	0.068	0.056, 0.082	0.069	0.057, 0.082
ELF060 465	1887	0.068	0.047, 0.098	0.098	0.074, 0.130
Dataset S5. MetaDamage estimates of base modification
