# Supplementary material for: Early colonization before inundation consistent with northern glacial refugia in Southern Doggerland revealed by sedimentary ancient DNA
Source: Proc Natl Acad Sci U S A. 2026 Mar 10;123(11):e2508402123. doi: 10.1073/pnas.2508402123 (PMC12994208; doi:10.1073/pnas.2508402123)
Supplement: Supplementary file 7 — Dataset S06 (XLSX) [file pnas.2508402123.sd06.xlsx]

## Sheet: Dataset S6 read lengths
Taxonomic assignation	mean read length	standard deviation	read size frequency distribution
Marsileaceae	60.5	1.5
Ceratophyllum	52.7183	15.4355
Menyanthaceae	45.625	10.9143
Lycopus	72.2	28.551
Lentibulariaceae	46.2381	9.2268
Utricularia	52.1897	17.2711
Haloragaceae	52.5278	18.2482
Myriophyllum	54.1275	19.5039
Alismataceae	63.0141	27.5804
Sagittaria	75.027	24.9578
Lemnoideae	90.3154	24.4823
Hydrocharitaceae	74.8311	30.1511
Najas	64.5	20.3924
Potamogeton	62.5613	26.2814
Eleocharis	46.5	17.5823
Schoeneae	60.5	6.42262
Cladium	56.6	12.8156
Eriophorum	48	10.9011
Oryzeae	79.8947	26.5903
Typhaceae	66.6497	26.2297
Sparganium	56	22.2661
Typha	63.306	21.9297
Nymphaeales	56.1887	22.2126
Nymphaeaceae	63.1356	25.2308
Nuphar	57.5	19.4143
Nymphaea	83.5556	16.5134
Isoetes	61	23.2522
Cymodoceaceae	87.0252	27.8754
Ruppia	79.699	27.8629
Posidonia	106.474	25.469
Zosteraceae	79.1569	29.3346
Zostera	83.7762	28.18
Characeae	49.2346	14.7996
Chara	48.1646	11.9471
Potamogetonaceae	59.2807	24.625
Stuckenia	70.3289	29.374
Fuireneae	60.3333	21.2043
Bolboschoenus	65.6364	25.1641
Arundinoideae	71.5205	27.2188
Molinieae	79.6868	29.6184
Phragmites	64.3295	26.4552
Chenopodium	77.6154	29.3324
Salicornioideae	76.3333	25.7207
Salicornia	84	30.0083
Salicornia subg. Salicornia	75.5517	27.5963
Suaedoideae	63.5	24.5
Suaeda	76.8	38.4676
Plumbaginaceae	70.9306	31.3563
Armeria	43.7619	9.17089
Limonium	73.0941	30.4344
Cochlearieae	39	3.40588
Cochlearia	54.5	9.5
Puccinellia	54.5	24.0468
Ephedra	67.6667	2.35702
Artemisia	60.8571	16.0795
Chenopodiaceae	64.7442	24.2338
Chenopodioideae	63.8226	28.6483
Atripliceae	78.2222	33.7368
Tamaricaceae	57.375	7.01672
Crassulaceae	47.4118	21.9627
Pinidae	55.5455	21.3195
Cupressales	49.8182	10.684
Cupressaceae	63.0323	24.3741
Taxaceae	55.5	16.5
Pinaceae	67.1746	25.0045
Aquifoliales	60	7
Ilex	62.8333	18.3341
Adoxaceae	67.1538	28.5693
Viburnum	69.6986	24.2621
Lonicera	78.4444	23.7211
Cornales	66.7273	23.8579
Cornus	63.2105	23.834
Ericaceae	44.5945	10.4754
Arbutoideae	42.7838	10.6724
Ericoideae	46.2414	12.4766
Empetreae	40.1667	3.13138
Empetrum	50.75	13.3299
Vaccinioideae	37	3
Vaccinieae	38	0
Vaccinium	44.3333	10.403
Oleaceae	54	15.0428
Oleeae	71	30.3813
Lycium	71	25.4558
Celastraceae	37.8889	6.19936
Caesalpinioideae	69.0909	32.0921
Fagales	51.4385	18.8309
Betulaceae	51.2624	17.8144
Alnus	50.6256	18.6156
Betula	45.3034	11.4844
Corylus	61	26.2236
Fagaceae	66.9322	25.8215
Castanea	84.6364	18.0468
Quercus	63.3294	24.0091
Quercus robur	94	11
Juglandaceae	57.0382	24.6562
Juglans	82	27.9285
Salicaceae	46.4044	12.9767
Saliceae	49.1666	16.1535
Populus	48.7137	15.1121
Salix	49.7526	16.2537
Rhamnaceae	59.4	24.9407
Ziziphus	70.4	23.5083
Rhamneae	60.2	26.5435
Amygdaleae	74.0698	27.6114
Prunus	65.0753	24.1384
Maleae	63.5031	24.2274
Crataegus	59	1
Malus	62.7315	23.5284
Pyrus	69.3895	23.515
Dryadoideae	46.7723	12.1091
Dryas	46.8	11.8207
Rosa	65.875	23.0598
Rubus	65.4762	29.5452
Ulmaceae	67.2086	25.4582
Ulmus	74	30.9054
Tilioideae	81	32
Tilia	84.6	25.6779
Anacardiaceae	76.7273	27.1464
Sapindaceae	59	29.1822
Vitaceae	67.7	24.0605
Vitis	60.2222	21.7602
Hamamelidaceae	78.6667	7.93025
Laurales	65.3333	22.3805
Lauraceae	68.0476	31.4589
Berberidaceae	47	8.45154
Berberidoideae	69.2222	25.1828
Pinus	64.7349	26.0574
Apioideae	49.9103	17.7018
apioid superclade	58.5	34.0404
Apieae	96.6667	30.6413
Oenantheae	52.3095	16.5205
Daucus	79.7	27.2325
Daucus carota	62.4286	17.6138
Hedera	93.125	31.5612
Chrysanthemum	84.8519	32.3954
Achillea	49.2222	8.48237
Mediterranean clade	44.3333	7.71722
Tussilagininae	52.5714	14.4604
Carduoideae	51.3333	16.2138
Cardueae	49.493	12.0759
Carduinae	49.6364	18.287
Cirsium	35.8	3.1241
Centaureinae	60.9333	23.0578
Centaurea	42	0
Cichorioideae	52	12.6754
Cichorieae	59.7778	21.1785
Crepidinae	53.3333	12.5786
Taraxacum	52.125	19.4739
Campanulaceae	45.2609	10.2224
Campanula	50.7719	17.5529
Lobelia	77.3333	29.3295
Pyroloideae	47.4	9.60417
Pyroleae	45.1176	6.70279
Primulaceae	48.9655	14.4862
Primula	57.2	28.0956
Boraginaceae	43.6667	10.0443
Cynoglossoideae	39	7.3212
Apocynaceae	45.8	13.6928
Gentianaceae	42.3333	8.65384
Gentianeae	47.1111	9.60838
Rubiaceae	40.5397	7.03241
Rubioideae	44.1533	9.65314
Rubieae	42.375	6.74792
Galium	45.6087	11.9515
Trichosporeae	84.5333	35.6162
Lamioideae	44.2143	9.69668
Nepetoideae	58.9936	22.674
Mentheae	56.9144	20.8163
Mentha	78	27.5726
Salvia	74.6	29.0352
Scutellaria	58.2308	21.5448
Orobanchaceae	45.5674	12.6795
Orobancheae	50.1429	24.6021
Pedicularideae	41	7.14143
Pedicularis	44	8.48107
Rhinantheae	44.0435	7.71491
Euphrasia	43.8667	8.17204
Plantago	52	15.7519
Veroniceae	55.9286	24.7082
Veronica	48.4783	11.3324
Cuscuta	43	14.8549
Solanum	71.57	28.8317
Cactineae	81.4848	26.3739
Caryophyllaceae	47.7917	13.6625
Alsineae	56.1	20.4863
Sileneae	42.4	4.49889
Silene	44.3214	17.3021
Dysphania	59.5	3.5
Droseraceae	48	11.8245
Polygonoideae	45.3672	11.3357
Persicarieae	45.3571	9.09165
Persicaria	43.8182	8.18889
Rumiceae	52.8222	13.6142
Cucurbitales	73.9032	27.641
Cucurbitaceae	65.587	28.3668
NPAAA clade	56.2634	25.3667
Hologalegina	53.5342	20.7457
IRL clade	56.5627	23.2413
Fabeae	48.2542	15.3751
Lathyrus	48.1	13.1754
Vicia	43.0909	6.8018
Galegeae	47.6941	15.5291
Trifolieae	59.3158	23.5485
Medicago	68.83	24.7572
Trifolium	51.2593	14.6631
Lotus	71	16.8028
Euphorbiaceae	49.1439	18.3159
Cannabaceae	79.75	27.1972
Spiraeeae	63	32.4088
Geum	48.381	18.3029
Potentilleae	44.3481	11.35
Fragariinae	45.1351	12.6452
Fragaria	46.5556	11.1665
Potentilleae incertae sedis	40.3077	7.80911
Potentilla	43.0839	9.89914
Filipendula	45.4516	11.581
Urticaceae	53.1667	23.6391
Arabideae	43.1111	2.99794
Draba	42	5.41603
Brassiceae	69.9637	29.0759
Brassica	74.2064	28.7519
Brassica oleracea	78.5357	31.8411
Camelineae	49.811	16.9885
Arabidopsis	48.1474	15.5315
Lepidium	67.5	22.5444
Geraniaceae	41.4286	7.20034
Geranium	53.1875	27.8887
Onagroideae	55.4545	12.0858
Amyridoideae	76.25	32.6908
Saxifragaceae	49.5217	15.8179
Saxifraga	45.5056	15.2994
Araceae	79.7385	30.9245
Aroideae	63.5	28.2852
Tofieldiaceae	46	3.08221
Amaryllidaceae	64.5	10.7121
Allioideae	59.4167	11.2061
Allium	83.3957	29.8231
Amaryllidoideae	51.9091	21.5552
Asparagaceae	82.4688	33.2274
Agavoideae	71.6667	5.79272
Nolinoideae	68	18.0062
Asphodeloideae	41.4286	6.4555
Hyacinthaceae	100.571	32.6753
Iridaceae	67.8	35.8519
Iridoideae	34	0
Iris	64.2105	16.7821
Orchidaceae	62.9846	32.2583
Cypripedioideae	115	43.3013
Epidendroideae	65.8557	30.505
Calypsoinae	40.5	2.69258
Corallorhiza	78.4545	36.0842
Malaxidinae	57.5	5.5
Neottieae	41	8.27647
Neottia	43.625	4.32832
Orchidoideae	54	19.485
Dioscoreales	74.6923	29.8046
Dioscoreaceae	90.6667	15.6276
Dioscorea	76.5385	36.2228
Nartheciaceae	53	6.68331
Colchicaceae	54.75	21.3878
Liliaceae	65.1591	24.8641
Fritillaria	98.3333	35.5371
Lilium	83.8	30.0093
Melanthiaceae	72.4	31.1435
Piperales	41.625	6.06089
Aristolochiaceae	53.5	14.2799
Aristolochia	57.0833	13.2631
Papaveroideae	46.2791	11.7934
Papaver	45.5	8.17007
Ranunculoideae	47.2475	11.282
Anemoneae	54.8333	19.8949
Caltheae	45.5	1.5
Caltha	45.6061	8.58095
Caltha palustris	51	0
Actaea	87	0
Delphinieae	55	5.78792
Ranunculeae	46.9086	12.3667
Ranunculus	48.3351	13.096
Thalictroideae	45.5608	12.2937
Thalictrum	46.9697	15.304
Acrogymnospermae	61.3056	23.5087
Gnetidae	53	18.6726
Apiales	52.7857	14.4206
Apiineae	62.1404	30.1851
Apiaceae	45.625	14.3522
Araliaceae	67.8273	25.9077
Asteraceae	53.8438	19.6366
Asteroideae	55.4209	19.985
Anthemideae	58.5836	23.7777
Artemisiinae	65.1277	25.5606
Astereae	65.9091	28.855
Gnaphalieae	46.0909	9.32694
Senecioneae	55.8438	20.7577
Dipsacales	59.5417	18.4616
Caprifoliaceae	65.5484	25.396
Ericales	54.3877	22.1786
lamiids	50.4263	20.2669
Boraginales	40.25	4.65698
Gentianales	46.0824	15.6508
Lamiales	49.3577	17.2517
Lamiaceae	53.1573	18.1169
Stachydeae	48.1143	9.80021
Plantaginaceae	48.8	15.528
Solanales	56.2419	26.2182
Convolvulaceae	64.7361	26.5079
Solanaceae	60.0212	25.2827
Solanoideae	76.0991	30.4976
Caryophyllales	55.6485	23.6251
Polygonaceae	44.2548	10.028
Polygoneae	48.6667	10.8423
Fabales	55.3333	23.3171
Fabaceae	59.5207	26.0092
Papilionoideae	59.7788	24.6004
50 kb inversion clade	56.5742	25.145
core genistoids	61.6667	26.7623
Astragalus	45.32	12.9266
Loteae	52.25	15.4818
Phaseoleae	71.6098	30.416
Linaceae	46	4.54606
Oxalidales	52.4	17.9733
Rosaceae	48.704	16.5667
Amygdaloideae	59.183	22.6503
Rosoideae	48.507	15.8286
Rosoideae incertae sedis	60.95	25.3347
Sanguisorbeae	55	13.7356
Agrimoniinae	90.3333	21.7
Sanguisorbinae	44.6	8.54634
Sanguisorba	57.8	11.6688
malvids	57.4393	25.4091
Brassicales	49.7876	16.6332
Brassicaceae	52.3011	21.9513
Malvales	60.1579	25.3709
Cistaceae	47.5	10.9202
Helianthemum	41.25	5.56215
Malvaceae	67.7616	26.4047
Malvoideae	60.7996	24.5427
Thymelaeaceae	65.5	20.8467
Myrtales	56.7879	23.2363
Lythraceae	72.2308	31.6888
Sapindales	80.1667	28.9259
Rutaceae	84.4582	27.7961
Santalales	45.375	10.3594
Viscaceae	54.4286	6.95613
Arecaceae	72.6518	28.6873
Liliales	71.3636	28.3988
Proteales	62.8	31.0337
Ranunculales	47.1601	13.7597
Ranunculaceae	46.0056	11.5711
Cyperaceae	52.9393	20.5297
Cyperoideae	52.0023	20.7742
Carex	47.3175	14.6969
Cypereae	103	0
Cyperus	73.75	33.1314
C4 Cyperus incertae sedis	85.5	30.1786
Scirpeae	43.4688	10.9516
Juncaceae	67.6111	28.7057
Juncus	63.7368	25.8168
Poaceae	61.4832	25.4167
BOP clade	64.1892	26.8915
Oryzoideae	35	0
Pooideae	54.6198	23.5088
Brachypodium	51.5208	19.3261
Poeae	43.9617	11.9671
Aveninae	52.8333	21.3847
Avena	53.2759	24.2784
Agrostidinae	48.5556	22.1181
Calamagrostis	54.75	8.98262
Coleanthinae	54.5897	26.5868
Deschampsia	43	12.2882
Loliinae	47.5417	20.3408
Festuca	43.537	9.88585
Poinae	41.8824	5.90994
Poa	45.5	11.9501
Stipa	64.5	18.5
Triticodae	87	26.3515
Triticeae	59.5438	24.9776
Hordeinae	59.8025	22.9785
Elymus	37.8	2.13542
Hordeum	53.4783	19.9878
Secale	88.6364	33.6945
PACMAD clade	63.5188	26.4926
Aristideae	83	40.4063
Chloridoideae	63.5703	24.3887
Zoysieae	66.3734	25.2736
Sporobolus	68.7581	24.6962
Panicoideae	67.0655	27.2319
Andropogoneae	68.738	27.4988
Paniceae	71.6332	28.3867
Cenchrinae	79.4667	27.2075
Setaria	94.375	27.9058
Panicum	74.169	28.5692
Polypodiopsida	55.0793	21.8516
Equisetaceae	46.6	10.1509
Equisetum	52.1003	18.4892
Ophioglossidae	87.125	22.324
Polypodiidae	54.2985	22.1777
Polypodiales	53.1159	20.15
Aspleniineae	59.3091	24.6294
Asplenium	58.5	15.5
Athyriaceae	62.1596	23.8935
Athyrium	75.973	29.6525
Blechnaceae	62.4286	27.5051
Cystopteris	53	9
Thelypteridaceae	65.3406	27.8649
Phegopteridoideae	60.5345	23.0795
Thelypteridoideae	63.5517	24.919
Thelypteris	48	0
Thelypteris palustris	74.75	26.4232
Dennstaedtiaceae	83.4196	29.7542
Pteridium	83.8235	27.335
Pteridium aquilinum	82.2727	22.1896
Polypodiineae	62.0538	26.6742
Dryopteridaceae	83	11.0454
Dryopteridoideae	64.6222	27.5046
Dryopteris	76.9957	26.6695
Polypodiaceae	77.6667	30.8441
Polypodioideae	90.4	32.2217
Pteridaceae	47	12.5214
Cheilanthoideae	49.2	11.3561
Pteridoideae	40.8	7.75629
Anthocerotophyta	43.5	9.5
Bryophyta	43.54	16.4405
Bryophytina	43.3438	10.9666
Bryopsida	47.3742	14.5952
Bryidae	61.1111	29.7211
Bryaceae	86.75	39.6067
Hypnanae	49	13.4629
Hypnales	58.1765	16.5324
Dicranidae	52.0556	14.6077
Pottiaceae	49.9412	13.3877
Polytrichaceae	41.8605	7.41959
Marchantiophyta	48.9552	13.5199
Jungermanniopsida	44.5	11.0838
Jungermanniidae	40.7308	11.3529
Jungermanniales	54.7581	10.9849
Cephaloziineae	65.1667	25.6867
Porellales	54	0
Lejeuneaceae	52.4444	9.32275
Marchantiopsida	70	12.1037
Marchantiidae	66.3333	26.0427
Marchantiales	49.4545	14.4811
Amaranthus	65.6667	32.7855
Rhinanthus	37.6	4.07922
Poeae Chloroplast Group 1 (Aveneae type)	45.1481	10.3555
Poeae Chloroplast Group 2 (Poeae type)	42.463	8.0263
Dataset S6 Mean read length and read size distributions for assigned taxa
