# Supplementary material for: Early colonization before inundation consistent with northern glacial refugia in Southern Doggerland revealed by sedimentary ancient DNA
Source: Proc Natl Acad Sci U S A. 2026 Mar 10;123(11):e2508402123. doi: 10.1073/pnas.2508402123 (PMC12994208; doi:10.1073/pnas.2508402123)
Supplement: Supplementary file 8 — Dataset S07 (XLSX) [file pnas.2508402123.sd07.xlsx]

## Sheet: Dataset S7 pairwise correlation
taxa names	Chlorophyta	Chlamydomonadaceae	unclassified Chlamydomonas	unclassified Balticola	Phacotaceae	Tetrabaenaceae	Pleodorina	Volvulina	Chlorophyceae incertae sedis	Pleurastrosarcina	OCC clade	Chaetophorales	unclassified Diplosphaera	Pseudopediastrum	Pseudomuriella	Rotundella	Selenastraceae	Chloropicaceae	unclassified Chloroparvula	Chloropicon	Pedinophyceae	Pedinomonas	unclassified Pedinomonas	Pycnococcaceae	Chlorellales	Chlorellaceae	Auxenochlorella	Chlorella clade	Dictyosphaerium	Micractinium	Prototheca	Pseudochlorella	Oocystoideae	Elliptochloris clade	Coccomyxa	Trebouxiaceae	Trebouxiophyceae incertae sedis	unclassified Choricystis	Heveochlorella	OUU clade	Ulotrichales	Ulotrichales incertae sedis	Ulvales	TCBD clade	Udoteaceae	Trentepohliales	Trentepohliaceae	Trentepohlia	unclassified Trentepohlia
Chlorophyta	1	0.577045	0.788309	0.320798	-0.0262089	-0.0262089	-0.0262089	-0.037241	0.013672	-0.0262089	0.447642	-0.0346652	-0.0352964	0.0617604	0.320798	0.191323	0.0697998	-0.0262089	0.631826	0.212222	0.47774	-0.0262089	0.631826	-0.0262089	0.638271	0.685793	-0.0262089	0.376737	0.631826	-0.037241	0.675207	-0.0262089	-0.0159998	0.727328	0.807379	0.028818	0.262619	0.665188	-0.0262089	-0.0767059	-0.0394898	0.0754043	-0.0485782	-0.0458295	-0.0167682	0.0930327	0.286685	0.2357	-0.00808122
Chlamydomonadaceae	0.577045	1	0.14146	-0.0409042	0.227896	-0.0287869	0.227896	-0.0409042	0.142335	0.0567741	0.191252	-0.0409042	0.0380503	0.071791	0.019884	0.142335	0.213923	-0.0287869	0.227896	0.0470435	-0.0287869	-0.0287869	0.227896	0.0567741	0.647755	0.261487	0.0567741	0.175568	0.227896	0.019884	0.0582413	0.0567741	-0.0365163	0.208155	0.182064	0.154499	0.226603	0.236464	-0.0287869	-0.0216478	-0.000466088	0.07588	0.071791	0.0992767	0.0123948	0.121614	0.241548	0.234735	-0.0287869
unclassified Chlamydomonas	0.788309	0.14146	1	0.490476	-0.013405	-0.013405	-0.013405	-0.0190476	-0.013405	-0.013405	0.433492	-0.0190476	-0.018053	-0.0271977	0.490476	-0.013405	-0.0374763	-0.013405	0.703763	0.166323	0.703763	-0.013405	0.703763	-0.013405	0.38906	0.79823	-0.013405	0.48611	0.703763	-0.0190476	0.863272	-0.013405	-0.0170043	0.894739	0.959142	0.0929206	0.290614	0.825964	-0.013405	-0.0392327	-0.0234404	-0.0256461	-0.0271977	-0.0234404	-0.0305566	-0.0422069	-0.0368421	-0.0407021	-0.013405
unclassified Balticola	0.320798	-0.0409042	0.490476	1	-0.013405	-0.013405	-0.013405	-0.0190476	-0.013405	-0.013405	-0.025752	-0.0190476	-0.018053	-0.0271977	0.490476	-0.013405	-0.0374763	-0.013405	-0.013405	0.366285	0.703763	-0.013405	-0.013405	-0.013405	-0.0401092	0.387461	-0.013405	0.131067	-0.013405	-0.0190476	0.56816	-0.013405	-0.0170043	0.354288	0.412666	0.0929206	0.131963	0.52278	-0.013405	0.223136	-0.0234404	-0.0256461	-0.0271977	-0.0234404	-0.0305566	0.0946457	0.321531	-0.0407021	-0.013405
Phacotaceae	-0.0262089	0.227896	-0.013405	-0.013405	1	-0.00943396	-0.00943396	-0.013405	-0.00943396	-0.00943396	-0.0181233	-0.013405	-0.012705	-0.0191407	-0.013405	-0.00943396	-0.0263744	-0.00943396	-0.00943396	-0.0236735	-0.00943396	-0.00943396	-0.00943396	-0.00943396	-0.0282274	0.00424556	-0.00943396	-0.0326928	-0.00943396	-0.013405	-0.0155282	-0.00943396	-0.011967	-0.0223437	-0.0172526	-0.0231777	0.204524	0.261228	-0.00943396	-0.0276105	-0.0164965	-0.0180488	-0.0191407	0.571878	-0.0215046	-0.0297037	-0.0259281	-0.0286446	-0.00943396
Tetrabaenaceae	-0.0262089	-0.0287869	-0.013405	-0.013405	-0.00943396	1	-0.00943396	-0.013405	-0.00943396	-0.00943396	-0.0181233	-0.013405	-0.012705	-0.0191407	-0.013405	-0.00943396	-0.0263744	-0.00943396	-0.00943396	0.82068	-0.00943396	1	-0.00943396	-0.00943396	0.173128	-0.0370522	-0.00943396	-0.0326928	-0.00943396	-0.013405	-0.0155282	-0.00943396	-0.011967	-0.0223437	-0.0172526	-0.0231777	-0.0187828	-0.0232646	1	-0.0276105	-0.0164965	-0.0180488	-0.0191407	-0.0164965	0.438694	-0.0297037	-0.0259281	-0.0286446	-0.00943396
Pleodorina	-0.0262089	0.227896	-0.013405	-0.013405	-0.00943396	-0.00943396	1	-0.013405	-0.00943396	-0.00943396	-0.0181233	-0.013405	-0.012705	-0.0191407	-0.013405	-0.00943396	0.190707	-0.00943396	-0.00943396	-0.0236735	-0.00943396	-0.00943396	-0.00943396	-0.00943396	-0.0282274	0.252032	-0.00943396	0.217174	-0.00943396	-0.013405	-0.0155282	-0.00943396	-0.011967	-0.0223437	-0.0172526	0.508253	-0.0187828	0.118982	-0.00943396	-0.0276105	-0.0164965	-0.0180488	-0.0191407	-0.0164965	-0.0215046	-0.0297037	-0.0259281	-0.0286446	-0.00943396
Volvulina	-0.037241	-0.0409042	-0.0190476	-0.0190476	-0.013405	-0.013405	-0.013405	1	-0.013405	-0.013405	-0.025752	-0.0190476	-0.018053	0.518456	-0.0190476	-0.013405	-0.0374763	-0.013405	-0.013405	-0.0336384	-0.013405	-0.013405	-0.013405	-0.013405	0.102947	-0.0526486	-0.013405	-0.0464542	-0.013405	-0.0190476	-0.0220645	-0.013405	-0.0170043	-0.0317488	-0.0245148	-0.0329339	-0.0266891	-0.0330574	-0.013405	-0.0392327	-0.0234404	-0.0256461	-0.0271977	0.812599	-0.0305566	0.368351	0.142344	0.220605	-0.013405
Chlorophyceae incertae sedis	0.013672	0.142335	-0.013405	-0.013405	-0.00943396	-0.00943396	-0.00943396	-0.013405	1	-0.00943396	-0.0181233	-0.013405	-0.012705	-0.0191407	-0.013405	-0.00943396	-0.0263744	-0.00943396	-0.00943396	-0.0236735	-0.00943396	-0.00943396	-0.00943396	-0.00943396	-0.0282274	0.00424556	-0.00943396	-0.0326928	-0.00943396	-0.013405	-0.0155282	-0.00943396	-0.011967	0.303671	0.136583	-0.0231777	0.874444	0.332352	-0.00943396	-0.0276105	-0.0164965	0.754439	-0.0191407	-0.0164965	0.438694	-0.0297037	-0.0259281	-0.0286446	-0.00943396
Pleurastrosarcina	-0.0262089	0.0567741	-0.013405	-0.013405	-0.00943396	-0.00943396	-0.00943396	-0.013405	-0.00943396	1	-0.0181233	-0.013405	-0.012705	-0.0191407	0.703763	-0.00943396	-0.0263744	-0.00943396	-0.00943396	-0.0236735	-0.00943396	-0.00943396	-0.00943396	1	-0.0282274	0.210734	-0.00943396	0.217174	-0.00943396	0.703763	-0.0155282	-0.00943396	-0.011967	0.0863277	-0.0172526	0.685397	-0.0187828	-0.0232646	-0.00943396	-0.0276105	-0.0164965	-0.0180488	0.492874	-0.0164965	-0.0215046	-0.0297037	-0.0259281	-0.0286446	-0.00943396
OCC clade	0.447642	0.191252	0.433492	-0.025752	-0.0181233	-0.0181233	-0.0181233	-0.025752	-0.0181233	-0.0181233	1	-0.025752	-0.0244073	-0.0367707	-0.025752	-0.0181233	0.157848	-0.0181233	0.628276	-0.000421097	-0.0181233	-0.0181233	0.628276	-0.0181233	0.461532	0.497394	0.305076	0.57721	0.628276	-0.025752	0.23616	-0.0181233	-0.0229896	0.444196	0.508662	0.0689093	0.106913	0.228573	-0.0181233	0.0651972	-0.0316909	0.0889941	-0.0367707	-0.0316909	-0.041312	-0.0262259	0.111695	0.0627324	-0.0181233
Chaetophorales	-0.0346652	-0.0409042	-0.0190476	-0.0190476	-0.013405	-0.013405	-0.013405	-0.0190476	-0.013405	-0.013405	-0.025752	1	-0.018053	-0.0271977	-0.0190476	-0.013405	-0.0374763	-0.013405	-0.013405	-0.0336384	-0.013405	-0.013405	-0.013405	-0.013405	0.102947	-0.023308	-0.013405	-0.0464542	-0.013405	-0.0190476	-0.0220645	-0.013405	-0.0170043	-0.0317488	-0.0245148	-0.0329339	-0.0266891	-0.0330574	-0.013405	-0.0392327	-0.0234404	-0.0256461	-0.0271977	-0.0234404	-0.0305566	-0.0422069	-0.0368421	-0.0407021	-0.013405
unclassified Diplosphaera	-0.0352964	0.0380503	-0.018053	-0.018053	-0.012705	-0.012705	-0.012705	-0.018053	-0.012705	-0.012705	-0.0244073	-0.018053	1	0.204071	-0.018053	-0.012705	-0.0355193	-0.012705	-0.012705	-0.0318818	-0.012705	-0.012705	-0.012705	-0.012705	0.142767	-0.0498993	-0.012705	-0.0440284	-0.012705	-0.018053	-0.0209123	-0.012705	-0.0161164	-0.0300909	-0.0232347	-0.0312141	-0.0252954	-0.0313312	-0.012705	-0.037184	-0.0222163	-0.0243069	-0.0257774	-0.0222163	-0.028961	0.132939	0.191521	0.126531	-0.012705
Pseudopediastrum	0.0617604	0.071791	-0.0271977	-0.0271977	-0.0191407	-0.0191407	-0.0191407	0.518456	-0.0191407	-0.0191407	-0.0367707	-0.0271977	0.204071	1	-0.0271977	0.492874	-0.0535115	-0.0191407	-0.0191407	-0.0480315	-0.0191407	-0.0191407	-0.0191407	-0.0191407	0.198063	-0.0542284	-0.0191407	-0.066331	-0.0191407	-0.0271977	-0.0315053	-0.0191407	0.21928	-0.0453334	-0.0350042	-0.0470256	-0.0381087	0.0249496	-0.0191407	-0.0560194	-0.03347	-0.0366195	-0.038835	0.414191	-0.0436311	0.721369	0.523071	0.563741	0.236867
Pseudomuriella	0.320798	0.019884	0.490476	0.490476	-0.013405	-0.013405	-0.013405	-0.0190476	-0.013405	0.703763	-0.025752	-0.0190476	-0.018053	-0.0271977	1	-0.013405	-0.0374763	-0.013405	-0.013405	0.166323	0.703763	-0.013405	-0.013405	0.703763	-0.0401092	0.504823	-0.013405	0.308589	-0.013405	0.490476	0.56816	-0.013405	-0.0170043	0.431495	0.412666	0.596339	0.131963	0.52278	-0.013405	-0.0392327	-0.0234404	-0.0256461	0.336571	-0.0234404	-0.0305566	-0.0422069	-0.0368421	-0.0407021	-0.013405
Rotundella	0.191323	0.142335	-0.013405	-0.013405	-0.00943396	-0.00943396	-0.00943396	-0.013405	-0.00943396	-0.00943396	-0.0181233	-0.013405	-0.012705	0.492874	-0.013405	1	-0.0263744	-0.00943396	-0.00943396	-0.0236735	-0.00943396	-0.00943396	-0.00943396	-0.00943396	-0.0282274	0.00424556	-0.00943396	-0.0326928	-0.00943396	-0.013405	-0.0155282	-0.00943396	-0.011967	-0.0223437	-0.0172526	-0.0231777	-0.0187828	0.118982	-0.00943396	-0.0276105	-0.0164965	-0.0180488	-0.0191407	-0.0164965	-0.0215046	0.451856	0.478492	0.461752	-0.00943396
Selenastraceae	0.0697998	0.213923	-0.0374763	-0.0374763	-0.0263744	-0.0263744	0.190707	-0.0374763	-0.0263744	-0.0263744	0.157848	-0.0374763	-0.0355193	-0.0535115	-0.0374763	-0.0263744	1	-0.0263744	-0.0263744	-0.0359202	-0.0263744	-0.0263744	-0.0263744	-0.0263744	0.180898	0.242781	0.624871	0.338477	-0.0263744	0.116753	-0.0434119	-0.0263744	0.104229	-0.0624659	-0.048233	0.35425	-0.0525109	-0.00385955	-0.0263744	0.240478	-0.046119	-0.0504588	-0.0535115	-0.046119	-0.0601203	-0.06233	-0.0182485	-0.0273509	-0.0263744
Chloropicaceae	-0.0262089	-0.0287869	-0.013405	-0.013405	-0.00943396	-0.00943396	-0.00943396	-0.013405	-0.00943396	-0.00943396	-0.0181233	-0.013405	-0.012705	-0.0191407	-0.013405	-0.00943396	-0.0263744	1	-0.00943396	-0.0236735	-0.00943396	-0.00943396	-0.00943396	-0.00943396	-0.0282274	-0.0370522	-0.00943396	-0.0326928	-0.00943396	-0.013405	-0.0155282	-0.00943396	-0.011967	-0.0223437	-0.0172526	-0.0231777	-0.0187828	-0.0232646	-0.00943396	0.34168	-0.0164965	0.368195	-0.0191407	-0.0164965	-0.0215046	-0.0297037	-0.0259281	-0.0286446	-0.00943396
unclassified Chloroparvula	0.631826	0.227896	0.703763	-0.013405	-0.00943396	-0.00943396	-0.00943396	-0.013405	-0.00943396	-0.00943396	0.628276	-0.013405	-0.012705	-0.0191407	-0.013405	-0.00943396	-0.0263744	-0.00943396	1	-0.0236735	-0.00943396	-0.00943396	1	-0.00943396	0.575839	0.623711	-0.00943396	0.46704	1	-0.013405	0.39985	-0.00943396	-0.011967	0.738356	0.751927	-0.0231777	0.204524	0.403475	-0.00943396	-0.0276105	-0.0164965	-0.0180488	-0.0191407	-0.0164965	-0.0215046	-0.0297037	-0.0259281	-0.0286446	-0.00943396
Chloropicon	0.212222	0.0470435	0.166323	0.366285	-0.0236735	0.82068	-0.0236735	-0.0336384	-0.0236735	-0.0236735	-0.000421097	-0.0336384	-0.0318818	-0.0480315	0.166323	-0.0236735	-0.0359202	-0.0236735	-0.0236735	1	0.257778	0.82068	-0.0236735	-0.0236735	0.181806	0.189131	-0.0236735	0.057297	-0.0236735	-0.0336384	0.308482	-0.0236735	-0.03003	0.12573	0.149724	0.0159252	0.0151292	0.189503	0.82068	0.0336804	-0.041396	0.0624015	0.0233487	-0.041396	0.395133	0.0194502	0.181061	0.0135774	-0.0236735
Pedinophyceae	0.47774	-0.0287869	0.703763	0.703763	-0.00943396	-0.00943396	-0.00943396	-0.013405	-0.00943396	-0.00943396	-0.0181233	-0.013405	-0.012705	-0.0191407	0.703763	-0.00943396	-0.0263744	-0.00943396	-0.00943396	0.257778	1	-0.00943396	-0.00943396	-0.00943396	-0.0282274	0.499818	-0.00943396	0.217174	-0.00943396	-0.013405	0.815228	-0.00943396	-0.011967	0.521013	0.598091	0.153966	0.204524	0.759091	-0.00943396	-0.0276105	-0.0164965	-0.0180488	-0.0191407	-0.0164965	-0.0215046	-0.0297037	-0.0259281	-0.0286446	-0.00943396
Pedinomonas	-0.0262089	-0.0287869	-0.013405	-0.013405	-0.00943396	1	-0.00943396	-0.013405	-0.00943396	-0.00943396	-0.0181233	-0.013405	-0.012705	-0.0191407	-0.013405	-0.00943396	-0.0263744	-0.00943396	-0.00943396	0.82068	-0.00943396	1	-0.00943396	-0.00943396	0.173128	-0.0370522	-0.00943396	-0.0326928	-0.00943396	-0.013405	-0.0155282	-0.00943396	-0.011967	-0.0223437	-0.0172526	-0.0231777	-0.0187828	-0.0232646	1	-0.0276105	-0.0164965	-0.0180488	-0.0191407	-0.0164965	0.438694	-0.0297037	-0.0259281	-0.0286446	-0.00943396
unclassified Pedinomonas	0.631826	0.227896	0.703763	-0.013405	-0.00943396	-0.00943396	-0.00943396	-0.013405	-0.00943396	-0.00943396	0.628276	-0.013405	-0.012705	-0.0191407	-0.013405	-0.00943396	-0.0263744	-0.00943396	1	-0.0236735	-0.00943396	-0.00943396	1	-0.00943396	0.575839	0.623711	-0.00943396	0.46704	1	-0.013405	0.39985	-0.00943396	-0.011967	0.738356	0.751927	-0.0231777	0.204524	0.403475	-0.00943396	-0.0276105	-0.0164965	-0.0180488	-0.0191407	-0.0164965	-0.0215046	-0.0297037	-0.0259281	-0.0286446	-0.00943396
Pycnococcaceae	-0.0262089	0.0567741	-0.013405	-0.013405	-0.00943396	-0.00943396	-0.00943396	-0.013405	-0.00943396	1	-0.0181233	-0.013405	-0.012705	-0.0191407	0.703763	-0.00943396	-0.0263744	-0.00943396	-0.00943396	-0.0236735	-0.00943396	-0.00943396	-0.00943396	1	-0.0282274	0.210734	-0.00943396	0.217174	-0.00943396	0.703763	-0.0155282	-0.00943396	-0.011967	0.0863277	-0.0172526	0.685397	-0.0187828	-0.0232646	-0.00943396	-0.0276105	-0.0164965	-0.0180488	0.492874	-0.0164965	-0.0215046	-0.0297037	-0.0259281	-0.0286446	-0.00943396
Chlorellales	0.638271	0.647755	0.38906	-0.0401092	-0.0282274	0.173128	-0.0282274	0.102947	-0.0282274	-0.0282274	0.461532	0.102947	0.142767	0.198063	-0.0401092	-0.0282274	0.180898	-0.0282274	0.575839	0.181806	-0.0282274	0.173128	0.575839	-0.0282274	1	0.358691	-0.0282274	0.251072	0.575839	-0.0401092	0.202109	-0.0282274	0.0280486	0.388364	0.408672	-0.0340145	0.0774313	0.214134	0.173128	-0.0826136	-0.0493592	-0.0540039	-0.0572711	0.068006	0.0274535	0.160875	0.173967	0.207756	-0.0282274
Chlorellaceae	0.685793	0.261487	0.79823	0.387461	0.00424556	-0.0370522	0.252032	-0.0526486	0.00424556	0.210734	0.497394	-0.023308	-0.0498993	-0.0542284	0.504823	0.00424556	0.242781	-0.0370522	0.623711	0.189131	0.499818	-0.0370522	0.623711	0.210734	0.358691	1	0.128139	0.648506	0.623711	0.270098	0.754718	-0.0370522	0.00538552	0.779203	0.788183	0.430771	0.245985	0.717546	-0.0370522	0.0728589	-0.0407189	0.00812248	0.134298	-0.0407189	-0.00914984	-0.0654382	0.0323051	-0.00717205	-0.0370522
Auxenochlorella	-0.0262089	0.0567741	-0.013405	-0.013405	-0.00943396	-0.00943396	-0.00943396	-0.013405	-0.00943396	-0.00943396	0.305076	-0.013405	-0.012705	-0.0191407	-0.013405	-0.00943396	0.624871	-0.00943396	-0.00943396	-0.0236735	-0.00943396	-0.00943396	-0.00943396	-0.00943396	-0.0282274	0.128139	1	0.46704	-0.00943396	-0.013405	-0.0155282	-0.00943396	-0.011967	-0.0223437	-0.0172526	0.331109	-0.0187828	-0.0232646	-0.00943396	0.34168	-0.0164965	-0.0180488	-0.0191407	-0.0164965	-0.0215046	-0.0297037	-0.0259281	-0.0286446	-0.00943396
Chlorella clade	0.376737	0.175568	0.48611	0.131067	-0.0326928	-0.0326928	0.217174	-0.0464542	-0.0326928	0.217174	0.57721	-0.0464542	-0.0440284	-0.066331	0.308589	-0.0326928	0.338477	-0.0326928	0.46704	0.057297	0.217174	-0.0326928	0.46704	0.217174	0.251072	0.648506	0.46704	1	0.46704	0.308589	0.357464	-0.0326928	-0.041471	0.48746	0.473321	0.445862	0.100735	0.377114	-0.0326928	0.17855	-0.0571675	0.0330605	0.187148	-0.0571675	0.0393907	-0.0314156	-0.0274224	0.0221222	-0.0326928
Dictyosphaerium	0.631826	0.227896	0.703763	-0.013405	-0.00943396	-0.00943396	-0.00943396	-0.013405	-0.00943396	-0.00943396	0.628276	-0.013405	-0.012705	-0.0191407	-0.013405	-0.00943396	-0.0263744	-0.00943396	1	-0.0236735	-0.00943396	-0.00943396	1	-0.00943396	0.575839	0.623711	-0.00943396	0.46704	1	-0.013405	0.39985	-0.00943396	-0.011967	0.738356	0.751927	-0.0231777	0.204524	0.403475	-0.00943396	-0.0276105	-0.0164965	-0.0180488	-0.0191407	-0.0164965	-0.0215046	-0.0297037	-0.0259281	-0.0286446	-0.00943396
Micractinium	-0.037241	0.019884	-0.0190476	-0.0190476	-0.013405	-0.013405	-0.013405	-0.0190476	-0.013405	0.703763	-0.025752	-0.0190476	-0.018053	-0.0271977	0.490476	-0.013405	0.116753	-0.013405	-0.013405	-0.0336384	-0.013405	-0.013405	-0.013405	0.703763	-0.0401092	0.270098	-0.013405	0.308589	-0.013405	1	-0.0220645	-0.013405	-0.0170043	0.0454585	-0.0245148	0.470484	-0.0266891	-0.0330574	-0.013405	0.223136	-0.0234404	-0.0256461	0.336571	-0.0234404	-0.0305566	-0.0422069	-0.0368421	-0.0407021	-0.013405
Prototheca	0.675207	0.0582413	0.863272	0.56816	-0.0155282	-0.0155282	-0.0155282	-0.0220645	-0.0155282	-0.0155282	0.23616	-0.0220645	-0.0209123	-0.0315053	0.56816	-0.0155282	-0.0434119	-0.0155282	0.39985	0.308482	0.815228	-0.0155282	0.39985	-0.0155282	0.202109	0.754718	-0.0155282	0.357464	0.39985	-0.0220645	1	-0.0155282	-0.0196976	0.723426	0.79454	0.107638	0.244753	0.810448	-0.0155282	-0.0454465	-0.0271529	-0.029708	-0.0315053	-0.0271529	-0.0353963	-0.0488918	-0.0426773	-0.0471486	-0.0155282
Pseudochlorella	-0.0262089	0.0567741	-0.013405	-0.013405	-0.00943396	-0.00943396	-0.00943396	-0.013405	-0.00943396	-0.00943396	-0.0181233	-0.013405	-0.012705	-0.0191407	-0.013405	-0.00943396	-0.0263744	-0.00943396	-0.00943396	-0.0236735	-0.00943396	-0.00943396	-0.00943396	-0.00943396	-0.0282274	-0.0370522	-0.00943396	-0.0326928	-0.00943396	-0.013405	-0.0155282	1	-0.011967	-0.0223437	-0.0172526	-0.0231777	-0.0187828	-0.0232646	-0.00943396	0.34168	-0.0164965	-0.0180488	-0.0191407	-0.0164965	-0.0215046	-0.0297037	-0.0259281	-0.0286446	-0.00943396
Oocystoideae	-0.0159998	-0.0365163	-0.0170043	-0.0170043	-0.011967	-0.011967	-0.011967	-0.0170043	-0.011967	-0.011967	-0.0229896	-0.0170043	-0.0161164	0.21928	-0.0170043	-0.011967	0.104229	-0.011967	-0.011967	-0.03003	-0.011967	-0.011967	-0.011967	-0.011967	0.0280486	0.00538552	-0.011967	-0.041471	-0.011967	-0.0170043	-0.0196976	-0.011967	1	-0.0283431	-0.0218851	0.0267759	-0.0238261	-0.00695624	-0.011967	-0.0350241	-0.0209259	-0.022895	-0.0242801	-0.0209259	-0.0272788	-0.0376793	0.207057	-0.0363359	0.948388
Elliptochloris clade	0.727328	0.208155	0.894739	0.354288	-0.0223437	-0.0223437	-0.0223437	-0.0317488	0.303671	0.0863277	0.444196	-0.0317488	-0.0300909	-0.0453334	0.431495	-0.0223437	-0.0624659	-0.0223437	0.738356	0.12573	0.521013	-0.0223437	0.738356	0.0863277	0.388364	0.779203	-0.0223437	0.48746	0.738356	0.0454585	0.723426	-0.0223437	-0.0283431	1	0.919696	0.154881	0.53248	0.817778	-0.0223437	-0.0653935	-0.0390707	0.206741	0.0649092	-0.0390707	0.14724	-0.0703509	-0.0614088	-0.0678428	-0.0223437
Coccomyxa	0.807379	0.182064	0.959142	0.412666	-0.0172526	-0.0172526	-0.0172526	-0.0245148	0.136583	-0.0172526	0.508662	-0.0245148	-0.0232347	-0.0350042	0.412666	-0.0172526	-0.048233	-0.0172526	0.751927	0.149724	0.598091	-0.0172526	0.751927	-0.0172526	0.408672	0.788183	-0.0172526	0.473321	0.751927	-0.0245148	0.79454	-0.0172526	-0.0218851	0.919696	1	0.0655987	0.408061	0.81374	-0.0172526	-0.0504935	-0.0301684	0.143581	-0.0350042	-0.0301684	0.0308063	-0.0396437	0.0294559	0.00366693	-0.0172526
Trebouxiaceae	0.028818	0.154499	0.0929206	0.0929206	-0.0231777	-0.0231777	0.508253	-0.0329339	-0.0231777	0.685397	0.0689093	-0.0329339	-0.0312141	-0.0470256	0.596339	-0.0231777	0.35425	-0.0231777	-0.0231777	0.0159252	0.153966	-0.0231777	-0.0231777	0.685397	-0.0340145	0.430771	0.331109	0.445862	-0.0231777	0.470484	0.107638	-0.0231777	0.0267759	0.154881	0.0655987	1	-0.00695855	0.167506	-0.0231777	0.0617778	-0.0405291	-0.0443428	0.312384	-0.0405291	-0.0528333	-0.0729769	-0.063701	-0.0703751	-0.0231777
Trebouxiophyceae incertae sedis	0.262619	0.226603	0.290614	0.131963	0.204524	-0.0187828	-0.0187828	-0.0266891	0.874444	-0.0187828	0.106913	-0.0266891	-0.0252954	-0.0381087	0.131963	-0.0187828	-0.0525109	-0.0187828	0.204524	0.0151292	0.204524	-0.0187828	0.204524	-0.0187828	0.0774313	0.245985	-0.0187828	0.100735	0.204524	-0.0266891	0.244753	-0.0187828	-0.0238261	0.53248	0.408061	-0.00695855	1	0.598769	-0.0187828	-0.0549719	-0.0328441	0.647623	-0.0381087	0.0973158	0.364405	-0.0591393	-0.0516223	-0.0570308	-0.0187828
unclassified Choricystis	0.665188	0.236464	0.825964	0.52278	0.261228	-0.0232646	0.118982	-0.0330574	0.332352	-0.0232646	0.228573	-0.0330574	-0.0313312	0.0249496	0.52278	0.118982	-0.00385955	-0.0232646	0.403475	0.189503	0.759091	-0.0232646	0.403475	-0.0232646	0.214134	0.717546	-0.0232646	0.377114	0.403475	-0.0330574	0.810448	-0.0232646	-0.00695624	0.817778	0.81374	0.167506	0.598769	1	-0.0232646	-0.0680889	-0.0406811	0.227633	-0.047202	0.125143	0.141518	-0.00539074	0.00714135	-0.00153388	-0.0232646
Heveochlorella	-0.0262089	-0.0287869	-0.013405	-0.013405	-0.00943396	1	-0.00943396	-0.013405	-0.00943396	-0.00943396	-0.0181233	-0.013405	-0.012705	-0.0191407	-0.013405	-0.00943396	-0.0263744	-0.00943396	-0.00943396	0.82068	-0.00943396	1	-0.00943396	-0.00943396	0.173128	-0.0370522	-0.00943396	-0.0326928	-0.00943396	-0.013405	-0.0155282	-0.00943396	-0.011967	-0.0223437	-0.0172526	-0.0231777	-0.0187828	-0.0232646	1	-0.0276105	-0.0164965	-0.0180488	-0.0191407	-0.0164965	0.438694	-0.0297037	-0.0259281	-0.0286446	-0.00943396
OUU clade	-0.0767059	-0.0216478	-0.0392327	0.223136	-0.0276105	-0.0276105	-0.0276105	-0.0392327	-0.0276105	-0.0276105	0.0651972	-0.0392327	-0.037184	-0.0560194	-0.0392327	-0.0276105	0.240478	0.34168	-0.0276105	0.0336804	-0.0276105	-0.0276105	-0.0276105	-0.0276105	-0.0826136	0.0728589	0.34168	0.17855	-0.0276105	0.223136	-0.0454465	0.34168	-0.0350241	-0.0653935	-0.0504935	0.0617778	-0.0549719	-0.0680889	-0.0276105	1	0.16697	0.0884796	-0.0560194	-0.0482805	-0.0629379	-0.0164648	0.108652	-0.0838347	-0.0276105
Ulotrichales	-0.0394898	-0.000466088	-0.0234404	-0.0234404	-0.0164965	-0.0164965	-0.0164965	-0.0234404	-0.0164965	-0.0164965	-0.0316909	-0.0234404	-0.0222163	-0.03347	-0.0234404	-0.0164965	-0.046119	-0.0164965	-0.0164965	-0.041396	-0.0164965	-0.0164965	-0.0164965	-0.0164965	-0.0493592	-0.0407189	-0.0164965	-0.0571675	-0.0164965	-0.0234404	-0.0271529	-0.0164965	-0.0209259	-0.0390707	-0.0301684	-0.0405291	-0.0328441	-0.0406811	-0.0164965	0.16697	1	-0.0315606	-0.03347	-0.0288462	-0.0376036	0.060335	-0.0453386	-0.0500888	-0.0164965
Ulotrichales incertae sedis	0.0754043	0.07588	-0.0256461	-0.0256461	-0.0180488	-0.0180488	-0.0180488	-0.0256461	0.754439	-0.0180488	0.0889941	-0.0256461	-0.0243069	-0.0366195	-0.0256461	-0.0180488	-0.0504588	0.368195	-0.0180488	0.0624015	-0.0180488	-0.0180488	-0.0180488	-0.0180488	-0.0540039	0.00812248	-0.0180488	0.0330605	-0.0180488	-0.0256461	-0.029708	-0.0180488	-0.022895	0.206741	0.143581	-0.0443428	0.647623	0.227633	-0.0180488	0.0884796	-0.0315606	1	0.159295	-0.0315606	0.311034	0.0168762	0.143403	0.0859297	-0.0180488
Ulvales	-0.0485782	0.071791	-0.0271977	-0.0271977	-0.0191407	-0.0191407	-0.0191407	-0.0271977	-0.0191407	0.492874	-0.0367707	-0.0271977	-0.0257774	-0.038835	0.336571	-0.0191407	-0.0535115	-0.0191407	-0.0191407	0.0233487	-0.0191407	-0.0191407	-0.0191407	0.492874	-0.0572711	0.134298	-0.0191407	0.187148	-0.0191407	0.336571	-0.0315053	-0.0191407	-0.0242801	0.0649092	-0.0350042	0.312384	-0.0381087	-0.047202	-0.0191407	-0.0560194	-0.03347	0.159295	1	-0.03347	-0.0436311	-0.0114141	-0.052606	-0.0581176	-0.0191407
TCBD clade	-0.0458295	0.0992767	-0.0234404	-0.0234404	0.571878	-0.0164965	-0.0164965	0.812599	-0.0164965	-0.0164965	-0.0316909	-0.0234404	-0.0222163	0.414191	-0.0234404	-0.0164965	-0.046119	-0.0164965	-0.0164965	-0.041396	-0.0164965	-0.0164965	-0.0164965	-0.0164965	0.068006	-0.0407189	-0.0164965	-0.0571675	-0.0164965	-0.0234404	-0.0271529	-0.0164965	-0.0209259	-0.0390707	-0.0301684	-0.0405291	0.0973158	0.125143	-0.0164965	-0.0482805	-0.0288462	-0.0315606	-0.03347	1	-0.0376036	0.284886	0.101668	0.164291	-0.0164965
Udoteaceae	-0.0167682	0.0123948	-0.0305566	-0.0305566	-0.0215046	0.438694	-0.0215046	-0.0305566	0.438694	-0.0215046	-0.041312	-0.0305566	-0.028961	-0.0436311	-0.0305566	-0.0215046	-0.0601203	-0.0215046	-0.0215046	0.395133	-0.0215046	0.438694	-0.0215046	-0.0215046	0.0274535	-0.00914984	-0.0215046	0.0393907	-0.0215046	-0.0305566	-0.0353963	-0.0215046	-0.0272788	0.14724	0.0308063	-0.0528333	0.364405	0.141518	0.438694	-0.0629379	-0.0376036	0.311034	-0.0436311	-0.0376036	1	-0.0677092	-0.0591029	-0.0652952	-0.0215046
Trentepohliales	0.0930327	0.121614	-0.0422069	0.0946457	-0.0297037	-0.0297037	-0.0297037	0.368351	-0.0297037	-0.0297037	-0.0262259	-0.0422069	0.132939	0.721369	-0.0422069	0.451856	-0.06233	-0.0297037	-0.0297037	0.0194502	-0.0297037	-0.0297037	-0.0297037	-0.0297037	0.160875	-0.0654382	-0.0297037	-0.0314156	-0.0297037	-0.0422069	-0.0488918	-0.0297037	-0.0376793	-0.0703509	-0.0396437	-0.0729769	-0.0591393	-0.00539074	-0.0297037	-0.0164648	0.060335	0.0168762	-0.0114141	0.284886	-0.0677092	1	0.568085	0.599956	-0.0297037
Trentepohliaceae	0.286685	0.241548	-0.0368421	0.321531	-0.0259281	-0.0259281	-0.0259281	0.142344	-0.0259281	-0.0259281	0.111695	-0.0368421	0.191521	0.523071	-0.0368421	0.478492	-0.0182485	-0.0259281	-0.0259281	0.181061	-0.0259281	-0.0259281	-0.0259281	-0.0259281	0.173967	0.0323051	-0.0259281	-0.0274224	-0.0259281	-0.0368421	-0.0426773	-0.0259281	0.207057	-0.0614088	0.0294559	-0.063701	-0.0516223	0.00714135	-0.0259281	0.108652	-0.0453386	0.143403	-0.052606	0.101668	-0.0591029	0.568085	1	0.656435	0.226282
Trentepohlia	0.2357	0.234735	-0.0407021	-0.0407021	-0.0286446	-0.0286446	-0.0286446	0.220605	-0.0286446	-0.0286446	0.0627324	-0.0407021	0.126531	0.563741	-0.0407021	0.461752	-0.0273509	-0.0286446	-0.0286446	0.0135774	-0.0286446	-0.0286446	-0.0286446	-0.0286446	0.207756	-0.00717205	-0.0286446	0.0221222	-0.0286446	-0.0407021	-0.0471486	-0.0286446	-0.0363359	-0.0678428	0.00366693	-0.0703751	-0.0570308	-0.00153388	-0.0286446	-0.0838347	-0.0500888	0.0859297	-0.0581176	0.164291	-0.0652952	0.599956	0.656435	1	-0.0286446
unclassified Trentepohlia	-0.00808122	-0.0287869	-0.013405	-0.013405	-0.00943396	-0.00943396	-0.00943396	-0.013405	-0.00943396	-0.00943396	-0.0181233	-0.013405	-0.012705	0.236867	-0.013405	-0.00943396	-0.0263744	-0.00943396	-0.00943396	-0.0236735	-0.00943396	-0.00943396	-0.00943396	-0.00943396	-0.0282274	-0.0370522	-0.00943396	-0.0326928	-0.00943396	-0.013405	-0.0155282	-0.00943396	0.948388	-0.0223437	-0.0172526	-0.0231777	-0.0187828	-0.0232646	-0.00943396	-0.0276105	-0.0164965	-0.0180488	-0.0191407	-0.0164965	-0.0215046	-0.0297037	0.226282	-0.0286446	1
unclassified Trentepohliales	0.47774	0.826823	-0.013405	-0.013405	-0.00943396	-0.00943396	-0.00943396	-0.013405	-0.00943396	-0.00943396	-0.0181233	-0.013405	-0.012705	-0.0191407	-0.013405	-0.00943396	0.190707	-0.00943396	-0.00943396	0.117052	-0.00943396	-0.00943396	-0.00943396	-0.00943396	0.575839	0.00424556	-0.00943396	-0.0326928	-0.00943396	-0.013405	-0.0155282	-0.00943396	-0.011967	-0.0223437	-0.0172526	-0.0231777	-0.0187828	-0.0232646	-0.00943396	-0.0276105	-0.0164965	-0.0180488	-0.0191407	-0.0164965	-0.0215046	0.0666082	0.226282	0.216554	-0.00943396
Klebsormidiaceae	0.346715	0.61736	-0.0244914	-0.0244914	-0.0172362	0.246231	-0.0172362	0.537061	-0.0172362	-0.0172362	-0.0331119	-0.0244914	-0.0232125	0.165486	-0.0244914	-0.0172362	0.121791	-0.0172362	-0.0172362	0.287318	-0.0172362	0.246231	-0.0172362	-0.0172362	0.52653	-0.0353588	-0.0172362	-0.0597308	-0.0172362	-0.0244914	-0.0283704	-0.0172362	-0.0218642	-0.0408226	-0.0315211	-0.0423463	-0.0343168	-0.0425052	0.246231	-0.0504453	-0.0301396	-0.0329757	-0.0349707	0.430565	0.0808244	0.171971	0.21594	0.235656	-0.0172362
Tolypella	0.0771339	0.108369	-0.0255871	-0.0255871	0.463686	-0.0180072	-0.0180072	-0.0255871	-0.0180072	-0.0180072	0.0425208	-0.0255871	-0.0242509	-0.0365352	-0.0255871	-0.0180072	-0.0503427	-0.0180072	-0.0180072	0.189849	-0.0180072	-0.0180072	-0.0180072	-0.0180072	-0.0538796	0.155906	-0.0180072	-0.062403	-0.0180072	-0.0255871	0.267683	-0.0180072	-0.0228423	-0.0426488	0.0771827	-0.0442408	0.0707081	0.14226	-0.0180072	-0.0527021	-0.0314879	0.0577053	-0.0365352	0.249279	-0.0410473	-0.0337178	0.0708617	0.033079	-0.0180072
Zygnemophyceae	0.494015	0.568687	0.087997	-0.0446182	-0.0314007	-0.0314007	-0.0314007	0.087997	-0.0314007	0.155259	0.11897	-0.0446182	0.125299	0.409686	0.087997	0.528578	0.0326386	-0.0314007	0.155259	0.0773372	-0.0314007	-0.0314007	0.155259	0.155259	0.427317	0.166863	-0.0314007	0.0759992	0.155259	0.087997	0.0251247	-0.0314007	-0.0398319	0.146674	0.141701	0.119393	-0.0212252	0.0935372	-0.0314007	-0.0236134	0.0538912	0.0113475	0.0309698	0.0538912	-0.0715775	0.417608	0.566622	0.63011	-0.0314007
Desmidiales	0.203362	0.375584	-0.0271977	-0.0271977	-0.0191407	-0.0191407	-0.0191407	-0.0271977	-0.0191407	-0.0191407	-0.0367707	0.336571	-0.0257774	-0.038835	-0.0271977	-0.0191407	0.0565987	-0.0191407	-0.0191407	0.0233487	-0.0191407	-0.0191407	-0.0191407	-0.0191407	0.249129	-0.0332809	-0.0191407	0.0604086	-0.0191407	-0.0271977	-0.0315053	-0.0191407	-0.0242801	-0.0453334	-0.0350042	-0.0470256	-0.0381087	-0.047202	-0.0191407	-0.0560194	-0.03347	-0.0366195	-0.038835	-0.03347	-0.0436311	0.0862903	0.20325	0.314997	-0.0191407
Desmidiaceae	-0.0332461	-0.00938267	-0.0170043	-0.0170043	-0.011967	0.948388	-0.011967	-0.0170043	-0.011967	-0.011967	-0.0229896	-0.0170043	0.271293	0.0569066	-0.0170043	-0.011967	-0.0334561	-0.011967	-0.011967	0.773271	-0.011967	0.948388	-0.011967	-0.011967	0.219614	-0.0470009	-0.011967	-0.041471	-0.011967	-0.0170043	-0.0196976	-0.011967	-0.0151803	-0.0283431	-0.0218851	-0.029401	-0.0238261	-0.0295113	0.948388	-0.0350241	-0.0209259	-0.022895	-0.0242801	-0.0209259	0.410545	0.0234068	0.0470925	0.00254351	-0.011967
Cosmarium	-0.0485044	-0.056633	-0.0263719	-0.0263719	-0.0185596	-0.0185596	-0.0185596	0.175185	-0.0185596	-0.0185596	-0.0356544	-0.0263719	-0.0249948	0.178193	-0.0263719	-0.0185596	0.00912297	-0.0185596	-0.0185596	-0.0465733	-0.0185596	-0.0185596	-0.0185596	-0.0185596	0.00105776	-0.00325417	-0.0185596	-0.0643171	-0.0185596	-0.0263719	-0.0305488	-0.0185596	-0.023543	-0.0134155	-0.0339414	-0.0455979	-0.0369518	-0.02578	-0.0185596	-0.0543187	-0.0324538	-0.0355077	-0.0376559	0.132906	-0.0423065	0.239312	0.0198736	0.0470146	-0.0185596
Zygnematales	0.282609	0.649936	-0.0370699	-0.0370699	-0.0260884	-0.0260884	0.206533	0.29347	-0.0260884	-0.0260884	-0.0501178	-0.0370699	-0.0351341	0.360043	-0.0370699	-0.0260884	0.177195	-0.0260884	-0.0260884	0.0318238	-0.0260884	-0.0260884	-0.0260884	-0.0260884	0.478764	0.0307745	-0.0260884	-0.0328266	-0.0260884	-0.0370699	-0.0429412	-0.0260884	-0.0330933	-0.0117024	-0.04771	0.0583722	-0.0519415	-0.031555	-0.0260884	-0.0763534	0.0899706	-0.0499116	0.0650614	0.22556	-0.0594684	0.339561	0.218905	0.316325	-0.0260884
Mesotaeniaceae	-0.037241	-0.0409042	-0.0190476	-0.0190476	-0.013405	-0.013405	-0.013405	-0.0190476	-0.013405	-0.013405	-0.025752	-0.0190476	0.303892	-0.0271977	-0.0190476	-0.013405	-0.0374763	-0.013405	-0.013405	-0.0336384	-0.013405	-0.013405	-0.013405	-0.013405	-0.0401092	-0.0526486	-0.013405	-0.0464542	-0.013405	-0.0190476	-0.0220645	-0.013405	-0.0170043	-0.0317488	-0.0245148	-0.0329339	-0.0266891	-0.0330574	-0.013405	-0.0392327	-0.0234404	-0.0256461	-0.0271977	-0.0234404	-0.0305566	-0.0422069	-0.0368421	0.0464004	-0.013405
Zygnemataceae	0.0738574	0.236829	-0.0425566	-0.0425566	0.504155	0.370629	-0.0299498	0.336906	-0.0299498	-0.0299498	-0.0147835	-0.0425566	0.13949	0.514925	-0.0425566	0.237102	-0.0550151	-0.0299498	-0.0299498	0.315758	-0.0299498	0.370629	-0.0299498	-0.0299498	0.203372	-0.0520752	-0.0299498	-0.0376853	-0.0299498	-0.0425566	-0.0492969	0.103576	-0.0379915	-0.0709339	-0.0344224	-0.0735816	0.0585251	0.114303	0.370629	-0.0388054	0.0254581	0.0448842	0.00696273	0.570262	0.114353	0.453519	0.318029	0.509098	-0.0299498
unclassified Mougeotia	-0.037241	-0.0409042	-0.0190476	-0.0190476	-0.013405	-0.013405	-0.013405	0.490476	-0.013405	-0.013405	-0.025752	-0.0190476	-0.018053	0.518456	-0.0190476	-0.013405	-0.0374763	-0.013405	-0.013405	-0.0336384	-0.013405	-0.013405	-0.013405	-0.013405	0.102947	-0.0526486	-0.013405	0.131067	-0.013405	-0.0190476	-0.0220645	-0.013405	-0.0170043	-0.0317488	-0.0245148	-0.0329339	-0.0266891	-0.0330574	-0.013405	-0.0392327	-0.0234404	-0.0256461	-0.0271977	0.394579	-0.0305566	0.505203	0.321531	0.569015	-0.013405
environmental samples	-0.037241	-0.0409042	-0.0190476	-0.0190476	-0.013405	0.703763	-0.013405	0.490476	-0.013405	-0.013405	-0.025752	-0.0190476	-0.018053	0.518456	-0.0190476	-0.013405	-0.0374763	-0.013405	-0.013405	0.566246	-0.013405	0.703763	-0.013405	-0.013405	0.246003	-0.0526486	-0.013405	-0.0464542	-0.013405	-0.0190476	-0.0220645	-0.013405	-0.0170043	-0.0317488	-0.0245148	-0.0329339	-0.0266891	-0.0330574	0.703763	-0.0392327	-0.0234404	-0.0256461	-0.0271977	0.394579	0.296399	0.368351	0.142344	0.220605	-0.013405
Chlorodendraceae	0.435063	0.0380503	0.625836	0.625836	-0.012705	-0.012705	-0.012705	-0.018053	0.440441	-0.012705	-0.0244073	-0.018053	-0.0171103	-0.0257774	0.625836	-0.012705	-0.0355193	-0.012705	-0.012705	0.220811	0.893587	-0.012705	-0.012705	-0.012705	-0.0380148	0.450653	-0.012705	0.180307	-0.012705	-0.018053	0.724959	-0.012705	-0.0161164	0.604098	0.598293	0.127829	0.576173	0.830725	-0.012705	-0.037184	-0.0222163	0.322471	-0.0257774	-0.0222163	0.177627	-0.0400029	-0.0349182	-0.0385767	-0.012705
Chlorophyceae	0.807368	0.660797	0.604368	0.186301	0.34509	-0.00931156	-0.0360589	0.167298	0.238101	-0.0360589	0.391039	-0.0227326	-0.0245473	0.299933	0.153046	0.137799	0.0271746	-0.029372	0.59919	0.147229	0.251475	-0.00931156	0.59919	-0.0360589	0.657736	0.551877	-0.0360589	0.310357	0.59919	-0.00848033	0.468956	-0.0226852	0.0369613	0.645991	0.661666	-0.0334381	0.490326	0.639466	-0.00931156	-0.0566079	-0.0513607	0.222695	-0.0392429	0.338398	0.0732783	0.263525	0.326931	0.347747	0.0508699
Chloromonas	0.218519	0.267921	-0.0347192	-0.0347192	0.213243	-0.0244341	-0.0244341	-0.0347192	-0.0244341	-0.0244341	0.0291595	-0.0347192	-0.0329062	0.191539	-0.0347192	0.45092	-0.0171969	-0.0244341	-0.0244341	0.104359	-0.0244341	-0.0244341	-0.0244341	-0.0244341	0.0691216	-0.0278991	-0.0244341	0.0918226	-0.0244341	-0.0347192	-0.0402181	-0.0244341	-0.0309948	-0.0578703	-0.00846298	-0.0600304	0.00393112	0.0737153	-0.0244341	-0.0715115	0.0958099	0.317027	0.312095	0.0958099	-0.0556972	0.285902	0.348535	0.35881	-0.0244341
Volvocaceae	0.49827	0.299551	0.546097	0.189076	-0.0344404	0.0493123	0.30057	0.129573	0.0493123	0.551828	0.336075	-0.0489374	-0.0463819	0.227496	0.6056	0.133065	0.191896	-0.0344404	0.468076	0.13542	0.30057	0.0493123	0.468076	0.551828	0.331319	0.714499	0.216818	0.606248	0.468076	0.367587	0.425806	-0.0344404	0.062553	0.621714	0.549677	0.694358	0.190818	0.51698	0.0493123	-0.00887701	-0.0602233	-0.00179701	0.227496	0.0862288	0.0742243	0.1233	0.0936773	0.0886964	0.0493123
Lobomonas	0.631826	0.227896	0.703763	-0.013405	-0.00943396	-0.00943396	-0.00943396	-0.013405	-0.00943396	-0.00943396	0.628276	-0.013405	-0.012705	-0.0191407	-0.013405	-0.00943396	-0.0263744	-0.00943396	1	-0.0236735	-0.00943396	-0.00943396	1	-0.00943396	0.575839	0.623711	-0.00943396	0.46704	1	-0.013405	0.39985	-0.00943396	-0.011967	0.738356	0.751927	-0.0231777	0.204524	0.403475	-0.00943396	-0.0276105	-0.0164965	-0.0180488	-0.0191407	-0.0164965	-0.0215046	-0.0297037	-0.0259281	-0.0286446	-0.00943396
Volvox	0.349132	0.0806722	0.490476	0.490476	-0.013405	-0.013405	-0.013405	-0.0190476	0.703763	-0.013405	-0.025752	-0.0190476	-0.018053	-0.0271977	0.490476	-0.013405	-0.0374763	-0.013405	-0.013405	0.166323	0.703763	-0.013405	-0.013405	-0.013405	-0.0401092	0.35812	-0.013405	0.131067	-0.013405	-0.0190476	0.56816	-0.013405	-0.0170043	0.58591	0.521961	0.0929206	0.76657	0.775433	-0.013405	-0.0392327	-0.0234404	0.52318	-0.0271977	-0.0234404	0.296399	-0.0422069	-0.0368421	-0.0407021	-0.013405
Oedogoniales	0.271156	0.697734	-0.0234404	-0.0234404	0.571878	-0.0164965	-0.0164965	-0.0234404	0.571878	-0.0164965	-0.0316909	-0.0234404	-0.0222163	-0.03347	-0.0234404	-0.0164965	0.0804126	-0.0164965	-0.0164965	0.0406295	-0.0164965	-0.0164965	-0.0164965	-0.0164965	0.302736	0.0074239	-0.0164965	-0.0571675	-0.0164965	-0.0234404	-0.0271529	-0.0164965	-0.0209259	0.150955	0.0594988	-0.0405291	0.617955	0.332423	-0.0164965	-0.0482805	-0.0288462	0.418703	-0.03347	0.314103	0.230635	0.00419722	0.101668	0.0928312	-0.0164965
Sphaeropleales	0.699218	0.329771	0.7367	0.162495	0.356821	0.0335369	-0.0311198	0.0706219	0.195179	-0.0311198	0.519865	0.00171725	-0.0273975	0.0762426	0.162495	-0.0311198	-0.0591922	-0.0311198	0.77709	0.120212	0.259836	0.0335369	0.77709	-0.0311198	0.513061	0.648858	-0.0311198	0.420307	0.77709	-0.021251	0.534109	-0.0311198	-0.0394757	0.768537	0.80035	-0.025397	0.495872	0.690879	0.0335369	-0.0792519	-0.0355736	0.237341	0.00245202	0.265921	0.0764471	0.0685798	0.0760175	0.164651	-0.0311198
Bracteacoccus	0.338685	0.34908	0.174475	0.174475	-0.0282274	0.273806	-0.0282274	0.174475	-0.0282274	-0.0282274	0.139182	-0.0401092	0.504329	0.47893	-0.0401092	0.273806	-0.0139619	-0.0282274	0.273806	0.308126	-0.0282274	0.273806	0.273806	-0.0282274	0.518018	0.13627	-0.0282274	0.051705	0.273806	-0.0401092	0.0778237	-0.0282274	-0.0358067	0.193271	0.178525	-0.06935	0.0106156	0.100636	0.273806	0.0278821	-0.0493592	-0.0540039	-0.0572711	0.126689	0.0733523	0.429839	0.526131	0.317805	-0.0282274
Hydrodictyaceae	0.454789	0.289072	0.472263	0.298613	0.45457	-0.0342641	0.210153	-0.0486869	0.210153	-0.0342641	0.247205	-0.0486869	-0.0461446	0.0544565	0.298613	0.210153	0.0618962	-0.0342641	0.210153	0.118464	0.45457	-0.0342641	0.210153	-0.0342641	0.141252	0.485398	-0.0342641	0.304766	0.210153	-0.0486869	0.547062	-0.0342641	-0.0434642	0.445106	0.458821	0.13028	0.47248	0.724903	-0.0342641	-0.100281	-0.0599151	0.121492	-0.069519	0.225014	0.0333247	0.0553584	0.0890341	0.133445	-0.0342641
Desmodesmus	0.280599	0.245387	0.336571	-0.0271977	0.492874	-0.0191407	-0.0191407	-0.0271977	-0.0191407	0.492874	0.291102	-0.0271977	-0.0257774	-0.038835	0.336571	-0.0191407	0.166709	-0.0191407	0.492874	-0.0480315	-0.0191407	-0.0191407	0.492874	0.492874	0.351263	0.490404	-0.0191407	0.313888	0.492874	0.336571	0.179187	-0.0191407	0.138093	0.395637	0.355146	0.402236	0.188427	0.349632	-0.0191407	-0.0560194	-0.03347	-0.0366195	0.220874	0.264971	-0.0436311	-0.0602663	-0.052606	-0.0581176	-0.0191407
Hariotina	-0.0262089	0.227896	-0.013405	-0.013405	1	-0.00943396	-0.00943396	-0.013405	-0.00943396	-0.00943396	-0.0181233	-0.013405	-0.012705	-0.0191407	-0.013405	-0.00943396	-0.0263744	-0.00943396	-0.00943396	-0.0236735	-0.00943396	-0.00943396	-0.00943396	-0.00943396	-0.0282274	0.00424556	-0.00943396	-0.0326928	-0.00943396	-0.013405	-0.0155282	-0.00943396	-0.011967	-0.0223437	-0.0172526	-0.0231777	0.204524	0.261228	-0.00943396	-0.0276105	-0.0164965	-0.0180488	-0.0191407	0.571878	-0.0215046	-0.0297037	-0.0259281	-0.0286446	-0.00943396
Pyramimonas	0.00331403	-0.0805721	-0.0375195	0.185513	-0.0264049	0.28752	-0.0264049	0.185513	-0.0264049	-0.0264049	0.0497864	-0.0375195	-0.0355603	0.185274	-0.0375195	-0.0264049	-0.0738199	-0.0264049	-0.0264049	0.327619	-0.0264049	0.28752	-0.0264049	-0.0264049	0.0462333	-0.0138035	-0.0264049	-0.0915045	-0.0264049	-0.0375195	-0.043462	-0.0264049	-0.0334948	-0.0287422	-0.000447118	-0.0648724	-0.0525715	-0.0429971	0.28752	0.0375665	-0.0461723	0.0696013	-0.0535733	0.136807	0.082928	0.216383	0.319604	0.224844	-0.0264049
unclassified Nannochloris	-0.0431394	-0.0121747	-0.0220645	-0.0220645	-0.0155282	0.39985	-0.0155282	-0.0220645	-0.0155282	-0.0155282	-0.0298307	-0.0220645	0.352023	0.0738406	-0.0220645	-0.0155282	-0.0434119	-0.0155282	-0.0155282	0.308482	-0.0155282	0.39985	-0.0155282	-0.0155282	0.119252	0.00698813	-0.0155282	-0.0538118	-0.0155282	-0.0220645	-0.0255591	-0.0155282	-0.0196976	-0.0367773	-0.0283976	-0.0381501	-0.0309162	-0.0382932	0.39985	-0.0454465	-0.0271529	-0.029708	-0.0315053	-0.0271529	0.153974	0.0303722	0.0611061	0.305995	-0.0155282
Oocystaceae	0.555501	0.230097	0.625836	-0.018053	-0.012705	-0.012705	-0.012705	-0.018053	-0.012705	0.440441	0.555944	-0.018053	-0.0171103	-0.0257774	0.303892	-0.012705	-0.0355193	-0.012705	0.893587	-0.0318818	-0.012705	-0.012705	0.893587	0.440441	0.504329	0.654582	-0.012705	0.51681	0.893587	0.303892	0.352023	-0.012705	-0.0161164	0.701666	0.667352	0.286873	0.175194	0.351805	-0.012705	-0.037184	-0.0222163	-0.0243069	0.204071	-0.0222163	-0.028961	-0.0400029	-0.0349182	-0.0385767	-0.012705
Planctonema	-0.024362	-0.0409042	-0.0190476	-0.0190476	-0.013405	0.703763	-0.013405	-0.0190476	-0.013405	-0.013405	-0.025752	-0.0190476	-0.018053	0.154687	-0.0190476	-0.013405	-0.0374763	-0.013405	-0.013405	0.566246	-0.013405	0.703763	-0.013405	-0.013405	0.102947	-0.0526486	-0.013405	-0.0464542	-0.013405	-0.0190476	-0.0220645	-0.013405	0.665295	-0.0317488	-0.0245148	-0.0329339	-0.0266891	-0.0330574	0.703763	-0.0392327	-0.0234404	-0.0256461	-0.0271977	-0.0234404	0.296399	-0.0422069	0.142344	-0.0407021	0.703763
Lagerheimia	-0.00890704	0.0806722	-0.0190476	-0.0190476	-0.013405	-0.013405	-0.013405	-0.0190476	0.703763	-0.013405	-0.025752	-0.0190476	-0.018053	-0.0271977	-0.0190476	-0.013405	0.270982	-0.013405	-0.013405	-0.0336384	-0.013405	-0.013405	-0.013405	-0.013405	0.102947	0.0940545	-0.013405	-0.0464542	-0.013405	-0.0190476	-0.0220645	-0.013405	0.210429	0.199873	0.0847804	0.0929206	0.607918	0.270126	-0.013405	-0.0392327	-0.0234404	0.52318	-0.0271977	-0.0234404	0.296399	-0.0422069	-0.0368421	-0.0407021	-0.013405
Koliellaceae	-0.0262089	0.0567741	-0.013405	-0.013405	-0.00943396	-0.00943396	-0.00943396	-0.013405	-0.00943396	-0.00943396	-0.0181233	-0.013405	-0.012705	0.236867	-0.013405	-0.00943396	-0.0263744	-0.00943396	-0.00943396	-0.0236735	-0.00943396	-0.00943396	-0.00943396	-0.00943396	0.173128	-0.0370522	-0.00943396	-0.0326928	-0.00943396	-0.013405	-0.0155282	-0.00943396	-0.011967	-0.0223437	-0.0172526	-0.0231777	-0.0187828	-0.0232646	-0.00943396	-0.0276105	-0.0164965	-0.0180488	-0.0191407	-0.0164965	-0.0215046	0.16292	-0.0259281	0.216554	-0.00943396
Nitella	-0.0262089	0.227896	-0.013405	-0.013405	-0.00943396	-0.00943396	1	-0.013405	-0.00943396	-0.00943396	-0.0181233	-0.013405	-0.012705	-0.0191407	-0.013405	-0.00943396	0.190707	-0.00943396	-0.00943396	-0.0236735	-0.00943396	-0.00943396	-0.00943396	-0.00943396	-0.0282274	0.252032	-0.00943396	0.217174	-0.00943396	-0.013405	-0.0155282	-0.00943396	-0.011967	-0.0223437	-0.0172526	0.508253	-0.0187828	0.118982	-0.00943396	-0.0276105	-0.0164965	-0.0180488	-0.0191407	-0.0164965	-0.0215046	-0.0297037	-0.0259281	-0.0286446	-0.00943396
Fontinalaceae	-0.0135195	-0.0287869	-0.013405	-0.013405	-0.00943396	-0.00943396	-0.00943396	-0.013405	-0.00943396	-0.00943396	-0.0181233	-0.013405	-0.012705	-0.0191407	-0.013405	-0.00943396	-0.0263744	-0.00943396	-0.00943396	-0.0236735	-0.00943396	-0.00943396	-0.00943396	-0.00943396	-0.0282274	-0.0370522	-0.00943396	-0.0326928	-0.00943396	-0.013405	-0.0155282	-0.00943396	-0.011967	0.0863277	-0.0172526	-0.0231777	-0.0187828	-0.0232646	-0.00943396	-0.0276105	-0.0164965	-0.0180488	-0.0191407	-0.0164965	-0.0215046	-0.0297037	-0.0259281	-0.0286446	-0.00943396
Marsileaceae	-0.0458295	-0.000466088	-0.0234404	-0.0234404	-0.0164965	0.571878	-0.0164965	-0.0234404	-0.0164965	-0.0164965	-0.0316909	-0.0234404	-0.0222163	0.11575	-0.0234404	-0.0164965	-0.046119	-0.0164965	-0.0164965	0.450757	-0.0164965	0.571878	-0.0164965	-0.0164965	0.185371	-0.0647904	-0.0164965	-0.0571675	-0.0164965	-0.0234404	-0.0271529	-0.0164965	-0.0209259	-0.0390707	-0.0301684	-0.0405291	-0.0328441	-0.0406811	0.571878	-0.0482805	-0.0288462	-0.0315606	-0.03347	-0.0288462	0.230635	0.228748	-0.0453386	0.0928312	-0.0164965
Salviniaceae	-0.0135195	-0.0287869	-0.013405	-0.013405	-0.00943396	-0.00943396	-0.00943396	-0.013405	-0.00943396	-0.00943396	-0.0181233	-0.013405	-0.012705	-0.0191407	-0.013405	-0.00943396	0.190707	-0.00943396	-0.00943396	-0.0236735	-0.00943396	-0.00943396	-0.00943396	-0.00943396	-0.0282274	-0.0370522	-0.00943396	-0.0326928	-0.00943396	-0.013405	-0.0155282	-0.00943396	-0.011967	-0.0223437	-0.0172526	-0.0231777	-0.0187828	-0.0232646	-0.00943396	-0.0276105	-0.0164965	-0.0180488	-0.0191407	-0.0164965	-0.0215046	-0.0297037	-0.0259281	-0.0286446	-0.00943396
Ceratophyllum	0.413835	0.248035	0.536499	0.387408	0.536766	-0.0204237	-0.0131875	-0.0290207	0.565711	-0.0204237	0.0997777	-0.0290207	-0.0275053	-0.0377677	0.387408	-0.0131875	-0.0555423	-0.0204237	0.189427	0.116211	0.565711	-0.0204237	0.189427	-0.0204237	0.0846772	0.424249	-0.0204237	0.188946	0.189427	-0.0290207	0.53512	-0.0204237	-0.0259076	0.61847	0.574697	0.0564915	0.780545	0.867371	-0.0204237	-0.0597745	-0.0357135	0.417782	-0.0304268	0.289058	0.223961	-0.0587826	-0.0452843	-0.0532246	-0.0204237
Berula erecta	-0.0262089	0.142335	-0.013405	-0.013405	-0.00943396	-0.00943396	-0.00943396	-0.013405	-0.00943396	-0.00943396	-0.0181233	-0.013405	-0.012705	-0.0191407	-0.013405	-0.00943396	-0.0263744	-0.00943396	-0.00943396	-0.0236735	-0.00943396	-0.00943396	-0.00943396	-0.00943396	-0.0282274	0.128139	-0.00943396	-0.0326928	-0.00943396	-0.013405	-0.0155282	-0.00943396	-0.011967	0.0863277	-0.0172526	-0.0231777	-0.0187828	-0.0232646	-0.00943396	-0.0276105	-0.0164965	-0.0180488	0.492874	-0.0164965	-0.0215046	-0.0297037	-0.0259281	-0.0286446	-0.00943396
Cicuta	-0.0262089	0.227896	-0.013405	-0.013405	1	-0.00943396	-0.00943396	-0.013405	-0.00943396	-0.00943396	-0.0181233	-0.013405	-0.012705	-0.0191407	-0.013405	-0.00943396	-0.0263744	-0.00943396	-0.00943396	-0.0236735	-0.00943396	-0.00943396	-0.00943396	-0.00943396	-0.0282274	0.00424556	-0.00943396	-0.0326928	-0.00943396	-0.013405	-0.0155282	-0.00943396	-0.011967	-0.0223437	-0.0172526	-0.0231777	0.204524	0.261228	-0.00943396	-0.0276105	-0.0164965	-0.0180488	-0.0191407	0.571878	-0.0215046	-0.0297037	-0.0259281	-0.0286446	-0.00943396
Menyanthaceae	-0.00135816	0.226377	-0.0255276	-0.0255276	0.943183	-0.0179654	-0.0179654	-0.00349975	-0.0179654	-0.0179654	0.00519548	0.128667	-0.0241946	0.00286605	-0.0255276	-0.0179654	-0.0502257	-0.0179654	-0.0179654	-0.0234702	-0.0179654	-0.0179654	-0.0179654	-0.0179654	-0.0352004	0.00681649	-0.0179654	-0.0469086	-0.0179654	-0.0255276	-0.0295708	-0.0179654	-0.0227892	-0.035874	-0.00450428	-0.044138	0.231727	0.226581	-0.0179654	-0.0412368	-0.0133428	0.0249466	0.0107293	0.546887	-0.0126819	-0.00627585	0.0280906	0.0320607	-0.0179654
Lycopus	0.607955	0.214587	0.681013	-0.0162922	-0.0114658	-0.0114658	-0.0114658	-0.0162922	-0.0114658	-0.0114658	0.606469	-0.0162922	-0.0154414	-0.0232632	-0.0162922	-0.0114658	-0.0320549	-0.0114658	0.97001	-0.0287722	-0.0114658	-0.0114658	0.97001	-0.0114658	0.553029	0.617507	-0.0114658	0.446158	0.97001	-0.0162922	0.385001	-0.0114658	-0.0145445	0.73889	0.726908	-0.0281696	0.194294	0.403933	-0.0114658	-0.0335572	-0.0200495	-0.0219361	-0.0232632	-0.0200495	-0.0261363	-0.0361012	-0.0315125	-0.0348141	-0.0114658
Lentibulariaceae	0.0649155	0.148673	-0.0323914	-0.0323914	-0.0227959	0.248222	-0.0227959	0.256432	-0.0227959	-0.0227959	-0.0437926	0.0638831	-0.0307	0.537989	-0.0323914	0.51924	-0.0637303	-0.0227959	-0.0227959	0.169493	-0.0227959	0.248222	-0.0227959	-0.0227959	0.0939752	0.0435223	-0.0227959	-0.0454551	-0.0227959	-0.0323914	-0.0375217	-0.0227959	-0.0289168	0.0189512	-0.0416887	-0.0560057	-0.0154089	0.0201663	0.248222	-0.0171426	-0.0398615	-0.0436125	0.29742	0.197093	0.0715936	0.445391	0.343636	0.408067	-0.0227959
Utricularia	0.0423197	0.253929	-0.0284089	-0.0284089	0.542971	-0.0199931	-0.0199931	-0.0284089	-0.0199931	-0.0199931	-0.0384083	0.291565	-0.0269254	0.187877	-0.0284089	0.430379	-0.0558946	-0.0199931	-0.0199931	-0.0501705	-0.0199931	-0.0199931	-0.0199931	-0.0199931	-0.0598216	0.0826995	-0.0199931	-0.0692849	-0.0199931	-0.0284089	-0.0329084	-0.0199931	-0.0253614	0.0253754	-0.036563	-0.0491198	0.084733	0.180757	-0.0199931	-0.0585142	-0.0349605	-0.0382503	0.244988	0.293178	-0.0455742	0.151904	0.170104	0.158091	-0.0199931
Podostemoideae	-0.0262089	-0.0287869	-0.013405	-0.013405	-0.00943396	-0.00943396	-0.00943396	-0.013405	-0.00943396	-0.00943396	-0.0181233	-0.013405	-0.012705	-0.0191407	-0.013405	-0.00943396	-0.0263744	-0.00943396	-0.00943396	-0.0236735	-0.00943396	-0.00943396	-0.00943396	-0.00943396	-0.0282274	0.0455433	-0.00943396	-0.0326928	-0.00943396	-0.013405	-0.0155282	-0.00943396	-0.011967	0.0863277	-0.0172526	-0.0231777	-0.0187828	0.0478586	-0.00943396	-0.0276105	-0.0164965	-0.0180488	-0.0191407	-0.0164965	-0.0215046	-0.0297037	-0.0259281	-0.0286446	-0.00943396
Haloragaceae	0.3181	0.311266	0.296449	-0.0145318	0.848365	-0.020328	-0.00012587	-0.0241004	0.0470125	-0.020328	0.312393	-0.0145318	-0.0273764	-0.0327046	-0.0145318	-0.013594	-0.0365564	-0.020328	0.417386	0.00719453	-0.00012587	-0.020328	0.417386	-0.020328	0.206487	0.315231	-0.00685993	0.174587	0.417386	-0.0288848	0.190994	-0.013594	-0.0215151	0.319409	0.355882	-0.0286712	0.360258	0.432408	-0.020328	-0.0521036	-0.031621	0.105403	-0.0241654	0.474719	0.00892321	-0.0338067	0.0534948	0.0200647	-0.020328
Myriophyllum	0.46029	0.334363	0.478609	0.0034673	0.721603	-0.0204631	-0.00214049	-0.0225679	0.0528273	-0.00214049	0.43001	-0.0225679	-0.0275583	-0.0229304	0.0164849	-0.00214049	-0.0414472	-0.0204631	0.648312	-0.00153978	0.0253434	-0.0204631	0.648312	-0.00214049	0.353601	0.465347	-0.0204631	0.298723	0.648312	-0.0160591	0.298064	-0.0204631	-0.020147	0.511735	0.530818	-0.0165127	0.378777	0.518861	-0.0204631	-0.0598897	-0.0251025	0.0800352	-0.0136366	0.402089	0.00347401	-0.0329624	0.0192959	0.00240212	-0.0204631
Acorus	0.0250206	0.105864	-0.038729	-0.038729	-0.0272561	-0.0272561	0.144297	0.0831534	-0.0272561	-0.0272561	-0.0523609	-0.038729	-0.0367066	0.249258	-0.038729	0.31585	0.108265	-0.0272561	-0.0272561	0.00335275	-0.0272561	-0.0272561	-0.0272561	-0.0272561	-0.0473327	0.0964884	-0.0272561	0.0329399	-0.0272561	-0.038729	0.0257303	-0.0272561	-0.0345745	0.00932063	-0.0498453	0.0233528	-0.0542662	0.0294841	-0.0272561	-0.0797707	-0.0476606	0.0134965	0.292766	0.0523332	-0.0621299	0.225177	0.182268	0.229776	-0.0272561
Alismataceae	0.0840596	0.119588	0.0866491	-0.0146783	0.167946	-0.0459853	0.0966357	0.339968	0.0253252	0.0253252	0.0943159	-0.065342	-0.0299178	0.485432	0.0359854	0.167946	0.31617	-0.0459853	0.0966357	-0.0159806	0.0253252	-0.0459853	0.0966357	0.0253252	0.104225	0.283264	0.239257	0.38784	0.0966357	0.187977	0.100373	-0.0459853	-0.0357182	0.121397	0.0897847	0.137305	0.0819725	0.172991	-0.0459853	0.0741197	-0.0804111	0.0484515	0.196066	0.376805	0.0252183	0.433539	0.247775	0.50128	-0.0459853
Sagittaria	0.144985	0.0419064	0.163516	0.0555148	-0.0369382	-0.0369382	-0.0369382	0.271518	-0.0369382	0.115077	0.221071	0.0555148	-0.0497459	0.349141	0.0555148	0.115077	0.256336	-0.0369382	0.267092	-0.0503074	-0.0369382	-0.0369382	0.267092	0.115077	0.192707	0.27783	0.267092	0.361163	0.267092	0.163516	0.0643074	-0.0369382	-0.0468564	0.190725	0.164116	0.122663	0.027343	0.0802806	-0.0369382	0.114345	-0.0645911	-0.0706691	0.00216186	0.201226	-0.0842004	0.362329	0.278293	0.47865	-0.0369382
Aponogeton	0.057163	0.158589	-0.0271977	-0.0271977	-0.0191407	-0.0191407	0.492874	-0.0271977	-0.0191407	-0.0191407	-0.0367707	-0.0271977	-0.0257774	0.220874	-0.0271977	0.492874	0.276819	-0.0191407	-0.0191407	-0.0480315	-0.0191407	-0.0191407	-0.0191407	-0.0191407	-0.0572711	0.28093	-0.0191407	0.187148	-0.0191407	0.336571	-0.0315053	-0.0191407	-0.0242801	-0.0453334	-0.0350042	0.222532	-0.0381087	0.0971012	-0.0191407	0.131296	-0.03347	-0.0366195	-0.038835	-0.03347	-0.0436311	0.183995	0.20325	0.190626	-0.0191407
Lemnoideae	-0.00394576	0.00641481	-0.0485652	-0.0485652	0.0311268	-0.0341784	-0.0341784	0.0906261	-0.0341784	-0.00152582	-0.0342952	-0.0253666	-0.0460292	0.237058	-0.0253666	0.259695	0.150219	0.0964319	-0.0341784	-0.0539021	-0.0341784	-0.0341784	-0.0341784	-0.00152582	-0.0436454	0.0220607	0.0637793	0.156363	-0.0341784	-0.0253666	-0.0562571	-0.0341784	-0.0433555	-0.0036138	-0.0525524	-0.015209	-0.0391548	0.0100412	-0.0341784	-0.00446564	-0.0407329	-0.0154131	0.0134666	0.0924938	0.175157	0.275585	0.265032	0.459361	-0.0341784
Wolffia	-0.0262089	-0.0287869	-0.013405	-0.013405	-0.00943396	-0.00943396	-0.00943396	-0.013405	-0.00943396	-0.00943396	-0.0181233	-0.013405	-0.012705	-0.0191407	-0.013405	-0.00943396	-0.0263744	-0.00943396	-0.00943396	-0.0236735	-0.00943396	-0.00943396	-0.00943396	-0.00943396	-0.0282274	0.0455433	-0.00943396	-0.0326928	-0.00943396	-0.013405	-0.0155282	-0.00943396	-0.011967	-0.0223437	-0.0172526	-0.0231777	-0.0187828	-0.0232646	-0.00943396	-0.0276105	-0.0164965	-0.0180488	-0.0191407	-0.0164965	-0.0215046	-0.0297037	-0.0259281	0.339153	-0.00943396
Orontioideae	-0.059125	0.0983074	-0.0394091	-0.0394091	-0.0277347	-0.0277347	0.242048	0.152262	-0.0277347	-0.0277347	-0.0532803	-0.0394091	-0.0373512	0.217412	-0.0394091	-0.0277347	0.0965152	-0.0277347	-0.0277347	-0.069597	-0.0277347	-0.0277347	-0.0277347	-0.0277347	0.024644	0.111817	-0.0277347	0.104226	-0.0277347	0.152262	-0.0456508	-0.0277347	-0.0351816	0.0214434	0.0315082	0.0738914	-0.0552191	0.00763892	-0.0277347	0.0175256	-0.0484975	-0.0530611	0.0805703	0.108752	-0.0632209	0.170079	0.0585864	0.210682	-0.0277347
Symplocarpus	-0.0262089	0.0567741	-0.013405	-0.013405	-0.00943396	-0.00943396	-0.00943396	-0.013405	-0.00943396	-0.00943396	0.305076	-0.013405	-0.012705	-0.0191407	-0.013405	-0.00943396	0.624871	-0.00943396	-0.00943396	-0.0236735	-0.00943396	-0.00943396	-0.00943396	-0.00943396	-0.0282274	0.128139	1	0.46704	-0.00943396	-0.013405	-0.0155282	-0.00943396	-0.011967	-0.0223437	-0.0172526	0.331109	-0.0187828	-0.0232646	-0.00943396	0.34168	-0.0164965	-0.0180488	-0.0191407	-0.0164965	-0.0215046	-0.0297037	-0.0259281	-0.0286446	-0.00943396
Hydrocharitaceae	-0.0112159	0.107234	-0.0247929	-0.0247929	0.0614378	-0.0437437	0.324391	0.162027	0.00884704	0.166619	0.0675111	-0.0621568	-0.058911	0.244692	0.124663	0.114029	0.454506	-0.0437437	-0.0437437	-0.058448	0.00884704	-0.0437437	-0.0437437	0.166619	0.00549034	0.290785	0.21921	0.356105	-0.0437437	0.236755	-0.00707879	-0.0437437	0.0279004	0.0152919	-0.0238944	0.381668	0.0292484	0.099632	-0.0437437	0.0451325	-0.0764913	-0.00319711	0.124652	0.168739	-0.00380927	0.258673	0.234554	0.416489	-0.0437437
Elodea	-0.0564372	0.168423	-0.0305566	-0.0305566	0.438694	-0.0215046	-0.0215046	-0.0305566	-0.0215046	-0.0215046	0.106034	-0.0305566	-0.028961	0.0730821	-0.0305566	-0.0215046	0.335749	-0.0215046	-0.0215046	-0.0539635	-0.0215046	-0.0215046	-0.0215046	-0.0215046	0.0274535	0.122643	0.438694	0.267218	-0.0215046	0.296399	-0.0353963	-0.0215046	-0.0272788	-0.0509321	-0.0393272	0.108686	0.0589899	0.0766684	-0.0215046	0.27378	-0.0376036	-0.041142	-0.0436311	0.230635	-0.0490196	0.0201076	-0.0591029	0.0464902	-0.0215046
Najas	0.00469572	0.180553	-0.0170043	-0.0170043	-0.011967	-0.011967	-0.011967	-0.0170043	0.948388	-0.011967	-0.0229896	-0.0170043	-0.0161164	-0.0242801	-0.0170043	-0.011967	-0.0334561	-0.011967	-0.011967	-0.03003	-0.011967	-0.011967	-0.011967	-0.011967	-0.0358067	0.0446753	-0.011967	-0.041471	-0.011967	-0.0170043	-0.0196976	-0.011967	-0.0151803	0.316283	0.124471	-0.029401	0.825971	0.308815	-0.011967	-0.0350241	-0.0209259	0.712034	0.138093	-0.0209259	0.410545	-0.0376793	-0.03289	-0.0363359	-0.011967
Potamogeton	0.123722	0.258609	0.0837231	-0.0241691	0.873131	-0.0263546	0.0811164	-0.0125499	-0.0193457	0.00869026	0.122169	-0.00923017	-0.0344438	-0.0167347	-0.00425053	-0.0100003	0.0458999	-0.0263546	0.132516	0.0468868	-0.014673	-0.0263546	0.132516	0.00869026	0.0381191	0.230841	0.0413988	0.0769589	0.132516	-0.00757029	0.157551	-0.0263546	-0.0104628	0.0877378	0.10633	0.0537403	0.24833	0.319711	-0.0263546	-0.0472173	-0.00659257	0.015732	-0.0108095	0.49863	0.00276734	-0.0292578	0.0326402	0.0195764	-0.021682
Stuckenia filiformis	0.0535529	-0.0287869	-0.013405	-0.013405	-0.00943396	-0.00943396	-0.00943396	-0.013405	-0.00943396	-0.00943396	-0.0181233	-0.013405	-0.012705	-0.0191407	-0.013405	-0.00943396	-0.0263744	-0.00943396	-0.00943396	0.257778	-0.00943396	-0.00943396	-0.00943396	-0.00943396	-0.0282274	0.210734	-0.00943396	-0.0326928	-0.00943396	-0.013405	0.39985	-0.00943396	-0.011967	-0.0223437	-0.0172526	-0.0231777	-0.0187828	0.0478586	-0.00943396	-0.0276105	-0.0164965	-0.0180488	-0.0191407	-0.0164965	-0.0215046	-0.0297037	-0.0259281	-0.0286446	-0.00943396
Eleocharis	-0.0093699	0.169612	-0.0255871	-0.0255871	0.704533	-0.0180072	-0.0180072	-0.0255871	-0.0180072	-0.0180072	-0.0345932	0.31664	-0.0242509	-0.0365352	-0.0255871	-0.0180072	-0.0503427	-0.0180072	-0.0180072	-0.0451872	-0.0180072	-0.0180072	-0.0180072	-0.0180072	-0.0538796	-0.0214566	-0.0180072	-0.062403	-0.0180072	-0.0255871	-0.0296396	-0.0180072	-0.0228423	-0.0426488	-0.0329313	-0.0442408	0.230548	0.15923	-0.0180072	-0.0527021	-0.0314879	-0.0344509	-0.0365352	0.389663	-0.0410473	-0.0566974	-0.0494907	-0.054676	-0.0180072
Schoenoplectus	-0.0262089	0.227896	-0.013405	-0.013405	1	-0.00943396	-0.00943396	-0.013405	-0.00943396	-0.00943396	-0.0181233	-0.013405	-0.012705	-0.0191407	-0.013405	-0.00943396	-0.0263744	-0.00943396	-0.00943396	-0.0236735	-0.00943396	-0.00943396	-0.00943396	-0.00943396	-0.0282274	0.00424556	-0.00943396	-0.0326928	-0.00943396	-0.013405	-0.0155282	-0.00943396	-0.011967	-0.0223437	-0.0172526	-0.0231777	0.204524	0.261228	-0.00943396	-0.0276105	-0.0164965	-0.0180488	-0.0191407	0.571878	-0.0215046	-0.0297037	-0.0259281	-0.0286446	-0.00943396
Schoeneae	0.057163	0.11519	-0.0271977	-0.0271977	-0.0191407	-0.0191407	-0.0191407	0.336571	-0.0191407	-0.0191407	-0.0367707	-0.0271977	-0.0257774	0.610437	-0.0271977	0.492874	-0.0535115	-0.0191407	-0.0191407	-0.0480315	-0.0191407	-0.0191407	-0.0191407	-0.0191407	0.0448624	0.0295613	-0.0191407	0.0604086	-0.0191407	-0.0271977	-0.0315053	-0.0191407	-0.0242801	0.0097879	-0.0350042	-0.0470256	-0.0381087	0.0249496	-0.0191407	-0.0560194	-0.03347	-0.0366195	0.220874	0.264971	-0.0436311	0.574812	0.459107	0.625927	-0.0191407
Cladium	-0.0352634	0.0494053	-0.0234404	-0.0234404	-0.0164965	-0.0164965	-0.0164965	-0.0234404	-0.0164965	-0.0164965	-0.0316909	-0.0234404	-0.0222163	-0.03347	-0.0234404	-0.0164965	-0.046119	-0.0164965	-0.0164965	-0.041396	-0.0164965	-0.0164965	-0.0164965	-0.0164965	-0.0493592	0.0555667	-0.0164965	-0.0571675	-0.0164965	-0.0234404	-0.0271529	-0.0164965	-0.0209259	0.0242712	-0.0301684	-0.0405291	0.0973158	-0.0406811	-0.0164965	-0.0482805	-0.0288462	-0.0315606	0.563411	-0.0288462	-0.0376036	-0.0519406	-0.0453386	-0.0500888	-0.0164965
Eriophorum	0.0121873	0.227935	-0.0169408	-0.0169408	0.980278	-0.0119223	-0.0119223	-0.0169408	-0.0119223	-0.0119223	0.0224795	-0.0169408	-0.0160561	-0.0241894	-0.0169408	-0.0119223	-0.033331	-0.0119223	-0.0119223	-0.0101572	-0.0119223	-0.0119223	-0.0119223	-0.0119223	-0.0356728	0.0111643	-0.0119223	-0.041316	-0.0119223	-0.0169408	-0.0196239	-0.0119223	-0.0151235	-0.0282371	-0.000201882	-0.0292911	0.227113	0.250235	-0.0119223	-0.0348932	-0.0208476	0.0314263	-0.0241894	0.557481	-0.0271768	-0.0240145	0.0380627	0.0154454	-0.0119223
Scirpus	-0.0262089	0.227896	-0.013405	-0.013405	1	-0.00943396	-0.00943396	-0.013405	-0.00943396	-0.00943396	-0.0181233	-0.013405	-0.012705	-0.0191407	-0.013405	-0.00943396	-0.0263744	-0.00943396	-0.00943396	-0.0236735	-0.00943396	-0.00943396	-0.00943396	-0.00943396	-0.0282274	0.00424556	-0.00943396	-0.0326928	-0.00943396	-0.013405	-0.0155282	-0.00943396	-0.011967	-0.0223437	-0.0172526	-0.0231777	0.204524	0.261228	-0.00943396	-0.0276105	-0.0164965	-0.0180488	-0.0191407	0.571878	-0.0215046	-0.0297037	-0.0259281	-0.0286446	-0.00943396
Eriocaulon	0.191323	0.142335	-0.013405	-0.013405	-0.00943396	-0.00943396	-0.00943396	-0.013405	-0.00943396	-0.00943396	-0.0181233	-0.013405	-0.012705	0.492874	-0.013405	1	-0.0263744	-0.00943396	-0.00943396	-0.0236735	-0.00943396	-0.00943396	-0.00943396	-0.00943396	-0.0282274	0.00424556	-0.00943396	-0.0326928	-0.00943396	-0.013405	-0.0155282	-0.00943396	-0.011967	-0.0223437	-0.0172526	-0.0231777	-0.0187828	0.118982	-0.00943396	-0.0276105	-0.0164965	-0.0180488	-0.0191407	-0.0164965	-0.0215046	0.451856	0.478492	0.461752	-0.00943396
Oryzeae	-0.0513633	0.0351154	-0.0336384	-0.0336384	-0.0236735	-0.0236735	0.398503	-0.0336384	-0.0236735	-0.0236735	-0.0454785	-0.0336384	-0.0318818	-0.0480315	-0.0336384	-0.0236735	0.0246068	-0.0236735	-0.0236735	-0.0594059	-0.0236735	-0.0236735	-0.0236735	-0.0236735	-0.0708336	0.0279258	-0.0236735	0.022463	-0.0236735	-0.0336384	-0.0389662	-0.0236735	-0.03003	-0.0560689	-0.0432936	0.164099	-0.0471333	0.001112	-0.0236735	-0.0692855	0.20468	-0.0452914	-0.0480315	-0.041396	0.138506	-0.074538	-0.0650637	-0.0718805	-0.0236735
Oryzinae	0.136627	-0.0409042	-0.0190476	-0.0190476	-0.013405	-0.013405	-0.013405	-0.0190476	-0.013405	-0.013405	0.20387	-0.0190476	-0.018053	-0.0271977	-0.0190476	-0.013405	-0.0374763	-0.013405	-0.013405	0.0663424	-0.013405	-0.013405	-0.013405	-0.013405	-0.0401092	0.0353733	-0.013405	-0.0464542	-0.013405	-0.0190476	-0.0220645	-0.013405	-0.0170043	-0.0317488	0.0847804	-0.0329339	-0.0266891	-0.0330574	-0.013405	-0.0392327	-0.0234404	0.248767	-0.0271977	-0.0234404	-0.0305566	0.0262194	0.321531	0.220605	-0.013405
Oryza	-0.0575719	0.070071	-0.0489752	-0.0489752	-0.034467	-0.034467	0.38462	-0.00927561	-0.034467	0.133168	0.0769148	-0.0291254	-0.0464178	0.00801289	0.0701236	0.0214113	0.438388	-0.034467	-0.034467	-0.063121	-0.034467	-0.034467	-0.034467	0.133168	0.00833365	0.276124	0.244924	0.226347	-0.034467	0.0701236	-0.0452353	-0.034467	0.106903	0.0507111	-0.0545167	0.430134	-0.0377195	0.0606755	-0.034467	0.00133736	-0.0439848	-0.0552507	0.0434418	-0.0276998	-0.0148801	-0.0365478	-0.0319023	-0.0300006	-0.00652784
Oryza sativa	0.192507	0.178068	0.17312	0.0993198	-0.033978	-0.033978	0.4854	0.0255197	-0.033978	0.173773	0.134278	-0.0482805	-0.0457593	0.22085	0.17312	0.381525	0.329445	-0.033978	0.173773	-0.0273386	0.0698976	-0.033978	0.173773	0.173773	0.1677	0.440265	-0.033978	0.293651	0.173773	0.0993198	0.11505	-0.033978	0.121607	0.199096	0.159488	0.445161	0.00128856	0.274836	-0.033978	-0.0614422	0.00113171	-0.0650057	0.036439	0.00113171	-0.0774526	0.239901	0.269966	0.313161	-0.033978
Zizaniinae	-0.037241	-0.0409042	-0.0190476	-0.0190476	-0.013405	-0.013405	-0.013405	0.490476	-0.013405	-0.013405	-0.025752	-0.0190476	-0.018053	0.518456	-0.0190476	-0.013405	-0.0374763	-0.013405	-0.013405	-0.0336384	-0.013405	-0.013405	-0.013405	-0.013405	0.102947	0.00603265	-0.013405	-0.0464542	-0.013405	-0.0190476	-0.0220645	-0.013405	-0.0170043	0.0454585	-0.0245148	-0.0329339	-0.0266891	0.0174732	-0.013405	-0.0392327	-0.0234404	-0.0256461	-0.0271977	0.394579	-0.0305566	0.368351	0.142344	0.220605	-0.013405
Arundineae	0.0571784	0.0567741	-0.013405	-0.013405	-0.00943396	-0.00943396	-0.00943396	-0.013405	-0.00943396	-0.00943396	-0.0181233	-0.013405	-0.012705	-0.0191407	-0.013405	-0.00943396	-0.0263744	-0.00943396	-0.00943396	-0.0236735	-0.00943396	-0.00943396	-0.00943396	-0.00943396	-0.0282274	-0.0370522	-0.00943396	-0.0326928	-0.00943396	-0.013405	-0.0155282	-0.00943396	-0.011967	-0.0223437	-0.0172526	-0.0231777	0.204524	-0.0232646	-0.00943396	-0.0276105	-0.0164965	-0.0180488	-0.0191407	-0.0164965	-0.0215046	-0.0297037	-0.0259281	-0.0286446	-0.00943396
Typhaceae	0.582774	0.267215	0.635925	-0.0289778	0.0512291	-0.0251683	0.00348073	0.00494587	-0.0156186	0.0225801	0.59069	-0.0289778	-0.029608	0.0433912	-0.00183885	0.0416795	0.0220532	-0.0251683	0.92025	-0.0578318	-0.0251683	-0.0251683	0.92025	0.0225801	0.530456	0.638782	0.0321298	0.456465	0.92025	-0.00183885	0.347609	-0.00606896	-0.0137554	0.705281	0.67874	0.0135791	0.226638	0.396149	-0.0251683	0.00319979	0.0283516	-0.0335352	0.0700325	0.0339179	-0.0443099	0.0246266	0.00956636	0.0534827	-0.0156186
Sparganium	-0.0531757	0.071791	-0.0271977	-0.0271977	0.492874	-0.0191407	-0.0191407	0.336571	-0.0191407	-0.0191407	-0.0367707	-0.0271977	-0.0257774	0.350728	-0.0271977	-0.0191407	0.166709	-0.0191407	-0.0191407	-0.0480315	-0.0191407	-0.0191407	-0.0191407	-0.0191407	0.146996	0.0295613	-0.0191407	0.0604086	-0.0191407	-0.0271977	-0.0315053	-0.0191407	0.138093	-0.0453334	-0.0350042	0.0428269	0.0751589	0.133177	-0.0191407	-0.0560194	-0.03347	-0.0366195	-0.038835	0.563411	-0.0436311	0.330551	0.20325	0.377183	-0.0191407
Typha	0.539697	0.268639	0.590669	-0.037855	0.071655	0.0388897	0.00612436	-0.0145764	-0.026641	-0.026641	0.525813	0.0087023	-0.0358783	-0.0125035	-0.037855	0.00612436	0.045307	-0.026641	0.858023	-0.0120386	-0.026641	0.0388897	0.858023	-0.026641	0.508512	0.608506	0.00612436	0.386193	0.858023	-0.037855	0.320185	-0.026641	-0.0130127	0.656488	0.630379	-0.019453	0.215147	0.361393	0.0388897	0.0418979	0.125298	-0.0509687	0.112143	0.0298073	-0.0308525	-0.0244837	-0.032287	-0.00528115	-0.026641
Nelumbo	0.213076	-0.0287869	-0.013405	-0.013405	-0.00943396	-0.00943396	-0.00943396	-0.013405	-0.00943396	-0.00943396	0.305076	-0.013405	-0.012705	-0.0191407	-0.013405	-0.00943396	-0.0263744	-0.00943396	-0.00943396	0.117052	-0.00943396	-0.00943396	-0.00943396	-0.00943396	-0.0282274	0.086841	-0.00943396	-0.0326928	-0.00943396	-0.013405	-0.0155282	-0.00943396	-0.011967	-0.0223437	0.136583	-0.0231777	-0.0187828	-0.0232646	-0.00943396	-0.0276105	-0.0164965	0.368195	-0.0191407	-0.0164965	-0.0215046	0.0666082	0.478492	0.339153	-0.00943396
Nymphaeales	-0.057173	0.0385086	-0.0488316	-0.0488316	0.186263	-0.0343659	-0.0343659	0.421417	-0.0343659	0.0391772	-0.0660195	-0.0488316	0.0197469	0.433868	0.00341821	-0.0343659	0.0937115	-0.0343659	-0.0343659	-0.0862375	-0.0343659	-0.0343659	-0.0343659	0.0391772	0.0585426	0.0666149	-0.0343659	-0.0462761	-0.0343659	0.00341821	-0.0565658	-0.0343659	0.00305154	-0.00221981	-0.0628477	-0.00699574	0.0617316	0.00852323	-0.0343659	-0.100579	-0.0600931	-0.0657479	0.11679	0.454304	0.0222477	0.326842	0.126049	0.324392	-0.0343659
Cabombaceae	0.0571784	0.0567741	-0.013405	-0.013405	-0.00943396	-0.00943396	-0.00943396	-0.013405	-0.00943396	-0.00943396	-0.0181233	-0.013405	-0.012705	-0.0191407	-0.013405	-0.00943396	-0.0263744	-0.00943396	-0.00943396	-0.0236735	-0.00943396	-0.00943396	-0.00943396	-0.00943396	-0.0282274	-0.0370522	-0.00943396	-0.0326928	-0.00943396	-0.013405	-0.0155282	-0.00943396	-0.011967	-0.0223437	-0.0172526	-0.0231777	0.204524	-0.0232646	-0.00943396	-0.0276105	-0.0164965	-0.0180488	-0.0191407	-0.0164965	-0.0215046	-0.0297037	-0.0259281	-0.0286446	-0.00943396
Cabomba	0.000982622	0.0567741	-0.013405	-0.013405	-0.00943396	-0.00943396	-0.00943396	-0.013405	-0.00943396	-0.00943396	-0.0181233	-0.013405	-0.012705	-0.0191407	-0.013405	-0.00943396	-0.0263744	-0.00943396	-0.00943396	-0.0236735	-0.00943396	-0.00943396	-0.00943396	-0.00943396	-0.0282274	-0.0370522	-0.00943396	-0.0326928	-0.00943396	-0.013405	-0.0155282	-0.00943396	-0.011967	-0.0223437	0.136583	-0.0231777	-0.0187828	-0.0232646	-0.00943396	-0.0276105	-0.0164965	-0.0180488	-0.0191407	-0.0164965	-0.0215046	-0.0297037	-0.0259281	-0.0286446	-0.00943396
Nymphaeaceae	-0.0537991	0.0303955	-0.0516931	-0.0516931	0.056302	-0.0363797	0.056302	0.0800013	-0.0363797	0.056302	-0.0698881	0.0141541	-0.0489938	0.161243	0.0141541	0.056302	0.197266	-0.0363797	-0.0363797	-0.0912909	-0.0363797	-0.0363797	-0.0363797	0.056302	0.0575361	0.107375	-0.0363797	-0.0113636	-0.0363797	0.0141541	-0.0598805	-0.0363797	0.0714194	0.0136145	-0.0665305	0.0895309	0.00958085	0.0343599	-0.0363797	-0.106473	-0.0636146	-0.0696006	0.208254	0.0984511	0.00157957	0.1419	0.0621121	0.227234	-0.0363797
Barclaya	-0.0037554	-0.0409042	-0.0190476	-0.0190476	-0.013405	-0.013405	-0.013405	-0.0190476	-0.013405	-0.013405	-0.025752	-0.0190476	-0.018053	-0.0271977	-0.0190476	-0.013405	-0.0374763	0.703763	-0.013405	0.0663424	-0.013405	-0.013405	-0.013405	-0.013405	-0.0401092	0.00603265	-0.013405	0.131067	-0.013405	-0.0190476	-0.0220645	-0.013405	-0.0170043	0.0454585	-0.0245148	-0.0329339	-0.0266891	0.0174732	-0.013405	0.223136	-0.0234404	0.248767	-0.0271977	-0.0234404	0.296399	-0.0422069	-0.0368421	-0.0407021	-0.013405
Nuphar	0.0155632	0.14146	-0.0190476	-0.0190476	-0.013405	-0.013405	0.703763	-0.0190476	-0.013405	-0.013405	-0.025752	-0.0190476	-0.018053	-0.0271977	-0.0190476	-0.013405	0.425212	-0.013405	-0.013405	-0.0336384	-0.013405	-0.013405	-0.013405	-0.013405	-0.0401092	0.182076	-0.013405	0.131067	-0.013405	-0.0190476	-0.0220645	-0.013405	-0.0170043	-0.0317488	-0.0245148	0.34463	-0.0266891	0.0680039	-0.013405	-0.0392327	-0.0234404	-0.0256461	-0.0271977	-0.0234404	-0.0305566	-0.0422069	-0.0368421	-0.0407021	-0.013405
Nymphaea	-0.0650101	0.0351154	-0.0336384	-0.0336384	-0.0236735	-0.0236735	-0.0236735	-0.0336384	-0.0236735	-0.0236735	0.224866	0.266304	-0.0318818	-0.0480315	-0.0336384	-0.0236735	0.0246068	-0.0236735	-0.0236735	-0.0594059	-0.0236735	-0.0236735	-0.0236735	-0.0236735	0.0975929	0.114286	-0.0236735	0.126965	-0.0236735	-0.0336384	-0.0389662	-0.0236735	-0.03003	0.0348307	-0.0432936	-0.0581618	-0.0471333	-0.028634	-0.0236735	-0.0692855	-0.041396	-0.0452914	0.166109	-0.041396	-0.0539635	0.00602327	0.0404184	0.133219	-0.0236735
Isoetes	0.0873042	0.0494053	-0.0234404	-0.0234404	-0.0164965	-0.0164965	-0.0164965	-0.0234404	-0.0164965	-0.0164965	-0.0316909	-0.0234404	-0.0222163	0.264971	-0.0234404	0.571878	0.0804126	-0.0164965	-0.0164965	-0.041396	-0.0164965	-0.0164965	-0.0164965	-0.0164965	-0.0493592	0.0796382	-0.0164965	0.0884735	-0.0164965	0.394579	-0.0271529	-0.0164965	-0.0209259	-0.0390707	-0.0301684	-0.0405291	-0.0328441	0.0422309	-0.0164965	0.16697	0.314103	-0.0315606	-0.03347	-0.0288462	-0.0376036	0.228748	0.248675	0.235751	-0.0164965
Cylindrocystis	-0.0243961	-0.0287869	-0.013405	-0.013405	-0.00943396	-0.00943396	-0.00943396	-0.013405	-0.00943396	-0.00943396	-0.0181233	-0.013405	-0.012705	-0.0191407	-0.013405	-0.00943396	-0.0263744	-0.00943396	-0.00943396	-0.0236735	-0.00943396	-0.00943396	-0.00943396	-0.00943396	-0.0282274	-0.0370522	-0.00943396	-0.0326928	-0.00943396	-0.013405	-0.0155282	-0.00943396	-0.011967	-0.0223437	-0.0172526	-0.0231777	-0.0187828	-0.0232646	-0.00943396	-0.0276105	-0.0164965	-0.0180488	-0.0191407	-0.0164965	-0.0215046	-0.0297037	-0.0259281	-0.0286446	-0.00943396
Spirogyra	0.0309888	0.0754402	-0.0394091	-0.0394091	0.242048	-0.0277347	-0.0277347	-0.0394091	-0.0277347	0.242048	0.0330984	-0.0394091	-0.0373512	-0.0562713	0.152262	-0.0277347	0.21255	-0.0277347	-0.0277347	0.080845	-0.0277347	-0.0277347	-0.0277347	0.242048	-0.0829851	0.178041	0.242048	0.104226	-0.0277347	0.152262	0.176378	-0.0277347	-0.0351816	-0.00760021	-0.0507206	0.215922	0.123825	0.0646644	-0.0277347	0.0175256	-0.0484975	-0.0530611	0.0805703	0.108752	-0.0632209	-0.087325	-0.0762254	-0.0842116	-0.0277347
unclassified Spirogyra	-0.0262089	0.227896	-0.013405	-0.013405	1	-0.00943396	-0.00943396	-0.013405	-0.00943396	-0.00943396	-0.0181233	-0.013405	-0.012705	-0.0191407	-0.013405	-0.00943396	-0.0263744	-0.00943396	-0.00943396	-0.0236735	-0.00943396	-0.00943396	-0.00943396	-0.00943396	-0.0282274	0.00424556	-0.00943396	-0.0326928	-0.00943396	-0.013405	-0.0155282	-0.00943396	-0.011967	-0.0223437	-0.0172526	-0.0231777	0.204524	0.261228	-0.00943396	-0.0276105	-0.0164965	-0.0180488	-0.0191407	0.571878	-0.0215046	-0.0297037	-0.0259281	-0.0286446	-0.00943396
Colwellia	-0.037241	-0.0409042	-0.0190476	-0.0190476	-0.013405	-0.013405	-0.013405	0.490476	-0.013405	-0.013405	-0.025752	-0.0190476	-0.018053	0.518456	-0.0190476	-0.013405	0.116753	-0.013405	-0.013405	-0.0336384	-0.013405	-0.013405	-0.013405	-0.013405	0.102947	0.0647139	-0.013405	-0.0464542	-0.013405	-0.0190476	-0.0220645	-0.013405	-0.0170043	-0.0317488	-0.0245148	-0.0329339	-0.0266891	-0.0330574	-0.013405	-0.0392327	-0.0234404	-0.0256461	-0.0271977	0.394579	-0.0305566	0.368351	0.142344	0.220605	-0.013405
Phycisphaerae	0.320798	0.627766	-0.0190476	-0.0190476	-0.013405	-0.013405	-0.013405	-0.0190476	-0.013405	-0.013405	-0.025752	-0.0190476	-0.018053	-0.0271977	-0.0190476	-0.013405	0.116753	-0.013405	-0.013405	0.0663424	-0.013405	-0.013405	-0.013405	-0.013405	0.38906	-0.023308	-0.013405	-0.0464542	-0.013405	-0.0190476	-0.0220645	0.703763	-0.0170043	-0.0317488	-0.0245148	-0.0329339	-0.0266891	-0.0330574	-0.013405	0.223136	-0.0234404	-0.0256461	-0.0271977	-0.0234404	-0.0305566	0.0262194	0.142344	0.133503	-0.013405
Chloroparvula	-0.037241	-0.0409042	-0.0190476	0.490476	-0.013405	-0.013405	-0.013405	-0.0190476	-0.013405	-0.013405	-0.025752	-0.0190476	-0.018053	-0.0271977	-0.0190476	-0.013405	-0.0374763	-0.013405	-0.013405	0.166323	-0.013405	-0.013405	-0.013405	-0.013405	-0.0401092	0.0647139	-0.013405	-0.0464542	-0.013405	-0.0190476	-0.0220645	-0.013405	-0.0170043	0.0454585	-0.0245148	-0.0329339	-0.0266891	0.0174732	-0.013405	0.223136	-0.0234404	-0.0256461	-0.0271977	-0.0234404	-0.0305566	0.0946457	0.321531	-0.0407021	-0.013405
Mamiellophyceae	-0.0262089	-0.0287869	-0.013405	-0.013405	-0.00943396	-0.00943396	-0.00943396	-0.013405	-0.00943396	-0.00943396	-0.0181233	-0.013405	-0.012705	-0.0191407	-0.013405	-0.00943396	-0.0263744	-0.00943396	-0.00943396	-0.0236735	-0.00943396	-0.00943396	-0.00943396	-0.00943396	-0.0282274	0.00424556	-0.00943396	-0.0326928	-0.00943396	-0.013405	-0.0155282	-0.00943396	-0.011967	-0.0223437	-0.0172526	-0.0231777	-0.0187828	-0.0232646	-0.00943396	0.34168	0.571878	-0.0180488	-0.0191407	-0.0164965	-0.0215046	-0.0297037	-0.0259281	-0.0286446	-0.00943396
Mamiellales	0.158272	0.16263	-0.0348932	-0.0348932	-0.0245565	-0.0245565	-0.0245565	0.0895591	-0.0245565	0.325783	0.569768	-0.0348932	-0.0330711	0.0834538	0.214011	-0.0245565	0.04436	-0.0245565	-0.0245565	0.0604807	-0.0245565	-0.0245565	-0.0245565	0.325783	0.206059	0.125715	-0.0245565	0.218421	-0.0245565	0.214011	-0.0404197	-0.0245565	-0.0311501	-0.0204442	0.0351783	0.185591	-0.0488915	-0.0605576	-0.0245565	-0.0718699	-0.0429402	0.221123	0.305582	0.059162	-0.0559764	0.106528	0.282643	0.223288	-0.0245565
Bathycoccaceae	0.000982622	-0.0287869	-0.013405	-0.013405	-0.00943396	-0.00943396	-0.00943396	-0.013405	-0.00943396	-0.00943396	-0.0181233	-0.013405	-0.012705	-0.0191407	-0.013405	-0.00943396	-0.0263744	-0.00943396	-0.00943396	0.117052	-0.00943396	-0.00943396	-0.00943396	-0.00943396	-0.0282274	0.00424556	-0.00943396	-0.0326928	-0.00943396	-0.013405	-0.0155282	-0.00943396	-0.011967	0.0863277	-0.0172526	0.153966	-0.0187828	-0.0232646	-0.00943396	-0.0276105	-0.0164965	-0.0180488	-0.0191407	-0.0164965	-0.0215046	-0.0297037	-0.0259281	-0.0286446	-0.00943396
Ostreococcus	-0.0262089	0.0567741	-0.013405	-0.013405	-0.00943396	-0.00943396	-0.00943396	-0.013405	-0.00943396	-0.00943396	-0.0181233	-0.013405	-0.012705	-0.0191407	-0.013405	-0.00943396	-0.0263744	-0.00943396	-0.00943396	-0.0236735	-0.00943396	-0.00943396	-0.00943396	-0.00943396	-0.0282274	-0.0370522	-0.00943396	-0.0326928	-0.00943396	-0.013405	-0.0155282	1	-0.011967	-0.0223437	-0.0172526	-0.0231777	-0.0187828	-0.0232646	-0.00943396	0.34168	-0.0164965	-0.0180488	-0.0191407	-0.0164965	-0.0215046	-0.0297037	-0.0259281	-0.0286446	-0.00943396
Mamiellaceae	0.170007	-0.0266123	0.296399	0.296399	-0.0215046	0.438694	-0.0215046	-0.0305566	-0.0215046	-0.0215046	0.25338	-0.0305566	-0.028961	-0.0436311	0.296399	-0.0215046	-0.0601203	0.438694	-0.0215046	0.459289	0.438694	0.438694	-0.0215046	-0.0215046	0.119251	0.216781	-0.0215046	0.153304	-0.0215046	-0.0305566	0.343344	-0.0215046	-0.0272788	0.196783	0.241207	0.0279262	0.0589899	0.303643	0.438694	0.27378	0.230635	0.134946	-0.0436311	-0.0376036	0.160784	-0.0677092	-0.0591029	-0.0652952	-0.0215046
Micromonas	0.520558	0.169461	0.666151	0.237625	-0.0338222	-0.0338222	-0.0338222	-0.048059	0.368286	0.167232	0.385638	-0.048059	-0.0455494	-0.0176321	0.380467	-0.0338222	0.0783928	0.167232	0.56934	0.0272432	0.368286	-0.0338222	0.56934	0.167232	0.29985	0.632131	0.167232	0.529764	0.56934	0.094783	0.52346	-0.0338222	-0.0429036	0.764035	0.704154	0.199165	0.510863	0.639057	-0.0338222	0.0481191	-0.0591423	0.319943	0.0333581	-0.0591423	0.106223	-0.0681262	-0.0929561	-0.053858	-0.0338222
Pyramimonadales	-0.0480769	0.0286157	-0.0358404	-0.0358404	-0.0252232	-0.0252232	-0.0252232	0.111657	-0.0252232	0.805202	0.0180155	-0.0358404	-0.0339689	0.10678	0.554148	-0.0252232	0.152716	-0.0252232	-0.0252232	-0.00540981	-0.0252232	-0.0252232	-0.0252232	0.805202	0.00735353	0.206702	0.182383	0.272314	-0.0252232	0.554148	-0.041517	-0.0252232	0.0338417	0.0743608	-0.0144888	0.666679	-0.0502188	-0.0329463	-0.0252232	0.07808	0.0769026	-0.0482562	0.37004	0.0769026	0.0371513	0.039431	-0.0174519	-0.000942597	-0.0252232
Picochlorum	-0.0352964	-0.000358965	-0.018053	-0.018053	-0.012705	0.893587	-0.012705	-0.018053	-0.012705	-0.012705	-0.0244073	-0.018053	0.389734	0.089147	-0.018053	-0.012705	-0.0355193	-0.012705	-0.012705	0.726197	-0.012705	0.893587	-0.012705	-0.012705	0.233157	-0.0498993	-0.012705	-0.0440284	-0.012705	-0.018053	-0.0209123	-0.012705	-0.0161164	-0.0300909	-0.0232347	-0.0312141	-0.0252954	-0.0313312	0.893587	-0.037184	-0.0222163	-0.0243069	-0.0257774	-0.0222163	0.384216	0.046468	0.0783015	0.0164594	-0.012705
Ulva	0.21841	0.385273	-0.0392327	-0.0392327	-0.0276105	-0.0276105	-0.0276105	-0.0392327	-0.0276105	-0.0276105	-0.0530418	-0.0392327	-0.037184	0.224953	-0.0392327	0.34168	0.240478	-0.0276105	-0.0276105	0.0336804	-0.0276105	-0.0276105	-0.0276105	-0.0276105	0.285705	0.0124255	-0.0276105	-0.00427154	-0.0276105	-0.0392327	-0.0454465	-0.0276105	-0.0350241	-0.0256372	-0.0504935	-0.0678344	-0.0549719	-0.0160495	-0.0276105	-0.0808081	-0.0482805	0.0884796	0.318611	-0.0482805	0.105421	0.230178	0.200921	0.274978	-0.0276105
Bryopsidales	0.130324	0.280954	0.206798	0.0824868	0.320508	0.320508	0.67045	-0.0418243	0.145537	0.320508	0.0554985	0.0824868	-0.0396403	-0.05972	0.331109	-0.0294344	0.105851	-0.0294344	0.145537	0.267637	0.145537	0.320508	0.145537	0.320508	0.0864399	0.442749	-0.0294344	0.331105	0.145537	0.331109	0.167551	-0.0294344	-0.0373377	0.25051	0.212824	0.572497	0.251053	0.395885	0.320508	-0.0221348	-0.0514698	0.0775868	0.117781	0.152503	0.172212	-0.0926768	-0.0808969	-0.0893726	-0.0294344
Bryopsis	-0.0262089	-0.0287869	-0.013405	-0.013405	-0.00943396	-0.00943396	-0.00943396	-0.013405	-0.00943396	-0.00943396	-0.0181233	-0.013405	-0.012705	-0.0191407	-0.013405	-0.00943396	-0.0263744	-0.00943396	-0.00943396	-0.0236735	-0.00943396	-0.00943396	-0.00943396	-0.00943396	-0.0282274	0.00424556	-0.00943396	-0.0326928	-0.00943396	-0.013405	-0.0155282	-0.00943396	-0.011967	-0.0223437	-0.0172526	-0.0231777	-0.0187828	-0.0232646	-0.00943396	0.34168	0.571878	-0.0180488	-0.0191407	-0.0164965	-0.0215046	-0.0297037	-0.0259281	-0.0286446	-0.00943396
Caulerpa	-0.037241	-0.0409042	-0.0190476	0.490476	-0.013405	-0.013405	-0.013405	-0.0190476	-0.013405	-0.013405	-0.025752	-0.0190476	-0.018053	-0.0271977	-0.0190476	-0.013405	-0.0374763	-0.013405	-0.013405	0.166323	-0.013405	-0.013405	-0.013405	-0.013405	-0.0401092	0.00603265	-0.013405	-0.0464542	-0.013405	-0.0190476	-0.0220645	-0.013405	-0.0170043	-0.0317488	-0.0245148	-0.0329339	-0.0266891	-0.0330574	-0.013405	0.223136	-0.0234404	-0.0256461	-0.0271977	-0.0234404	-0.0305566	0.299925	0.321531	-0.0407021	-0.013405
Codium	0.00805794	-0.000466088	-0.0234404	-0.0234404	-0.0164965	-0.0164965	-0.0164965	-0.0234404	-0.0164965	-0.0164965	0.156694	-0.0234404	-0.0222163	0.11575	-0.0234404	-0.0164965	0.586539	-0.0164965	-0.0164965	-0.041396	-0.0164965	-0.0164965	-0.0164965	-0.0164965	-0.0493592	0.0555667	0.571878	0.234114	-0.0164965	-0.0234404	-0.0271529	-0.0164965	0.538841	-0.0390707	-0.0301684	0.165976	-0.0328441	-0.0406811	-0.0164965	0.16697	-0.0288462	-0.0315606	-0.03347	-0.0288462	-0.0376036	-0.0519406	0.101668	-0.0500888	0.571878
Ostreobium	0.0553255	0.0582413	-0.0220645	-0.0220645	0.39985	0.815228	-0.0155282	-0.0220645	-0.0155282	-0.0155282	0.103165	-0.0220645	-0.0209123	-0.0315053	-0.0220645	-0.0155282	-0.0434119	-0.0155282	-0.0155282	0.713839	-0.0155282	0.815228	-0.0155282	-0.0155282	0.119252	0.00698813	-0.0155282	-0.0538118	-0.0155282	-0.0220645	-0.0255591	-0.0155282	-0.0196976	-0.0367773	0.0349054	-0.0381501	0.0609736	0.0787746	0.815228	-0.0454465	-0.0271529	0.12923	-0.0315053	0.214961	0.343344	-0.0092598	0.164889	0.104199	-0.0155282
unclassified Ostreobium	-0.037241	0.019884	-0.0190476	-0.0190476	-0.013405	0.703763	-0.013405	-0.0190476	-0.013405	-0.013405	-0.025752	-0.0190476	0.625836	0.154687	-0.0190476	-0.013405	-0.0374763	-0.013405	-0.013405	0.566246	-0.013405	0.703763	-0.013405	-0.013405	0.246003	-0.0526486	-0.013405	-0.0464542	-0.013405	-0.0190476	-0.0220645	-0.013405	-0.0170043	-0.0317488	-0.0245148	-0.0329339	-0.0266891	-0.0330574	0.703763	-0.0392327	-0.0234404	-0.0256461	-0.0271977	-0.0234404	0.296399	0.0946457	0.142344	0.0464004	-0.013405
Polyphysaceae	0.43027	0.323825	0.490476	-0.0190476	-0.013405	-0.013405	0.703763	-0.0190476	-0.013405	-0.013405	0.433492	-0.0190476	-0.018053	-0.0271977	-0.0190476	-0.013405	0.116753	-0.013405	0.703763	-0.0336384	-0.013405	-0.013405	0.703763	-0.013405	0.38906	0.622186	-0.013405	0.48611	0.703763	-0.0190476	0.273048	-0.013405	-0.0170043	0.508702	0.521961	0.34463	0.131963	0.371188	-0.013405	-0.0392327	-0.0234404	-0.0256461	-0.0271977	-0.0234404	-0.0305566	-0.0422069	-0.0368421	-0.0407021	-0.013405
Cymodoceaceae	0.00356281	0.107787	-0.0528155	-0.0306102	-0.0449833	-0.029356	0.205054	0.0804165	-0.0449833	0.158172	0.00865097	-0.0528155	-0.0605804	0.281284	0.0915192	0.298817	0.472445	0.00189864	-0.0449833	-0.0497008	-0.029356	-0.029356	-0.0449833	0.158172	0.0212671	0.261275	0.158172	0.273489	-0.0449833	0.280265	-0.0611806	-0.0449833	0.0569226	0.0213205	-0.067975	0.289875	-0.0861036	0.0476242	-0.029356	0.085596	-0.0422238	-0.0621425	0.154458	0.0397551	0.0684481	0.247525	0.208254	0.318933	-0.0137287
Ruppia	-0.0258459	0.119379	-0.0662704	-0.0593726	-0.0369299	-0.0175122	0.234917	0.0716855	-0.0466387	0.176664	0.050289	-0.0386792	-0.054093	0.269795	0.0923789	0.254335	0.525218	0.00190547	-0.0466387	-0.0723687	-0.0466387	-0.0175122	-0.0466387	0.176664	0.0347512	0.276392	0.234917	0.323831	-0.0466387	0.361393	-0.0767666	-0.0466387	0.0362853	-0.00698436	-0.073455	0.338623	-0.0842654	0.0170122	-0.0175122	0.136996	-0.0589175	-0.0632232	0.151604	0.0372862	0.0176222	0.233878	0.17019	0.379582	-0.027221
Posidonia	-0.000327726	-0.000831634	-0.0418243	-0.0418243	-0.0294344	-0.0294344	-0.0294344	-0.0418243	-0.0294344	-0.0294344	0.145134	-0.0418243	-0.0396403	0.100031	-0.0418243	0.180531	0.459555	0.180531	-0.0294344	-0.0738624	-0.0294344	-0.0294344	-0.0294344	-0.0294344	-0.00430569	0.0991469	0.180531	0.0539159	-0.0294344	-0.0418243	-0.0484486	-0.0294344	-0.0373377	-0.0471093	-0.053829	0.00137744	-0.0586032	-0.0282051	-0.0294344	0.0674811	-0.0514698	0.0240269	-0.05972	-0.0514698	-0.0670955	0.0475554	0.0240239	0.140136	-0.0294344
Zosteraceae	-0.0166493	0.0119904	-0.0471048	-0.0401027	-0.0331507	-0.0246216	-0.0160926	0.201472	-0.0331507	-0.024053	-0.0539146	-0.0282528	-0.042518	0.339976	-0.0406413	0.220824	0.0972616	0.00267118	-0.0331507	-0.0546247	-0.0331507	-0.0246216	-0.0331507	-0.024053	-0.0115915	0.0336063	-0.00718456	0.105152	-0.0331507	-0.0401027	-0.0544875	-0.0329611	-0.00923387	-0.0011211	-0.0566103	-0.048983	-0.0616416	-0.0176641	-0.0246216	-0.0624224	-0.0508977	-0.0493536	0.118669	0.145968	0.0906824	0.362056	0.305018	0.54893	-0.00396249
Zostera	-0.027108	-0.00309664	-0.0466245	-0.0410249	-0.0327257	-0.0269883	-0.017484	0.179976	-0.0328126	-0.0233083	-0.0517816	-0.0343342	-0.0433183	0.289553	-0.039872	0.166054	0.112068	0.00508878	-0.0328126	-0.0570111	-0.0328126	-0.0269883	-0.0328126	-0.0233083	-0.0198993	0.0325442	-0.000735519	0.10763	-0.0328126	-0.0384721	-0.0539853	-0.0326678	-0.00869793	-0.000628361	-0.0551407	-0.0476742	-0.0610857	-0.0222875	-0.0269883	-0.058199	-0.0499287	-0.0481629	0.100084	0.128579	0.11262	0.314263	0.269272	0.500208	-0.00247412
Planctomycetes	-0.0262089	0.142335	-0.013405	-0.013405	-0.00943396	-0.00943396	-0.00943396	-0.013405	-0.00943396	-0.00943396	-0.0181233	-0.013405	-0.012705	-0.0191407	-0.013405	-0.00943396	-0.0263744	-0.00943396	-0.00943396	-0.0236735	-0.00943396	-0.00943396	-0.00943396	-0.00943396	-0.0282274	0.128139	-0.00943396	-0.0326928	-0.00943396	-0.013405	-0.0155282	-0.00943396	-0.011967	0.0863277	-0.0172526	-0.0231777	-0.0187828	-0.0232646	-0.00943396	-0.0276105	-0.0164965	-0.0180488	0.492874	-0.0164965	-0.0215046	-0.0297037	-0.0259281	-0.0286446	-0.00943396
unclassified Planctomycetes	-0.0262089	-0.0287869	-0.013405	-0.013405	-0.00943396	-0.00943396	-0.00943396	-0.013405	-0.00943396	-0.00943396	-0.0181233	-0.013405	-0.012705	-0.0191407	-0.013405	-0.00943396	-0.0263744	-0.00943396	-0.00943396	-0.0236735	-0.00943396	-0.00943396	-0.00943396	-0.00943396	-0.0282274	-0.0370522	-0.00943396	0.217174	-0.00943396	-0.013405	-0.0155282	-0.00943396	-0.011967	-0.0223437	-0.0172526	-0.0231777	-0.0187828	-0.0232646	-0.00943396	-0.0276105	-0.0164965	-0.0180488	-0.0191407	-0.0164965	-0.0215046	-0.0297037	-0.0259281	-0.0286446	-0.00943396
Tetraselmis	0.631826	0.227896	0.703763	-0.013405	-0.00943396	-0.00943396	-0.00943396	-0.013405	-0.00943396	-0.00943396	0.628276	-0.013405	-0.012705	-0.0191407	-0.013405	-0.00943396	-0.0263744	-0.00943396	1	-0.0236735	-0.00943396	-0.00943396	1	-0.00943396	0.575839	0.623711	-0.00943396	0.46704	1	-0.013405	0.39985	-0.00943396	-0.011967	0.738356	0.751927	-0.0231777	0.204524	0.403475	-0.00943396	-0.0276105	-0.0164965	-0.0180488	-0.0191407	-0.0164965	-0.0215046	-0.0297037	-0.0259281	-0.0286446	-0.00943396
Dunaliella	-0.0262089	0.227896	-0.013405	-0.013405	-0.00943396	-0.00943396	1	-0.013405	-0.00943396	-0.00943396	-0.0181233	-0.013405	-0.012705	-0.0191407	-0.013405	-0.00943396	0.190707	-0.00943396	-0.00943396	-0.0236735	-0.00943396	-0.00943396	-0.00943396	-0.00943396	-0.0282274	0.252032	-0.00943396	0.217174	-0.00943396	-0.013405	-0.0155282	-0.00943396	-0.011967	-0.0223437	-0.0172526	0.508253	-0.0187828	0.118982	-0.00943396	-0.0276105	-0.0164965	-0.0180488	-0.0191407	-0.0164965	-0.0215046	-0.0297037	-0.0259281	-0.0286446	-0.00943396
Chaetopeltidaceae	0.43027	0.14146	0.490476	-0.0190476	-0.013405	-0.013405	-0.013405	-0.0190476	-0.013405	-0.013405	0.433492	-0.0190476	-0.018053	-0.0271977	-0.0190476	-0.013405	0.116753	-0.013405	0.703763	-0.0336384	-0.013405	-0.013405	0.703763	-0.013405	0.38906	0.563505	-0.013405	0.48611	0.703763	0.490476	0.273048	-0.013405	-0.0170043	0.508702	0.521961	-0.0329339	0.131963	0.270126	-0.013405	0.223136	-0.0234404	-0.0256461	-0.0271977	-0.0234404	-0.0305566	-0.0422069	-0.0368421	-0.0407021	-0.013405
Scenedesmaceae	0.533226	0.333924	0.626125	0.18318	0.518576	-0.0269485	0.0509836	-0.0382919	0.362712	-0.0269485	0.422322	-0.0382919	-0.0362924	-0.0546762	0.127812	-0.0269485	0.00845808	-0.0269485	0.67444	0.0627504	0.206848	-0.0269485	0.67444	-0.0269485	0.339093	0.586028	0.0509836	0.427458	0.67444	-0.0382919	0.468743	-0.0269485	-0.0341843	0.724819	0.687073	0.0432013	0.63595	0.724245	-0.0269485	-0.0218493	-0.00169812	0.306277	0.0243826	0.27085	0.151746	-0.0551071	-0.0351216	-0.0818245	-0.0269485
Botryococcus braunii	0.798836	0.210466	0.916769	0.32726	0.147339	-0.0186112	-0.0186112	-0.0264453	-0.0186112	-0.0186112	0.548717	-0.0264453	-0.0250643	-0.0377606	0.32726	-0.0186112	-0.0520312	-0.0186112	0.811138	0.138378	0.479239	-0.0186112	0.811138	-0.0186112	0.473956	0.768778	-0.0186112	0.469515	0.811138	-0.0264453	0.720532	-0.0186112	-0.0236084	0.86706	0.927003	0.0707643	0.293348	0.7492	-0.0186112	-0.0544697	-0.032544	0.0278917	-0.0377606	0.0641841	-0.0424241	-0.0427654	0.0317754	0.00395569	-0.0186112
unclassified Stichococcus	-0.0262089	-0.0287869	-0.013405	-0.013405	-0.00943396	-0.00943396	-0.00943396	0.703763	-0.00943396	-0.00943396	-0.0181233	-0.013405	-0.012705	-0.0191407	-0.013405	-0.00943396	-0.0263744	-0.00943396	-0.00943396	-0.0236735	-0.00943396	-0.00943396	-0.00943396	-0.00943396	-0.0282274	-0.0370522	-0.00943396	-0.0326928	-0.00943396	-0.013405	-0.0155282	-0.00943396	-0.011967	-0.0223437	-0.0172526	-0.0231777	-0.0187828	-0.0232646	-0.00943396	-0.0276105	-0.0164965	-0.0180488	-0.0191407	0.571878	-0.0215046	-0.0297037	-0.0259281	-0.0286446	-0.00943396
Ulvophyceae	0.32526	0.203115	0.296754	0.510817	0.0581949	0.359494	-0.0422382	0.0113367	0.259061	-0.0422382	0.143953	-0.0600176	0.393971	0.245429	0.154045	0.158628	-0.074888	-0.0422382	0.158628	0.538073	0.259061	0.359494	0.158628	-0.0422382	0.294328	0.27376	-0.0422382	0.15195	0.158628	-0.0600176	0.302427	-0.0422382	-0.0535794	0.33245	0.336013	-0.0508978	0.36026	0.398261	0.359494	0.0600926	-0.0738588	0.265053	0.0161874	0.0432211	0.270016	0.298222	0.486157	0.262084	-0.0422382
Characeae	0.104734	0.174734	-0.00898114	-0.00898114	0.739348	-0.0236617	0.0110205	-0.0336217	0.080385	-0.0236617	0.110007	-0.00898114	-0.031866	-0.0480077	-0.0336217	-0.0236617	-0.0288582	-0.0236617	0.0110205	0.148531	-0.0236617	-0.0236617	0.0110205	-0.0236617	-0.0500438	0.156796	0.0110205	-0.0219036	0.0110205	-0.0336217	0.175127	-0.0236617	-0.030015	0.00369885	0.0624382	-0.0277013	0.252113	0.247107	-0.0236617	-0.0438748	-0.0211601	0.206873	-0.012824	0.403364	0.104179	-0.0248646	0.142939	0.0671602	-0.0236617
Chara	0.0714909	0.263853	0.0298336	-0.0224975	0.941715	-0.0158329	-0.0158329	-0.0224975	0.20514	-0.0158329	0.0639181	-0.0224975	-0.0213227	-0.0321237	-0.0224975	-0.0158329	-0.0442639	-0.0158329	0.0578246	0.0218808	-0.0158329	-0.0158329	0.0578246	-0.0158329	-0.00329557	0.0884887	-0.0158329	-0.0184029	0.0578246	-0.0224975	0.0648686	-0.0158329	-0.0200842	0.0893754	0.0832979	-0.0388988	0.424723	0.35019	-0.0158329	-0.0463384	-0.0276859	0.19518	-0.0321237	0.530445	0.06465	-0.0357958	0.0300992	0.00560167	-0.0158329
Alismatales	-0.0185472	0.00841315	-0.0433064	-0.0404487	-0.020516	-0.0262268	-0.0157269	0.193581	-0.032541	-0.0225983	-0.0486785	-0.0335783	-0.0434629	0.316249	-0.0390913	0.190547	0.100836	0.000483876	-0.0285313	-0.0548482	-0.0324237	-0.0262268	-0.0285313	-0.0225983	-0.0134441	0.0377111	-0.00245325	0.111126	-0.0285313	-0.0381744	-0.0489551	-0.0331779	-0.00947925	0.00277258	-0.0513166	-0.0463999	-0.0564464	-0.0137768	-0.0262268	-0.060846	-0.0492238	-0.0483166	0.110124	0.146858	0.0990452	0.341804	0.291039	0.528933	-0.00393229
Potamogetonaceae	0.180824	0.240902	0.122594	-0.0197637	0.758135	-0.0261454	0.114191	-0.0265556	0.00138661	0.0166822	0.170152	-0.0129718	-0.0412189	-0.0359785	0.0131089	-0.0158209	0.037428	-0.0269102	0.170785	0.0917061	0.001769	-0.0261454	0.170785	0.0166822	0.0499149	0.305846	0.0239476	0.0928327	0.170785	-0.00916838	0.234061	-0.0311165	-0.0203115	0.133864	0.163026	0.0694377	0.24334	0.336807	-0.0261454	-0.0671474	0.0351888	0.0667389	-0.00960007	0.420112	0.0701037	-0.0448516	0.0538744	0.0239947	-0.0303517
Stuckenia	0.27358	0.233778	0.243551	-0.0131505	0.325296	-0.00925486	0.358751	-0.0274117	-0.00925486	0.0710373	0.290715	-0.0416729	-0.0485078	-0.0323528	0.0629093	-0.00925486	0.22306	-0.00256385	0.325296	0.144679	0.0175092	-0.00925486	0.325296	0.0710373	0.157829	0.58039	0.131256	0.290893	0.325296	0.0296331	0.389505	-0.0360189	0.000991541	0.282778	0.275728	0.288423	0.153275	0.356685	-0.00925486	-0.0270863	-0.0161833	0.0309379	0.0185553	0.167118	0.0368616	-0.0591446	0.011343	-0.00778469	-0.0360189
Fuireneae	-0.0377467	-0.0443759	-0.0267891	-0.0267891	-0.0188532	-0.0188532	-0.0188532	-0.0267891	-0.0188532	-0.0188532	-0.0113763	-0.0267891	-0.0253902	-0.0382516	-0.0267891	-0.0188532	0.0140346	-0.0188532	-0.0188532	-0.0364934	-0.0188532	-0.0188532	-0.0188532	-0.0188532	-0.0564108	-0.0454781	0.058735	-0.00771809	-0.0188532	-0.0267891	-0.0310321	-0.0188532	-0.0239154	0.0305229	-0.0344783	-0.0190876	-0.0375363	-0.0464929	-0.0188532	-0.0267931	-0.0329672	-0.00638151	0.00110341	-0.0329672	-0.0429757	-0.0519581	-0.0518157	-0.0572446	-0.0188532
Bolboschoenus	-0.0314597	-0.0495473	-0.0230724	-0.0230724	-0.0162375	-0.0162375	-0.0162375	-0.0230724	-0.0162375	-0.0162375	-0.0311934	-0.0230724	-0.0218676	-0.0329446	-0.0230724	-0.0162375	-0.045395	0.200939	-0.0162375	-0.0407462	-0.0162375	-0.0162375	-0.0162375	-0.0162375	-0.0485843	-0.0637733	-0.0162375	-0.05627	-0.0162375	-0.0230724	-0.0267267	-0.0162375	-0.0205974	0.0550639	-0.0296948	-0.0398928	-0.0323285	-0.0400425	-0.0162375	0.0319292	-0.0283933	0.0520341	-0.0329446	-0.0283933	-0.0370132	-0.0511252	-0.0446268	-0.0493025	-0.0162375
Arundinoideae	-0.043538	0.144775	-0.0546224	-0.0489315	0.29398	0.0536755	0.125767	0.0819602	-0.026426	-0.0184159	-0.0148608	-0.00909487	-0.053568	0.155628	-0.0432405	0.077706	0.201738	-0.0184159	-0.0344362	0.000688805	-0.0424463	0.0536755	-0.0344362	-0.0184159	0.0327776	0.178041	0.0696959	0.0333364	-0.0344362	-0.0432405	-0.0599776	-0.026426	0.00712215	0.039168	-0.0580933	0.0686159	0.0342146	0.0985035	0.0536755	-0.0216633	0.00981783	-0.0352327	0.14547	0.238595	-0.0200679	0.117797	0.0634637	0.151302	-0.026426
Molinieae	-0.0570772	0.0696497	-0.0504705	-0.0465572	0.129723	0.0893302	0.166443	0.0304042	-0.0373553	0.0122173	-0.020031	-0.0204686	-0.043714	0.0732146	-0.0178597	0.0562818	0.247765	0.0324135	-0.0336833	0.0306579	-0.0373553	0.0893302	-0.0336833	0.0122173	-0.0081257	0.197613	0.069134	0.0496098	-0.0336833	-0.0178597	-0.0524201	-0.0373553	0.0120042	0.0441554	-0.0593609	0.118299	-0.0223846	0.0579415	0.0893302	-0.0159636	-0.0289347	-0.0342333	0.0927716	0.100556	0.000226861	0.0496786	0.0248617	0.0968573	-0.0245032
Phragmites	-0.0311431	0.1501	-0.0583997	-0.0583997	0.277571	0.0545016	0.118236	-0.0131188	-0.0410995	-0.0410995	0.0536857	-0.0583997	-0.0553501	0.0620875	-0.0583997	0.150103	0.316844	-0.00923251	-0.0410995	-0.00539755	-0.0410995	0.0545016	-0.0410995	-0.0410995	0.0422984	0.151477	0.18197	0.102103	-0.0410995	-0.0357592	-0.0676492	-0.0410995	0.0691356	0.0433162	-0.065449	0.128309	0.00276714	0.0962334	0.0545016	-0.0153627	-0.0718677	-0.066437	0.0620875	0.151026	0.00801083	0.0408619	0.0383221	0.122911	-0.0410995
Beta vulgaris	0.0490489	-0.0409042	-0.0190476	-0.0190476	-0.013405	-0.013405	-0.013405	-0.0190476	-0.013405	-0.013405	-0.025752	-0.0190476	-0.018053	-0.0271977	-0.0190476	-0.013405	0.270982	-0.013405	-0.013405	0.0663424	-0.013405	-0.013405	-0.013405	-0.013405	-0.0401092	0.0353733	-0.013405	0.131067	-0.013405	-0.0190476	-0.0220645	-0.013405	-0.0170043	0.0454585	-0.0245148	-0.0329339	-0.0266891	0.0174732	-0.013405	-0.0392327	-0.0234404	-0.0256461	-0.0271977	-0.0234404	0.296399	-0.0422069	-0.0368421	-0.0407021	-0.013405
Chenopodium	-0.0578086	0.0418704	-0.0401092	-0.0401092	0.273806	-0.0282274	-0.0282274	-0.0401092	-0.0282274	-0.0282274	-0.0542269	-0.0401092	-0.0380148	-0.0572711	-0.0401092	-0.0282274	-0.0139619	-0.0282274	-0.0282274	-0.0287269	-0.0282274	-0.0282274	-0.0282274	-0.0282274	-0.0844595	0.0868435	-0.0282274	0.051705	-0.0282274	-0.0401092	-0.0464619	-0.0282274	-0.0358067	0.0306923	-0.0516217	-0.0163468	0.0774313	0.036794	-0.0282274	-0.0826136	-0.0493592	-0.0540039	0.0959291	0.126689	0.348745	-0.0312414	-0.00211581	0.171073	-0.0282274
Salicornioideae	0.0915307	0.0494053	-0.0234404	-0.0234404	-0.0164965	-0.0164965	-0.0164965	0.394579	-0.0164965	-0.0164965	-0.0316909	-0.0234404	-0.0222163	0.861852	-0.0234404	0.571878	-0.046119	-0.0164965	-0.0164965	-0.041396	-0.0164965	-0.0164965	-0.0164965	-0.0164965	0.068006	-0.0407189	-0.0164965	-0.0571675	-0.0164965	-0.0234404	-0.0271529	-0.0164965	0.538841	-0.0390707	-0.0301684	-0.0405291	-0.0328441	0.0422309	-0.0164965	-0.0482805	-0.0288462	-0.0315606	-0.03347	0.314103	-0.0376036	0.565575	0.542689	0.450131	0.571878
Salicornia	-0.0531757	-0.0584062	-0.0271977	-0.0271977	-0.0191407	-0.0191407	-0.0191407	0.336571	-0.0191407	-0.0191407	-0.0367707	-0.0271977	-0.0257774	0.350728	-0.0271977	-0.0191407	-0.0535115	0.492874	-0.0191407	-0.0480315	-0.0191407	-0.0191407	-0.0191407	-0.0191407	0.0448624	-0.0751758	-0.0191407	0.0604086	-0.0191407	-0.0271977	-0.0315053	-0.0191407	-0.0242801	0.0097879	-0.0350042	0.0428269	-0.0381087	-0.047202	-0.0191407	0.131296	-0.03347	0.159295	-0.038835	0.264971	-0.0436311	0.330551	0.20325	0.377183	-0.0191407
Salicornia subg. Arthrocnemoides	-0.0262089	0.0567741	-0.013405	-0.013405	-0.00943396	-0.00943396	-0.00943396	-0.013405	-0.00943396	1	-0.0181233	-0.013405	-0.012705	-0.0191407	0.703763	-0.00943396	-0.0263744	-0.00943396	-0.00943396	-0.0236735	-0.00943396	-0.00943396	-0.00943396	1	-0.0282274	0.210734	-0.00943396	0.217174	-0.00943396	0.703763	-0.0155282	-0.00943396	-0.011967	0.0863277	-0.0172526	0.685397	-0.0187828	-0.0232646	-0.00943396	-0.0276105	-0.0164965	-0.0180488	0.492874	-0.0164965	-0.0215046	-0.0297037	-0.0259281	-0.0286446	-0.00943396
Salicornia subg. Salicornia	0.138148	0.104565	-0.0290699	-0.0290699	-0.0204583	-0.0204583	-0.0204583	0.126454	-0.0204583	-0.0204583	-0.0393019	-0.0290699	-0.0275519	0.569182	-0.0290699	0.855158	-0.0101191	0.198446	-0.0204583	-0.0513379	-0.0204583	-0.0204583	-0.0204583	-0.0204583	-0.0175479	0.0181626	-0.0204583	-0.070897	-0.0204583	-0.0290699	-0.0336741	-0.0204583	-0.0259515	-0.0248878	-0.00405316	-0.0502627	-0.0407321	0.0883617	-0.0204583	0.020208	-0.035774	0.0446199	-0.0415083	0.0918198	0.0531634	0.478622	0.436017	0.443028	-0.0204583
Suaedoideae	-0.0262089	-0.0287869	-0.013405	-0.013405	-0.00943396	-0.00943396	-0.00943396	-0.013405	-0.00943396	-0.00943396	-0.0181233	-0.013405	-0.012705	-0.0191407	-0.013405	-0.00943396	-0.0263744	-0.00943396	-0.00943396	-0.0236735	-0.00943396	-0.00943396	-0.00943396	-0.00943396	-0.0282274	0.0455433	-0.00943396	-0.0326928	-0.00943396	-0.013405	-0.0155282	-0.00943396	-0.011967	0.0863277	-0.0172526	-0.0231777	-0.0187828	0.0478586	-0.00943396	-0.0276105	-0.0164965	-0.0180488	-0.0191407	-0.0164965	-0.0215046	-0.0297037	-0.0259281	-0.0286446	-0.00943396
Suaeda	-0.0458295	0.0494053	-0.0234404	-0.0234404	-0.0164965	-0.0164965	-0.0164965	-0.0234404	-0.0164965	-0.0164965	-0.0316909	-0.0234404	-0.0222163	-0.03347	-0.0234404	-0.0164965	-0.046119	0.571878	-0.0164965	-0.041396	-0.0164965	-0.0164965	-0.0164965	-0.0164965	-0.0493592	0.0314953	-0.0164965	0.0884735	-0.0164965	-0.0234404	-0.0271529	-0.0164965	-0.0209259	0.0242712	-0.0301684	-0.0405291	-0.0328441	-0.0406811	-0.0164965	0.16697	-0.0288462	0.193571	0.264971	-0.0288462	-0.0376036	0.060335	0.101668	0.235751	-0.0164965
Plumbaginaceae	0.0816576	0.232072	-0.0488759	-0.0488759	0.261356	0.0313259	-0.0343971	0.091206	-0.0343971	-0.0343971	0.0601794	-0.0488759	0.0864433	0.296914	-0.0488759	0.327079	0.22185	0.261356	-0.0343971	0.0053091	-0.0343971	0.0313259	-0.0343971	-0.0343971	0.0740655	0.0786675	0.327079	0.116692	-0.0343971	-0.0488759	-0.0566171	-0.0343971	-0.0436329	-9.91887e-05	-0.0578967	0.0423617	0.0187515	0.0980896	0.0313259	0.13977	-0.0409935	0.0850797	0.0302211	0.227165	-0.0184818	0.264807	0.266727	0.378487	-0.0343971
Armeria	0.033753	0.213555	-0.0179539	-0.0179539	0.960788	-0.0126353	-0.0126353	-0.0179539	-0.0126353	-0.0126353	0.0623016	-0.0179539	-0.0170164	-0.025636	-0.0179539	-0.0126353	-0.0353244	-0.0126353	-0.0126353	0.00598908	-0.0126353	-0.0126353	-0.0126353	-0.0126353	-0.0378062	0.023386	-0.0126353	-0.0437868	-0.0126353	-0.0179539	-0.0207975	-0.0126353	-0.016028	-0.0299258	0.0181006	-0.0310428	0.202147	0.243185	-0.0126353	-0.0369799	-0.0220944	0.079289	-0.025636	0.54529	-0.0041475	-0.0139845	0.100391	0.0601563	-0.0126353
Limonium	0.0394915	0.0552878	-0.0386427	-0.0386427	-0.0271953	0.0168941	-0.0271953	0.0866533	-0.0271953	-0.0271953	-0.0381277	-0.00731869	-0.0168326	0.235548	-0.0386427	0.28143	-0.00965878	0.28143	-0.0271953	-0.0190715	-0.0271953	0.0168941	-0.0271953	-0.0271953	0.0241648	0.0122387	0.0168941	0.0694588	-0.0271953	-0.0386427	-0.0447631	0.0168941	-0.0344974	0.00204054	-0.0497343	-0.05134	-0.0346384	0.0199163	0.0168941	0.0655737	-0.0475544	0.0660614	-0.0551771	0.05524	-0.0418912	0.280351	0.28878	0.565357	-0.0271953
Cochlearieae	-0.0305318	0.214587	-0.0162922	-0.0162922	0.97001	-0.0114658	-0.0114658	-0.0162922	-0.0114658	-0.0114658	-0.0220267	-0.0162922	-0.0154414	-0.0232632	-0.0162922	-0.0114658	-0.0320549	-0.0114658	-0.0114658	-0.0287722	-0.0114658	-0.0114658	-0.0114658	-0.0114658	-0.034307	-0.00487851	-0.0114658	-0.0397341	-0.0114658	-0.0162922	-0.0188726	-0.0114658	-0.0145445	-0.027156	-0.0209685	-0.0281696	0.194294	0.248338	-0.0114658	-0.0335572	-0.0200495	-0.0219361	-0.0232632	0.552029	0.085727	-0.0361012	-0.0315125	-0.0348141	-0.0114658
Cochlearia	0.000982622	0.0567741	-0.013405	-0.013405	-0.00943396	-0.00943396	-0.00943396	-0.013405	-0.00943396	-0.00943396	-0.0181233	-0.013405	-0.012705	-0.0191407	-0.013405	-0.00943396	-0.0263744	-0.00943396	-0.00943396	-0.0236735	-0.00943396	-0.00943396	-0.00943396	-0.00943396	-0.0282274	-0.0370522	-0.00943396	-0.0326928	-0.00943396	-0.013405	-0.0155282	-0.00943396	-0.011967	-0.0223437	0.136583	-0.0231777	-0.0187828	-0.0232646	-0.00943396	-0.0276105	-0.0164965	-0.0180488	-0.0191407	-0.0164965	-0.0215046	-0.0297037	-0.0259281	-0.0286446	-0.00943396
Cynomorium	-0.0243961	-0.0287869	-0.013405	-0.013405	-0.00943396	-0.00943396	-0.00943396	-0.013405	-0.00943396	-0.00943396	-0.0181233	-0.013405	-0.012705	-0.0191407	-0.013405	-0.00943396	-0.0263744	-0.00943396	-0.00943396	-0.0236735	-0.00943396	-0.00943396	-0.00943396	-0.00943396	-0.0282274	0.00424556	-0.00943396	-0.0326928	-0.00943396	-0.013405	-0.0155282	-0.00943396	-0.011967	-0.0223437	-0.0172526	-0.0231777	-0.0187828	-0.0232646	-0.00943396	-0.0276105	-0.0164965	-0.0180488	-0.0191407	-0.0164965	0.438694	-0.0297037	-0.0259281	-0.0286446	-0.00943396
Asparagus	-0.037241	-0.0409042	-0.0190476	-0.0190476	-0.013405	-0.013405	-0.013405	-0.0190476	-0.013405	-0.013405	-0.025752	-0.0190476	-0.018053	-0.0271977	-0.0190476	-0.013405	0.116753	-0.013405	-0.013405	-0.0336384	-0.013405	-0.013405	-0.013405	-0.013405	-0.0401092	0.0940545	-0.013405	0.308589	-0.013405	0.490476	-0.0220645	-0.013405	-0.0170043	-0.0317488	-0.0245148	-0.0329339	-0.0266891	-0.0330574	-0.013405	0.223136	-0.0234404	-0.0256461	-0.0271977	-0.0234404	-0.0305566	0.0946457	0.142344	0.307708	-0.013405
Puccinellia	0.00277485	0.19902	-0.0234404	-0.0234404	0.768002	-0.0164965	-0.0164965	-0.0234404	-0.0164965	-0.0164965	-0.0316909	-0.0234404	-0.0222163	-0.03347	-0.0234404	-0.0164965	-0.046119	-0.0164965	-0.0164965	-0.041396	-0.0164965	-0.0164965	-0.0164965	-0.0164965	-0.0493592	-0.0166475	-0.0164965	-0.0571675	-0.0164965	-0.0234404	-0.0271529	-0.0164965	-0.0209259	-0.0179567	-0.0301684	-0.0405291	0.270862	0.194236	-0.0164965	-0.0482805	-0.0288462	-0.0315606	-0.03347	0.428419	-0.0376036	-0.0519406	-0.0453386	-0.0500888	-0.0164965
Ephedra	0.561198	0.191687	0.625836	-0.018053	-0.012705	-0.012705	-0.012705	-0.018053	-0.012705	-0.012705	0.555944	-0.018053	-0.0171103	-0.0257774	-0.018053	-0.012705	-0.0355193	-0.012705	0.893587	-0.0318818	-0.012705	-0.012705	0.893587	-0.012705	0.504329	0.561887	-0.012705	0.51681	0.893587	-0.018053	0.352023	-0.012705	-0.0161164	0.652882	0.667352	-0.0312141	0.175194	0.351805	-0.012705	-0.037184	-0.0222163	-0.0243069	-0.0257774	-0.0222163	-0.028961	-0.0400029	-0.0349182	-0.0385767	-0.012705
Artemisia	0.0146891	0.193616	-0.0319555	-0.0319555	0.321273	-0.0224891	-0.0224891	-0.0319555	-0.0224891	-0.0224891	-0.0432032	-0.0319555	-0.0302868	0.128738	-0.0319555	0.321273	0.0110545	-0.0224891	-0.0224891	-0.00850987	-0.0224891	-0.0224891	-0.0224891	-0.0224891	-0.0672898	0.108568	-0.0224891	0.092249	-0.0224891	-0.0319555	-0.0370167	-0.0224891	-0.0285276	0.0207521	-0.0411276	-0.0552519	0.0312716	0.0898666	-0.0224891	-0.0658192	-0.039325	0.0885095	0.47747	0.161045	-0.0512637	0.191582	0.195861	0.265724	-0.0224891
Aizoaceae	-0.0135195	-0.0287869	-0.013405	-0.013405	-0.00943396	-0.00943396	-0.00943396	-0.013405	-0.00943396	-0.00943396	-0.0181233	-0.013405	-0.012705	-0.0191407	-0.013405	-0.00943396	0.190707	-0.00943396	-0.00943396	-0.0236735	-0.00943396	-0.00943396	-0.00943396	-0.00943396	-0.0282274	-0.0370522	-0.00943396	-0.0326928	-0.00943396	-0.013405	-0.0155282	-0.00943396	-0.011967	-0.0223437	-0.0172526	-0.0231777	-0.0187828	-0.0232646	-0.00943396	-0.0276105	-0.0164965	-0.0180488	-0.0191407	-0.0164965	-0.0215046	-0.0297037	-0.0259281	-0.0286446	-0.00943396
Delosperma	-0.0225834	-0.0287869	-0.013405	-0.013405	-0.00943396	-0.00943396	-0.00943396	-0.013405	-0.00943396	-0.00943396	-0.0181233	-0.013405	-0.012705	-0.0191407	-0.013405	-0.00943396	-0.0263744	-0.00943396	-0.00943396	-0.0236735	-0.00943396	-0.00943396	-0.00943396	-0.00943396	-0.0282274	-0.0370522	-0.00943396	-0.0326928	-0.00943396	-0.013405	-0.0155282	-0.00943396	-0.011967	-0.0223437	-0.0172526	-0.0231777	-0.0187828	-0.0232646	-0.00943396	-0.0276105	-0.0164965	-0.0180488	-0.0191407	-0.0164965	-0.0215046	-0.0297037	-0.0259281	-0.0286446	-0.00943396
Cactaceae	0.0471631	0.082956	-0.0174014	-0.0174014	-0.0122465	-0.0122465	-0.0122465	-0.0174014	-0.0122465	-0.0122465	-0.0235264	-0.0174014	-0.0164928	0.0305413	-0.0174014	-0.0122465	-0.0342374	-0.0122465	-0.0122465	-0.0307312	-0.0122465	-0.0122465	-0.0122465	-0.0122465	0.00692143	-0.0302286	-0.0122465	-0.0424395	-0.0122465	-0.0174014	-0.0201576	-0.0122465	-0.0155348	-0.0172492	-0.0223962	-0.0300876	0.193028	-0.0302005	-0.0122465	-0.035842	-0.0214146	-0.0234297	0.0305413	-0.0214146	-0.0279158	0.00311589	-0.033658	0.0158654	-0.0122465
Cactoideae	-0.0188343	0.187927	-0.0305566	-0.0305566	0.668794	-0.0215046	-0.0215046	-0.0305566	-0.0215046	-0.0215046	-0.041312	-0.0305566	-0.028961	0.0730821	-0.0305566	-0.0215046	-0.0601203	-0.0215046	-0.0215046	-0.0218852	-0.0215046	-0.0215046	-0.0215046	-0.0215046	0.0274535	-0.0562187	-0.0215046	0.0393907	-0.0215046	-0.0305566	-0.0353963	-0.0215046	-0.0272788	-0.0509321	-0.0393272	-0.0528333	0.211697	0.141518	-0.0215046	-0.0629379	-0.0376036	0.0469019	0.0730821	0.364754	-0.0490196	0.0420618	-0.0591029	0.0464902	-0.0215046
Echinocereeae	0.0203357	0.0685313	-0.0259628	-0.0259628	-0.0182717	-0.0182717	-0.0182717	-0.0259628	-0.0182717	-0.0182717	-0.0351012	-0.0259628	-0.024607	0.210845	-0.0259628	0.10392	-0.0510819	-0.0182717	-0.0182717	0.0222885	-0.0182717	-0.0182717	-0.0182717	-0.0182717	0.0915735	-0.0617643	-0.0182717	0.0576657	-0.0182717	-0.0259628	-0.0300749	-0.0182717	-0.0231777	-0.0432751	-0.0334148	-0.0234472	0.0717464	-0.0278399	-0.0182717	-0.0534759	-0.0319503	0.152062	0.210845	-0.0319503	-0.0416501	0.187299	0.0108424	0.18197	-0.0182717
Pfeiffera	-0.0171451	-0.0287869	-0.013405	-0.013405	-0.00943396	-0.00943396	-0.00943396	-0.013405	-0.00943396	-0.00943396	-0.0181233	-0.013405	-0.012705	-0.0191407	-0.013405	-0.00943396	-0.0263744	-0.00943396	-0.00943396	0.117052	-0.00943396	-0.00943396	-0.00943396	-0.00943396	-0.0282274	-0.0370522	-0.00943396	0.217174	-0.00943396	-0.013405	-0.0155282	-0.00943396	-0.011967	-0.0223437	-0.0172526	-0.0231777	-0.0187828	-0.0232646	-0.00943396	-0.0276105	-0.0164965	0.368195	0.492874	-0.0164965	-0.0215046	0.0666082	-0.0259281	-0.0286446	-0.00943396
Hylocereeae	0.213076	-0.0287869	-0.013405	-0.013405	-0.00943396	-0.00943396	-0.00943396	-0.013405	-0.00943396	-0.00943396	0.305076	-0.013405	-0.012705	-0.0191407	-0.013405	-0.00943396	-0.0263744	-0.00943396	-0.00943396	0.117052	-0.00943396	-0.00943396	-0.00943396	-0.00943396	-0.0282274	0.086841	-0.00943396	-0.0326928	-0.00943396	-0.013405	-0.0155282	-0.00943396	-0.011967	-0.0223437	0.136583	-0.0231777	-0.0187828	-0.0232646	-0.00943396	-0.0276105	-0.0164965	0.368195	-0.0191407	-0.0164965	-0.0215046	0.0666082	0.478492	0.339153	-0.00943396
Chenopodiaceae	0.0862806	0.143183	-0.0568897	-0.0568897	-0.0400369	-0.0400369	-0.0400369	0.118703	-0.0400369	-0.0400369	-0.0505364	0.00164105	-0.0169361	0.441111	-0.0568897	0.536649	0.0475209	0.289498	-0.0400369	-0.0660128	-0.0400369	-0.0400369	-0.0400369	-0.0400369	0.0116723	-0.00557544	0.0423467	0.0651799	-0.0400369	-0.0568897	-0.0659002	-0.0400369	0.0275911	-0.032741	-0.0355533	-0.0694493	-0.0614877	-5.42489e-05	-0.0400369	0.0335193	-0.0700096	0.0494937	0.085918	0.0740486	-0.0161467	0.471328	0.404558	0.658885	0.0423467
Chenopodioideae	-0.0531757	-0.0150072	-0.0271977	-0.0271977	-0.0191407	-0.0191407	-0.0191407	-0.0271977	-0.0191407	-0.0191407	-0.0367707	-0.0271977	-0.0257774	0.0910194	-0.0271977	-0.0191407	0.0565987	-0.0191407	-0.0191407	-0.0480315	-0.0191407	-0.0191407	-0.0191407	-0.0191407	0.0448624	0.0505087	-0.0191407	0.0604086	-0.0191407	-0.0271977	-0.0315053	-0.0191407	-0.0242801	-0.0453334	-0.0350042	-0.0470256	-0.0381087	-0.047202	-0.0191407	-0.0560194	-0.03347	-0.0366195	-0.038835	-0.03347	-0.0436311	0.135143	0.0753222	0.501555	-0.0191407
Atripliceae	-0.0352634	-0.0503375	-0.0234404	-0.0234404	-0.0164965	-0.0164965	-0.0164965	-0.0234404	-0.0164965	-0.0164965	-0.0316909	-0.0234404	-0.0222163	-0.03347	-0.0234404	-0.0164965	0.0804126	-0.0164965	-0.0164965	-0.041396	-0.0164965	-0.0164965	-0.0164965	-0.0164965	-0.0493592	-0.0647904	-0.0164965	0.0884735	-0.0164965	-0.0234404	-0.0271529	-0.0164965	-0.0209259	-0.0390707	-0.0301684	-0.0405291	-0.0328441	-0.0406811	-0.0164965	-0.0482805	-0.0288462	-0.0315606	-0.03347	-0.0288462	-0.0376036	0.060335	0.101668	0.235751	-0.0164965
Tamaricaceae	-0.0342359	0.019884	-0.0190476	-0.0190476	0.225651	-0.013405	-0.013405	-0.0190476	-0.013405	-0.013405	-0.025752	-0.0190476	-0.018053	-0.0271977	-0.0190476	-0.013405	0.0139335	-0.013405	-0.013405	-0.0336384	-0.013405	-0.013405	-0.013405	-0.013405	-0.0401092	-0.0428684	-0.013405	0.190241	-0.013405	-0.0190476	-0.0220645	-0.013405	-0.0170043	-0.0317488	-0.0245148	-0.0329339	0.0261948	0.0343168	-0.013405	-0.0392327	-0.0234404	-0.0256461	-0.0271977	0.1159	-0.0305566	0.140263	0.202073	0.423844	-0.013405
Crassulaceae	-0.0305253	0.219435	-0.0156127	-0.0156127	0.983817	-0.0109876	-0.0109876	-0.0156127	-0.0109876	-0.0109876	-0.0211081	-0.0156127	-0.0147974	-0.022293	-0.0156127	-0.0109876	-0.0307181	-0.0109876	-0.0109876	-0.0275723	-0.0109876	-0.0109876	-0.0109876	-0.0109876	-0.0328762	-0.00245509	-0.0109876	0.00669486	-0.0109876	-0.0156127	-0.0180855	-0.0109876	-0.0139379	-0.0260234	-0.020094	-0.0269948	0.198194	0.253274	-0.0109876	-0.0321577	-0.0192133	-0.0210212	-0.022293	0.560634	-0.0250462	-8.06424e-05	0.0149935	0.0545086	-0.0109876
Rhodiola	0.0571784	0.0567741	-0.013405	-0.013405	-0.00943396	-0.00943396	-0.00943396	-0.013405	-0.00943396	-0.00943396	-0.0181233	-0.013405	-0.012705	-0.0191407	-0.013405	-0.00943396	-0.0263744	-0.00943396	-0.00943396	-0.0236735	-0.00943396	-0.00943396	-0.00943396	-0.00943396	-0.0282274	-0.0370522	-0.00943396	-0.0326928	-0.00943396	-0.013405	-0.0155282	-0.00943396	-0.011967	-0.0223437	-0.0172526	-0.0231777	0.204524	-0.0232646	-0.00943396	-0.0276105	-0.0164965	-0.0180488	-0.0191407	-0.0164965	-0.0215046	-0.0297037	-0.0259281	-0.0286446	-0.00943396
Sedum	-0.0171451	-0.0287869	-0.013405	-0.013405	-0.00943396	-0.00943396	-0.00943396	-0.013405	-0.00943396	-0.00943396	-0.0181233	-0.013405	-0.012705	-0.0191407	-0.013405	-0.00943396	-0.0263744	-0.00943396	-0.00943396	0.117052	-0.00943396	-0.00943396	-0.00943396	-0.00943396	-0.0282274	-0.0370522	-0.00943396	0.217174	-0.00943396	-0.013405	-0.0155282	-0.00943396	-0.011967	-0.0223437	-0.0172526	-0.0231777	-0.0187828	-0.0232646	-0.00943396	-0.0276105	-0.0164965	0.368195	0.492874	-0.0164965	-0.0215046	0.0666082	-0.0259281	-0.0286446	-0.00943396
Aloe	0.439285	0.14146	0.490476	-0.0190476	-0.013405	-0.013405	-0.013405	-0.0190476	-0.013405	-0.013405	0.433492	-0.0190476	-0.018053	-0.0271977	-0.0190476	-0.013405	0.116753	-0.013405	0.703763	-0.0336384	-0.013405	-0.013405	0.703763	-0.013405	0.38906	0.416801	-0.013405	0.308589	0.703763	-0.0190476	0.273048	-0.013405	-0.0170043	0.508702	0.521961	-0.0329339	0.131963	0.270126	-0.013405	-0.0392327	-0.0234404	-0.0256461	-0.0271977	-0.0234404	-0.0305566	-0.0422069	-0.0368421	-0.0407021	-0.013405
Cycadales	0.141778	-0.0409042	-0.0190476	-0.0190476	-0.013405	-0.013405	-0.013405	-0.0190476	-0.013405	-0.013405	0.20387	-0.0190476	-0.018053	-0.0271977	-0.0190476	-0.013405	-0.0374763	-0.013405	-0.013405	0.0663424	-0.013405	-0.013405	-0.013405	-0.013405	-0.0401092	0.0353733	-0.013405	-0.0464542	-0.013405	-0.0190476	-0.0220645	-0.013405	-0.0170043	0.0454585	0.0847804	-0.0329339	-0.0266891	-0.0330574	-0.013405	-0.0392327	-0.0234404	0.248767	-0.0271977	-0.0234404	-0.0305566	0.0262194	0.321531	0.220605	-0.013405
Zamia	0.013672	0.142335	-0.013405	-0.013405	-0.00943396	-0.00943396	-0.00943396	-0.013405	1	-0.00943396	-0.0181233	-0.013405	-0.012705	-0.0191407	-0.013405	-0.00943396	-0.0263744	-0.00943396	-0.00943396	-0.0236735	-0.00943396	-0.00943396	-0.00943396	-0.00943396	-0.0282274	0.00424556	-0.00943396	-0.0326928	-0.00943396	-0.013405	-0.0155282	-0.00943396	-0.011967	0.303671	0.136583	-0.0231777	0.874444	0.332352	-0.00943396	-0.0276105	-0.0164965	0.754439	-0.0191407	-0.0164965	0.438694	-0.0297037	-0.0259281	-0.0286446	-0.00943396
Pinidae	0.0368451	0.0183971	-0.0266891	-0.0266891	-0.0187828	-0.0187828	-0.0187828	0.131963	-0.0187828	-0.0187828	-0.0360831	-0.0266891	-0.0252954	0.131793	-0.0266891	-0.0187828	0.0435347	-0.0187828	-0.0187828	0.0151292	-0.0187828	-0.0187828	-0.0187828	-0.0187828	-0.0116563	-0.00981892	-0.0187828	0.100735	-0.0187828	0.131963	-0.0309162	-0.0187828	-0.0238261	-0.0204454	-0.0343496	-0.0461462	0.160203	-0.0305854	-0.0187828	0.0267224	-0.0328441	0.04951	0.0751589	0.0973158	0.0589899	0.0900032	0.0041715	0.0243332	-0.0187828
Araucariales	0.12246	0.14146	-0.0190476	-0.0190476	-0.013405	-0.013405	-0.013405	-0.0190476	-0.013405	-0.013405	-0.025752	-0.0190476	-0.018053	0.336571	-0.0190476	0.703763	-0.0374763	-0.013405	-0.013405	-0.0336384	-0.013405	-0.013405	-0.013405	-0.013405	-0.0401092	0.00603265	-0.013405	-0.0464542	-0.013405	-0.0190476	-0.0220645	-0.013405	-0.0170043	-0.0317488	-0.0245148	-0.0329339	-0.0266891	0.0680039	-0.013405	-0.0392327	-0.0234404	-0.0256461	-0.0271977	-0.0234404	-0.0305566	0.299925	0.321531	0.307708	-0.013405
Araucariaceae	-0.0153323	-0.0287869	-0.013405	-0.013405	-0.00943396	-0.00943396	-0.00943396	-0.013405	-0.00943396	-0.00943396	-0.0181233	-0.013405	-0.012705	-0.0191407	-0.013405	-0.00943396	-0.0263744	-0.00943396	-0.00943396	-0.0236735	-0.00943396	-0.00943396	-0.00943396	-0.00943396	-0.0282274	-0.0370522	-0.00943396	-0.0326928	-0.00943396	-0.013405	-0.0155282	-0.00943396	-0.011967	-0.0223437	-0.0172526	-0.0231777	-0.0187828	-0.0232646	-0.00943396	-0.0276105	0.571878	-0.0180488	-0.0191407	-0.0164965	-0.0215046	-0.0297037	-0.0259281	-0.0286446	-0.00943396
Araucaria	-0.0262089	-0.0287869	-0.013405	-0.013405	-0.00943396	-0.00943396	-0.00943396	0.703763	-0.00943396	-0.00943396	-0.0181233	-0.013405	-0.012705	0.748881	-0.013405	-0.00943396	-0.0263744	-0.00943396	-0.00943396	-0.0236735	-0.00943396	-0.00943396	-0.00943396	-0.00943396	0.173128	-0.0370522	-0.00943396	-0.0326928	-0.00943396	-0.013405	-0.0155282	-0.00943396	-0.011967	-0.0223437	-0.0172526	-0.0231777	-0.0187828	-0.0232646	-0.00943396	-0.0276105	-0.0164965	-0.0180488	-0.0191407	0.571878	-0.0215046	0.548167	0.226282	0.339153	-0.00943396
Podocarpaceae	-0.0126862	-0.0223357	-0.0256461	-0.0256461	-0.0180488	-0.0180488	-0.0180488	-0.0256461	-0.0180488	-0.0180488	-0.034673	-0.0256461	-0.0243069	-0.0366195	-0.0256461	-0.0180488	0.0326041	-0.0180488	-0.0180488	-0.0452914	-0.0180488	-0.0180488	-0.0180488	-0.0180488	-0.0540039	-0.0550852	-0.0180488	0.128668	-0.0180488	-0.0256461	-0.029708	-0.0180488	-0.022895	-0.0427472	-0.0330072	-0.0443428	0.04951	-0.0445092	-0.0180488	-0.0528236	-0.0315606	-0.0345304	-0.0366195	-0.0315606	0.134946	0.0905806	0.143403	0.320483	-0.0180488
Cupressales	0.213076	-0.0287869	-0.013405	-0.013405	-0.00943396	-0.00943396	-0.00943396	-0.013405	-0.00943396	-0.00943396	0.305076	-0.013405	-0.012705	-0.0191407	-0.013405	-0.00943396	-0.0263744	-0.00943396	-0.00943396	0.117052	-0.00943396	-0.00943396	-0.00943396	-0.00943396	-0.0282274	0.086841	-0.00943396	-0.0326928	-0.00943396	-0.013405	-0.0155282	-0.00943396	-0.011967	-0.0223437	0.136583	-0.0231777	-0.0187828	-0.0232646	-0.00943396	-0.0276105	-0.0164965	0.368195	-0.0191407	-0.0164965	-0.0215046	0.0666082	0.478492	0.339153	-0.00943396
Cupressaceae	-0.028404	0.00466006	-0.026854	-0.026854	-0.0188989	-0.0188989	0.164936	-0.026854	-0.0188989	-0.0188989	-0.0363062	0.103754	-0.0254518	-0.0383443	-0.026854	-0.0188989	-0.0133012	-0.0188989	-0.0188989	-0.0474247	-0.0188989	-0.0188989	-0.0188989	-0.0188989	-0.0565475	-0.0140579	-0.0188989	-0.0199881	-0.0188989	-0.026854	-0.0311073	-0.0188989	-0.0239734	-0.0447606	-0.0345619	0.0503509	0.00304059	-0.0207001	-0.0188989	-0.0553117	0.0741056	-0.0361568	-0.0383443	-0.0330471	0.04073	-0.0595048	-0.0519413	-0.0573833	-0.0188989
Taxaceae	-0.0282257	0.14146	-0.0190476	-0.0190476	0.703763	-0.013405	-0.013405	-0.0190476	-0.013405	-0.013405	-0.025752	-0.0190476	-0.018053	-0.0271977	-0.0190476	-0.013405	0.116753	-0.013405	-0.013405	-0.0336384	-0.013405	-0.013405	-0.013405	-0.013405	-0.0401092	-0.023308	-0.013405	-0.0464542	-0.013405	-0.0190476	-0.0220645	-0.013405	-0.0170043	-0.0317488	-0.0245148	-0.0329339	0.131963	0.169065	-0.013405	-0.0392327	-0.0234404	-0.0256461	-0.0271977	0.394579	-0.0305566	-0.0422069	-0.0368421	-0.0407021	-0.013405
Cephalotaxus	0.103137	0.0283919	-0.0271977	-0.0271977	-0.0191407	-0.0191407	-0.0191407	-0.0271977	-0.0191407	-0.0191407	-0.0367707	-0.0271977	-0.0257774	0.220874	-0.0271977	0.492874	-0.0535115	-0.0191407	-0.0191407	0.0947288	-0.0191407	-0.0191407	-0.0191407	-0.0191407	-0.0572711	0.0714561	-0.0191407	0.0604086	-0.0191407	-0.0271977	0.179187	-0.0191407	-0.0242801	-0.0453334	-0.0350042	-0.0470256	-0.0381087	0.0610254	-0.0191407	-0.0560194	0.264971	-0.0366195	-0.038835	-0.03347	-0.0436311	0.281699	0.331179	0.439369	-0.0191407
Taxus	-0.0262089	-0.0287869	-0.013405	-0.013405	-0.00943396	-0.00943396	-0.00943396	0.703763	-0.00943396	-0.00943396	-0.0181233	-0.013405	-0.012705	-0.0191407	-0.013405	-0.00943396	-0.0263744	-0.00943396	-0.00943396	-0.0236735	-0.00943396	-0.00943396	-0.00943396	-0.00943396	-0.0282274	-0.0370522	-0.00943396	-0.0326928	-0.00943396	-0.013405	-0.0155282	-0.00943396	-0.011967	-0.0223437	-0.0172526	-0.0231777	-0.0187828	-0.0232646	-0.00943396	-0.0276105	-0.0164965	-0.0180488	-0.0191407	0.571878	-0.0215046	-0.0297037	-0.0259281	-0.0286446	-0.00943396
Pinaceae	0.0309302	0.0732228	-0.024748	-0.024748	0.168942	-0.0174167	-0.0174167	-0.024748	-0.0174167	-0.0174167	-0.0334588	-0.024748	-0.0234557	-0.0353371	-0.024748	-0.0174167	-0.0486918	-0.0174167	-0.0174167	-0.0437054	-0.0174167	-0.0174167	-0.0174167	-0.0174167	-0.0521127	-0.0531562	-0.0174167	-0.0603566	-0.0174167	-0.024748	-0.0286677	-0.0174167	-0.0220932	-0.0412503	-0.0318514	-0.04279	0.212681	0.00957183	-0.0174167	-0.0509738	0.0781688	-0.0333212	0.0591897	0.0781688	0.0452595	-0.0548381	-0.0478678	-0.052883	-0.0174167
Cedrus	-0.0262089	-0.0287869	-0.013405	0.703763	-0.00943396	-0.00943396	-0.00943396	-0.013405	-0.00943396	-0.00943396	-0.0181233	-0.013405	-0.012705	-0.0191407	-0.013405	-0.00943396	-0.0263744	-0.00943396	-0.00943396	0.257778	-0.00943396	-0.00943396	-0.00943396	-0.00943396	-0.0282274	0.0455433	-0.00943396	-0.0326928	-0.00943396	-0.013405	-0.0155282	-0.00943396	-0.011967	-0.0223437	-0.0172526	-0.0231777	-0.0187828	-0.0232646	-0.00943396	0.34168	-0.0164965	-0.0180488	-0.0191407	-0.0164965	-0.0215046	0.16292	0.478492	-0.0286446	-0.00943396
Larix	0.0245786	0.019884	-0.0190476	-0.0190476	-0.013405	-0.013405	-0.013405	-0.0190476	-0.013405	-0.013405	-0.025752	-0.0190476	-0.018053	-0.0271977	-0.0190476	-0.013405	-0.0374763	-0.013405	-0.013405	-0.0336384	-0.013405	-0.013405	-0.013405	-0.013405	-0.0401092	-0.0526486	-0.013405	-0.0464542	-0.013405	-0.0190476	-0.0220645	-0.013405	-0.0170043	-0.0317488	-0.0245148	-0.0329339	0.131963	-0.0330574	-0.013405	-0.0392327	-0.0234404	-0.0256461	-0.0271977	-0.0234404	-0.0305566	-0.0422069	-0.0368421	-0.0407021	-0.013405
Pinus	0.0463125	0.0165264	-0.0281062	-0.0281062	-0.0197801	-0.0197801	-0.0197801	-0.0281062	-0.0197801	-0.0197801	-0.037999	0.0792995	-0.0266385	-0.0401322	-0.0281062	-0.0197801	0.107256	-0.0197801	-0.0197801	-0.0496359	-0.0197801	-0.0197801	-0.0197801	-0.0197801	-0.0290284	-0.0405775	-0.0197801	-0.0685466	-0.0197801	-0.0281062	-0.0325577	-0.0197801	-0.0250912	-0.0468477	-0.0361734	-0.0485964	0.161277	-0.0487787	-0.0197801	-0.0578907	0.053529	-0.0378427	-0.0401322	-0.034588	-0.0450885	-0.0622793	-0.0543632	-0.0600589	-0.0197801
Strobus	-0.0262089	0.142335	-0.013405	-0.013405	-0.00943396	-0.00943396	-0.00943396	-0.013405	-0.00943396	-0.00943396	-0.0181233	-0.013405	-0.012705	-0.0191407	-0.013405	-0.00943396	-0.0263744	-0.00943396	-0.00943396	-0.0236735	-0.00943396	-0.00943396	-0.00943396	-0.00943396	-0.0282274	0.128139	-0.00943396	-0.0326928	-0.00943396	-0.013405	-0.0155282	-0.00943396	-0.011967	0.0863277	-0.0172526	-0.0231777	-0.0187828	-0.0232646	-0.00943396	-0.0276105	-0.0164965	-0.0180488	0.492874	-0.0164965	-0.0215046	-0.0297037	-0.0259281	-0.0286446	-0.00943396
Pseudotsuga	-0.0135195	-0.0287869	-0.013405	-0.013405	-0.00943396	-0.00943396	-0.00943396	-0.013405	-0.00943396	-0.00943396	-0.0181233	-0.013405	-0.012705	-0.0191407	-0.013405	-0.00943396	0.190707	-0.00943396	-0.00943396	-0.0236735	-0.00943396	-0.00943396	-0.00943396	-0.00943396	-0.0282274	-0.0370522	-0.00943396	-0.0326928	-0.00943396	-0.013405	-0.0155282	-0.00943396	-0.011967	-0.0223437	-0.0172526	-0.0231777	-0.0187828	-0.0232646	-0.00943396	-0.0276105	-0.0164965	-0.0180488	-0.0191407	-0.0164965	-0.0215046	-0.0297037	-0.0259281	-0.0286446	-0.00943396
Austrobaileyales	-0.024362	-0.0409042	-0.0190476	-0.0190476	-0.013405	-0.013405	-0.013405	-0.0190476	-0.013405	-0.013405	-0.025752	-0.0190476	-0.018053	-0.0271977	-0.0190476	-0.013405	0.116753	-0.013405	-0.013405	-0.0336384	-0.013405	-0.013405	-0.013405	-0.013405	-0.0401092	-0.0526486	-0.013405	-0.0464542	-0.013405	-0.0190476	-0.0220645	-0.013405	-0.0170043	-0.0317488	-0.0245148	-0.0329339	-0.0266891	-0.0330574	-0.013405	-0.0392327	-0.0234404	-0.0256461	-0.0271977	-0.0234404	-0.0305566	-0.0422069	-0.0368421	-0.0407021	-0.013405
Schisandraceae	0.115833	0.0494053	-0.0234404	-0.0234404	-0.0164965	-0.0164965	-0.0164965	-0.0234404	-0.0164965	-0.0164965	-0.0316909	-0.0234404	-0.0222163	0.264971	-0.0234404	0.571878	0.0804126	-0.0164965	-0.0164965	0.0406295	-0.0164965	-0.0164965	-0.0164965	-0.0164965	-0.0493592	0.0074239	-0.0164965	0.0884735	-0.0164965	-0.0234404	-0.0271529	-0.0164965	-0.0209259	0.0242712	-0.0301684	-0.0405291	-0.0328441	0.0836868	-0.0164965	-0.0482805	-0.0288462	-0.0315606	-0.03347	-0.0288462	0.230635	0.228748	0.248675	0.235751	-0.0164965
Illicium	0.0207149	-0.0409042	-0.0190476	-0.0190476	-0.013405	-0.013405	-0.013405	-0.0190476	-0.013405	-0.013405	-0.025752	0.490476	-0.018053	-0.0271977	-0.0190476	-0.013405	-0.0374763	-0.013405	-0.013405	0.166323	-0.013405	-0.013405	-0.013405	-0.013405	-0.0401092	0.152736	-0.013405	-0.0464542	-0.013405	-0.0190476	0.273048	-0.013405	-0.0170043	-0.0317488	-0.0245148	-0.0329339	-0.0266891	0.0174732	-0.013405	-0.0392327	-0.0234404	-0.0256461	-0.0271977	-0.0234404	-0.0305566	-0.0422069	-0.0368421	-0.0407021	-0.013405
Arthrophyllum	-0.0135195	-0.0287869	-0.013405	-0.013405	-0.00943396	-0.00943396	-0.00943396	-0.013405	-0.00943396	-0.00943396	-0.0181233	-0.013405	-0.012705	-0.0191407	-0.013405	-0.00943396	0.190707	-0.00943396	-0.00943396	-0.0236735	-0.00943396	-0.00943396	-0.00943396	-0.00943396	-0.0282274	-0.0370522	-0.00943396	-0.0326928	-0.00943396	-0.013405	-0.0155282	-0.00943396	-0.011967	-0.0223437	-0.0172526	-0.0231777	-0.0187828	-0.0232646	-0.00943396	-0.0276105	-0.0164965	-0.0180488	-0.0191407	-0.0164965	-0.0215046	-0.0297037	-0.0259281	-0.0286446	-0.00943396
Aquifoliales	-0.0359531	-0.0409042	-0.0190476	-0.0190476	-0.013405	-0.013405	-0.013405	0.490476	-0.013405	-0.013405	-0.025752	0.490476	-0.018053	0.518456	-0.0190476	-0.013405	-0.0374763	-0.013405	-0.013405	-0.0336384	-0.013405	-0.013405	-0.013405	-0.013405	0.102947	-0.023308	-0.013405	-0.0464542	-0.013405	-0.0190476	-0.0220645	-0.013405	-0.0170043	-0.0317488	-0.0245148	-0.0329339	-0.0266891	-0.0330574	-0.013405	-0.0392327	-0.0234404	-0.0256461	-0.0271977	0.394579	-0.0305566	0.368351	0.142344	0.220605	-0.013405
Ilex	-0.0217268	0.0123948	-0.0305566	-0.0305566	-0.0215046	-0.0215046	-0.0215046	0.296399	-0.0215046	-0.0215046	-0.041312	-0.0305566	-0.028961	0.306509	-0.0305566	-0.0215046	-0.0601203	-0.0215046	-0.0215046	0.0743497	-0.0215046	-0.0215046	-0.0215046	-0.0215046	0.0274535	0.141471	-0.0215046	-0.0745229	-0.0215046	-0.0305566	0.153974	-0.0215046	-0.0272788	-0.00138906	-0.0393272	-0.0528333	-0.0428152	-0.0206065	-0.0215046	-0.0629379	-0.0376036	-0.041142	0.189795	0.230635	-0.0490196	0.195741	0.0558791	0.270061	-0.0215046
Alseuosmiaceae	-0.0262089	0.227896	-0.013405	-0.013405	1	-0.00943396	-0.00943396	-0.013405	-0.00943396	-0.00943396	-0.0181233	-0.013405	-0.012705	-0.0191407	-0.013405	-0.00943396	-0.0263744	-0.00943396	-0.00943396	-0.0236735	-0.00943396	-0.00943396	-0.00943396	-0.00943396	-0.0282274	0.00424556	-0.00943396	-0.0326928	-0.00943396	-0.013405	-0.0155282	-0.00943396	-0.011967	-0.0223437	-0.0172526	-0.0231777	0.204524	0.261228	-0.00943396	-0.0276105	-0.0164965	-0.0180488	-0.0191407	0.571878	-0.0215046	-0.0297037	-0.0259281	-0.0286446	-0.00943396
Diplostephium	-0.0262089	0.142335	-0.013405	-0.013405	-0.00943396	-0.00943396	-0.00943396	-0.013405	-0.00943396	-0.00943396	-0.0181233	-0.013405	-0.012705	-0.0191407	-0.013405	-0.00943396	-0.0263744	-0.00943396	-0.00943396	-0.0236735	-0.00943396	-0.00943396	-0.00943396	-0.00943396	-0.0282274	0.128139	-0.00943396	-0.0326928	-0.00943396	-0.013405	-0.0155282	-0.00943396	-0.011967	0.0863277	-0.0172526	-0.0231777	-0.0187828	-0.0232646	-0.00943396	-0.0276105	-0.0164965	-0.0180488	0.492874	-0.0164965	-0.0215046	-0.0297037	-0.0259281	-0.0286446	-0.00943396
Adoxaceae	-0.0122471	0.0674712	-0.0401092	-0.0401092	-0.0282274	-0.0282274	-0.0282274	-0.0401092	-0.0282274	-0.0282274	-0.0542269	0.067183	-0.0380148	0.0959291	-0.0401092	0.273806	-0.0139619	0.273806	-0.0282274	-0.0708336	-0.0282274	-0.0282274	-0.0282274	-0.0282274	-0.0242117	0.0992002	-0.0282274	-0.060439	-0.0282274	-0.0401092	-0.0464619	-0.0282274	0.0120847	0.0469502	-0.0516217	-0.0428484	-0.0562001	0.0155131	-0.0282274	0.0831299	-0.0493592	0.0615644	0.249129	-0.0493592	-0.0643441	0.0840287	0.11108	0.299463	-0.0282274
Viburnum	0.0417103	0.191323	-0.0464004	-0.00284915	-0.0326549	-0.0326549	-0.0326549	-0.0464004	-0.0326549	-0.0326549	-0.0431056	0.127805	-0.0439774	-0.00406823	-0.0464004	0.0899442	0.0405336	-0.0326549	-0.0326549	-0.0135774	-0.0326549	-0.0326549	-0.0326549	-0.0326549	0.0612525	0.107487	0.0286446	-0.00694863	-0.0326549	-0.0464004	-0.0537495	-0.0326549	-0.0414229	0.0612435	-0.0316928	-0.0479556	-0.0650151	-0.0114234	-0.0326549	-0.00586843	0.0143588	-0.0155638	0.275768	-0.0571012	-0.0185438	0.0667954	0.0787264	0.220985	-0.0326549
Lonicera	-0.0444039	-0.0549475	-0.0255871	-0.0255871	-0.0180072	-0.0180072	-0.0180072	0.31664	-0.0180072	-0.0180072	-0.0345932	-0.0255871	-0.0242509	0.329959	-0.0255871	-0.0180072	-0.0503427	-0.0180072	-0.0180072	-0.0451872	-0.0180072	-0.0180072	-0.0180072	-0.0180072	0.0422057	-0.0313101	-0.0180072	0.0568313	-0.0180072	-0.0255871	-0.0296396	-0.0180072	-0.0228423	-0.0426488	-0.0329313	-0.0442408	0.0174281	-0.0444067	-0.0180072	-0.0527021	-0.0314879	-0.0344509	-0.0365352	0.249279	0.288358	0.310977	0.191214	0.354847	-0.0180072
Cornales	0.0446795	0.130334	-0.0540437	-0.0540437	0.155758	-0.038034	0.155758	-0.0540437	-0.038034	0.155758	-0.0110179	0.0836391	0.209765	0.119426	0.0836391	0.349551	0.0603712	-0.038034	-0.038034	-0.0684254	-0.038034	-0.038034	-0.038034	0.155758	-0.0751453	0.0726151	-0.038034	-0.0358651	-0.038034	0.0836391	-0.0626034	-0.038034	-0.0482464	-0.0274922	-0.0400222	0.144614	-0.0328541	0.0564038	-0.038034	-0.111315	0.272363	0.00138601	0.119426	0.0464495	0.00165139	0.157597	0.185985	0.28464	-0.038034
Cornus	-0.0130461	-0.0165822	-0.0372299	0.0955567	-0.026201	0.1607	-0.026201	0.228343	-0.026201	-0.026201	0.189033	-0.0372299	-0.0352858	0.231245	-0.0372299	-0.026201	0.328686	-0.026201	-0.026201	0.168755	-0.026201	0.1607	-0.026201	-0.026201	0.0334491	0.0882556	0.534501	0.325576	-0.026201	-0.0372299	-0.0431265	-0.026201	-0.0332362	-0.0218134	-0.0194326	0.132422	-0.0108195	-0.0382755	0.1607	0.19682	-0.0458158	0.0213875	-0.0531597	0.172064	0.0254827	0.291987	0.348269	0.397139	-0.026201
Hydrangea	-0.0262089	-0.0287869	-0.013405	-0.013405	-0.00943396	-0.00943396	-0.00943396	-0.013405	-0.00943396	-0.00943396	-0.0181233	-0.013405	-0.012705	-0.0191407	-0.013405	-0.00943396	-0.0263744	1	-0.00943396	-0.0236735	-0.00943396	-0.00943396	-0.00943396	-0.00943396	-0.0282274	-0.0370522	-0.00943396	-0.0326928	-0.00943396	-0.013405	-0.0155282	-0.00943396	-0.011967	-0.0223437	-0.0172526	-0.0231777	-0.0187828	-0.0232646	-0.00943396	0.34168	-0.0164965	0.368195	-0.0191407	-0.0164965	-0.0215046	-0.0297037	-0.0259281	-0.0286446	-0.00943396
Actinidiaceae	0.0499556	0.0483517	-0.017403	-0.017403	-0.0122476	-0.0122476	-0.0122476	-0.017403	-0.0122476	-0.0122476	-0.0235285	-0.017403	-0.0164942	-0.0248494	-0.017403	-0.0122476	-0.0342405	-0.0122476	-0.0122476	-0.0128615	-0.0122476	-0.0122476	-0.0122476	-0.0122476	-0.0366461	-0.0481028	-0.0122476	-0.0107097	-0.0122476	-0.017403	-0.0201594	-0.0122476	-0.0155362	-0.0290075	-0.0223982	-0.0300903	0.196197	-0.0302032	-0.0122476	-0.0358452	-0.0131137	0.0256221	0.0546281	-0.0214165	-0.0279183	-0.0236126	-0.0336611	-0.0371878	-0.0122476
Actinidia	0.0488259	0.0348977	-0.0211272	-0.0211272	-0.0148685	-0.0148685	-0.0148685	-0.0211272	-0.0148685	-0.0148685	-0.0164354	-0.0211272	-0.0200239	-0.030167	-0.0211272	-0.0148685	-0.0415678	-0.0148685	-0.0148685	-0.00562625	-0.0148685	-0.0148685	-0.0148685	-0.0148685	-0.0444882	-0.0537475	-0.0148685	-0.00464435	-0.0148685	-0.0211272	-0.0244734	-0.0148685	-0.0188608	-0.035215	-0.0214185	-0.0365295	0.179889	-0.0366665	-0.0148685	-0.0435159	-0.0259995	0.0585176	0.0851141	-0.0259995	-0.0338927	-0.0251301	-0.0219359	-0.0313441	-0.0148685
Diospyros	0.0460868	0.0448847	-0.0170043	-0.0170043	-0.011967	-0.011967	-0.011967	-0.0170043	-0.011967	-0.011967	-0.0229896	-0.0170043	-0.0161164	-0.0242801	-0.0170043	-0.011967	-0.0334561	-0.011967	-0.011967	-0.03003	-0.011967	-0.011967	-0.011967	-0.011967	-0.0358067	-0.0470009	-0.011967	-0.041471	-0.011967	-0.0170043	-0.0196976	-0.011967	-0.0151803	-0.0283431	-0.0218851	-0.029401	0.188623	-0.0295113	-0.011967	-0.0350241	-0.0209259	-0.022895	-0.0242801	-0.0209259	-0.0272788	-0.0376793	-0.03289	-0.0363359	-0.011967
Ericaceae	0.180167	0.0202095	-0.0316895	-0.0316895	0.259716	-0.0223019	-0.0223019	-0.0316895	-0.0223019	-0.0223019	0.228045	0.0145484	-0.0300348	-0.0452488	-0.0316895	-0.0223019	-0.057684	-0.0223019	-0.0223019	0.140617	-0.0223019	-0.0223019	-0.0223019	-0.0223019	-0.0667298	0.0943517	-0.0223019	-0.0665462	-0.0223019	-0.0316895	0.0704139	-0.0223019	-0.0282902	-0.0528205	0.088152	-0.0547921	0.061177	0.0428268	-0.0223019	-0.0652714	0.112739	0.297663	-0.0232414	0.125384	0.0579543	0.0146436	0.361484	0.240552	-0.0223019
Arbutoideae	0.201798	-0.0374399	-0.0174344	-0.0174344	-0.0122697	-0.0122697	-0.0122697	-0.0174344	-0.0122697	-0.0122697	0.291691	-0.0174344	-0.016524	-0.0248942	-0.0174344	-0.0122697	-0.0343023	-0.0122697	-0.0122697	0.10648	-0.0122697	-0.0122697	-0.0122697	-0.0122697	-0.0367123	0.072661	-0.0122697	-0.0425199	-0.0122697	-0.0174344	-0.0201958	-0.0122697	-0.0155642	-0.0290599	0.12762	-0.0301446	-0.0244287	-0.0302577	-0.0122697	-0.03591	0.0550682	0.353285	-0.0248942	-0.0214551	0.0618108	0.0553144	0.458311	0.32151	-0.0122697
Ericoideae	0.0604987	0.0248187	-0.0329254	-0.0329254	0.314925	-0.0231717	-0.0231717	-0.0329254	-0.0231717	-0.0231717	0.0456949	-0.0329254	-0.0312061	-0.0470135	-0.0329254	-0.0231717	-0.0647809	-0.0231717	-0.0231717	0.13039	-0.0231717	-0.0231717	-0.0231717	-0.0231717	-0.0693322	0.0818939	-0.0231717	-0.0663519	-0.0231717	-0.0329254	0.170548	-0.0231717	-0.0293935	-0.0548805	0.000561802	-0.056929	0.0535904	0.0738772	-0.0231717	-0.067817	0.353617	0.0850357	-0.0184314	0.156549	0.024249	-0.0406998	0.0771058	0.0323003	-0.0231717
Empetreae	-0.0262089	-0.0287869	-0.013405	-0.013405	-0.00943396	-0.00943396	-0.00943396	-0.013405	-0.00943396	-0.00943396	-0.0181233	-0.013405	-0.012705	-0.0191407	-0.013405	-0.00943396	-0.0263744	-0.00943396	-0.00943396	-0.0236735	-0.00943396	-0.00943396	-0.00943396	-0.00943396	-0.0282274	-0.0370522	-0.00943396	-0.0326928	-0.00943396	-0.013405	-0.0155282	-0.00943396	-0.011967	-0.0223437	-0.0172526	-0.0231777	-0.0187828	-0.0232646	-0.00943396	-0.0276105	-0.0164965	-0.0180488	-0.0191407	-0.0164965	-0.0215046	-0.0297037	-0.0259281	-0.0286446	-0.00943396
Empetrum	-0.0295136	-0.0409042	-0.0190476	-0.0190476	-0.013405	-0.013405	-0.013405	-0.0190476	-0.013405	-0.013405	-0.025752	-0.0190476	-0.018053	-0.0271977	-0.0190476	-0.013405	-0.0374763	-0.013405	-0.013405	-0.0336384	-0.013405	-0.013405	-0.013405	-0.013405	-0.0401092	-0.0526486	-0.013405	-0.0464542	-0.013405	-0.0190476	-0.0220645	-0.013405	-0.0170043	-0.0317488	-0.0245148	-0.0329339	-0.0266891	-0.0330574	-0.013405	-0.0392327	0.394579	-0.0256461	-0.0271977	-0.0234404	-0.0305566	-0.0422069	-0.0368421	-0.0407021	-0.013405
Phyllodoceae	-0.0135195	-0.0287869	-0.013405	-0.013405	-0.00943396	-0.00943396	-0.00943396	-0.013405	-0.00943396	-0.00943396	-0.0181233	-0.013405	-0.012705	-0.0191407	-0.013405	-0.00943396	0.190707	-0.00943396	-0.00943396	-0.0236735	-0.00943396	-0.00943396	-0.00943396	-0.00943396	-0.0282274	-0.0370522	-0.00943396	-0.0326928	-0.00943396	-0.013405	-0.0155282	-0.00943396	-0.011967	-0.0223437	-0.0172526	-0.0231777	-0.0187828	-0.0232646	-0.00943396	-0.0276105	-0.0164965	-0.0180488	-0.0191407	-0.0164965	-0.0215046	-0.0297037	-0.0259281	-0.0286446	-0.00943396
Rhododendron	-0.0262089	0.227896	-0.013405	-0.013405	1	-0.00943396	-0.00943396	-0.013405	-0.00943396	-0.00943396	-0.0181233	-0.013405	-0.012705	-0.0191407	-0.013405	-0.00943396	-0.0263744	-0.00943396	-0.00943396	-0.0236735	-0.00943396	-0.00943396	-0.00943396	-0.00943396	-0.0282274	0.00424556	-0.00943396	-0.0326928	-0.00943396	-0.013405	-0.0155282	-0.00943396	-0.011967	-0.0223437	-0.0172526	-0.0231777	0.204524	0.261228	-0.00943396	-0.0276105	-0.0164965	-0.0180488	-0.0191407	0.571878	-0.0215046	-0.0297037	-0.0259281	-0.0286446	-0.00943396
Vaccinioideae	-0.0153323	-0.0287869	-0.013405	-0.013405	-0.00943396	-0.00943396	-0.00943396	-0.013405	-0.00943396	-0.00943396	-0.0181233	-0.013405	-0.012705	-0.0191407	-0.013405	-0.00943396	-0.0263744	-0.00943396	-0.00943396	-0.0236735	-0.00943396	-0.00943396	-0.00943396	-0.00943396	-0.0282274	-0.0370522	-0.00943396	-0.0326928	-0.00943396	-0.013405	-0.0155282	-0.00943396	-0.011967	-0.0223437	-0.0172526	-0.0231777	-0.0187828	-0.0232646	-0.00943396	-0.0276105	0.571878	-0.0180488	-0.0191407	-0.0164965	-0.0215046	-0.0297037	-0.0259281	-0.0286446	-0.00943396
Gaultherieae	-0.0153323	-0.0287869	-0.013405	-0.013405	-0.00943396	-0.00943396	-0.00943396	-0.013405	-0.00943396	-0.00943396	-0.0181233	-0.013405	-0.012705	-0.0191407	-0.013405	-0.00943396	-0.0263744	-0.00943396	-0.00943396	-0.0236735	-0.00943396	-0.00943396	-0.00943396	-0.00943396	-0.0282274	-0.0370522	-0.00943396	-0.0326928	-0.00943396	-0.013405	-0.0155282	-0.00943396	-0.011967	-0.0223437	-0.0172526	-0.0231777	-0.0187828	-0.0232646	-0.00943396	-0.0276105	0.571878	-0.0180488	-0.0191407	-0.0164965	-0.0215046	-0.0297037	-0.0259281	-0.0286446	-0.00943396
Vaccinieae	-0.0207706	-0.0287869	-0.013405	-0.013405	-0.00943396	-0.00943396	-0.00943396	-0.013405	-0.00943396	-0.00943396	-0.0181233	-0.013405	-0.012705	-0.0191407	-0.013405	-0.00943396	-0.0263744	-0.00943396	-0.00943396	-0.0236735	-0.00943396	-0.00943396	-0.00943396	-0.00943396	-0.0282274	-0.0370522	-0.00943396	-0.0326928	-0.00943396	-0.013405	-0.0155282	-0.00943396	-0.011967	-0.0223437	-0.0172526	-0.0231777	-0.0187828	-0.0232646	-0.00943396	-0.0276105	-0.0164965	-0.0180488	-0.0191407	-0.0164965	0.438694	-0.0297037	-0.0259281	-0.0286446	-0.00943396
Vaccinium	0.0143976	-0.0503375	-0.0234404	-0.0234404	-0.0164965	-0.0164965	-0.0164965	-0.0234404	-0.0164965	-0.0164965	-0.0316909	-0.0234404	-0.0222163	-0.03347	-0.0234404	-0.0164965	0.0804126	-0.0164965	-0.0164965	0.122655	-0.0164965	-0.0164965	-0.0164965	-0.0164965	-0.0493592	0.0796382	-0.0164965	-0.0571675	-0.0164965	-0.0234404	0.214961	-0.0164965	-0.0209259	-0.0390707	-0.0301684	-0.0405291	-0.0328441	0.000774878	-0.0164965	-0.0482805	0.314103	-0.0315606	-0.03347	-0.0288462	-0.0376036	-0.0519406	-0.0453386	-0.0500888	-0.0164965
Lecythidaceae	-0.037241	0.14146	-0.0190476	-0.0190476	0.703763	-0.013405	-0.013405	-0.0190476	-0.013405	-0.013405	-0.025752	-0.0190476	-0.018053	-0.0271977	-0.0190476	-0.013405	-0.0374763	-0.013405	-0.013405	-0.0336384	-0.013405	-0.013405	-0.013405	-0.013405	-0.0401092	-0.023308	-0.013405	-0.0464542	-0.013405	-0.0190476	-0.0220645	-0.013405	-0.0170043	-0.0317488	-0.0245148	-0.0329339	0.131963	0.169065	-0.013405	-0.0392327	-0.0234404	-0.0256461	-0.0271977	0.394579	-0.0305566	-0.0422069	-0.0368421	-0.0407021	-0.013405
Corythophora	-0.037241	0.14146	-0.0190476	-0.0190476	0.703763	-0.013405	-0.013405	-0.0190476	-0.013405	-0.013405	-0.025752	-0.0190476	-0.018053	-0.0271977	-0.0190476	-0.013405	0.270982	-0.013405	-0.013405	-0.0336384	-0.013405	-0.013405	-0.013405	-0.013405	0.102947	0.0940545	-0.013405	-0.0464542	-0.013405	-0.0190476	-0.0220645	-0.013405	0.210429	-0.0317488	-0.0245148	0.0929206	0.131963	0.219596	-0.013405	-0.0392327	-0.0234404	-0.0256461	-0.0271977	0.394579	-0.0305566	-0.0422069	-0.0368421	-0.0407021	-0.013405
Chrysophylloideae	-0.0295136	0.14146	-0.0190476	-0.0190476	0.703763	-0.013405	-0.013405	-0.0190476	-0.013405	-0.013405	-0.025752	-0.0190476	-0.018053	-0.0271977	-0.0190476	-0.013405	-0.0374763	-0.013405	-0.013405	-0.0336384	-0.013405	-0.013405	-0.013405	-0.013405	-0.0401092	-0.023308	-0.013405	-0.0464542	-0.013405	-0.0190476	-0.0220645	-0.013405	-0.0170043	-0.0317488	-0.0245148	-0.0329339	0.131963	0.169065	-0.013405	-0.0392327	0.394579	-0.0256461	-0.0271977	0.394579	-0.0305566	-0.0422069	-0.0368421	-0.0407021	-0.013405
Planchonella	0.14049	-0.0409042	-0.0190476	-0.0190476	-0.013405	-0.013405	-0.013405	-0.0190476	-0.013405	-0.013405	0.20387	-0.0190476	-0.018053	-0.0271977	-0.0190476	-0.013405	-0.0374763	-0.013405	-0.013405	0.0663424	-0.013405	-0.013405	-0.013405	-0.013405	-0.0401092	0.0353733	-0.013405	-0.0464542	-0.013405	-0.0190476	-0.0220645	-0.013405	-0.0170043	-0.0317488	0.0847804	-0.0329339	-0.0266891	-0.0330574	-0.013405	-0.0392327	0.394579	0.248767	-0.0271977	-0.0234404	-0.0305566	0.0262194	0.321531	0.220605	-0.013405
Pouteria	0.0535529	-0.0287869	-0.013405	-0.013405	-0.00943396	-0.00943396	-0.00943396	-0.013405	-0.00943396	-0.00943396	-0.0181233	-0.013405	-0.012705	-0.0191407	-0.013405	-0.00943396	-0.0263744	-0.00943396	-0.00943396	0.257778	-0.00943396	-0.00943396	-0.00943396	-0.00943396	-0.0282274	0.210734	-0.00943396	-0.0326928	-0.00943396	-0.013405	0.39985	-0.00943396	-0.011967	-0.0223437	-0.0172526	-0.0231777	-0.0187828	0.0478586	-0.00943396	-0.0276105	-0.0164965	-0.0180488	-0.0191407	-0.0164965	-0.0215046	-0.0297037	-0.0259281	-0.0286446	-0.00943396
Styracaceae	-0.0262089	0.227896	-0.013405	-0.013405	1	-0.00943396	-0.00943396	-0.013405	-0.00943396	-0.00943396	-0.0181233	-0.013405	-0.012705	-0.0191407	-0.013405	-0.00943396	-0.0263744	-0.00943396	-0.00943396	-0.0236735	-0.00943396	-0.00943396	-0.00943396	-0.00943396	-0.0282274	0.00424556	-0.00943396	-0.0326928	-0.00943396	-0.013405	-0.0155282	-0.00943396	-0.011967	-0.0223437	-0.0172526	-0.0231777	0.204524	0.261228	-0.00943396	-0.0276105	-0.0164965	-0.0180488	-0.0191407	0.571878	-0.0215046	-0.0297037	-0.0259281	-0.0286446	-0.00943396
Bruinsmia	-0.0135195	-0.0287869	-0.013405	-0.013405	-0.00943396	-0.00943396	-0.00943396	-0.013405	-0.00943396	-0.00943396	-0.0181233	-0.013405	-0.012705	-0.0191407	-0.013405	-0.00943396	0.190707	-0.00943396	-0.00943396	-0.0236735	-0.00943396	-0.00943396	-0.00943396	-0.00943396	-0.0282274	-0.0370522	-0.00943396	-0.0326928	-0.00943396	-0.013405	-0.0155282	-0.00943396	-0.011967	-0.0223437	-0.0172526	-0.0231777	-0.0187828	-0.0232646	-0.00943396	-0.0276105	-0.0164965	-0.0180488	-0.0191407	-0.0164965	-0.0215046	-0.0297037	-0.0259281	-0.0286446	-0.00943396
Theaceae	0.00066162	0.0992767	-0.0234404	-0.0234404	0.571878	-0.0164965	-0.0164965	0.394579	-0.0164965	-0.0164965	-0.0316909	-0.0234404	-0.0222163	0.414191	-0.0234404	-0.0164965	-0.046119	-0.0164965	-0.0164965	0.122655	-0.0164965	-0.0164965	-0.0164965	-0.0164965	0.068006	0.10371	-0.0164965	-0.0571675	-0.0164965	-0.0234404	0.214961	-0.0164965	-0.0209259	-0.0390707	-0.0301684	-0.0405291	0.0973158	0.166599	-0.0164965	-0.0482805	-0.0288462	-0.0315606	-0.03347	0.657051	-0.0376036	0.284886	0.101668	0.164291	-0.0164965
Camellia	-0.0291446	0.159786	-0.0263719	-0.0263719	0.832531	-0.0185596	-0.0185596	-0.0263719	-0.0185596	-0.0185596	-0.0356544	-0.0263719	-0.0249948	-0.0376559	-0.0263719	-0.0185596	0.0701329	-0.0185596	-0.0185596	-0.0465733	-0.0185596	-0.0185596	-0.0185596	-0.0185596	-0.0555323	-0.0264673	-0.0185596	0.00590668	-0.0185596	-0.0263719	-0.0305488	-0.0185596	-0.023543	-0.0439571	-0.0339414	-0.0455979	0.151326	0.194098	-0.0185596	-0.0543187	-0.0324538	-0.0355077	-0.0376559	0.463626	0.0870304	-0.00430053	0.0198736	0.0814706	-0.0185596
Coffea	0.117308	0.0806722	-0.0190476	-0.0190476	-0.013405	0.703763	-0.013405	-0.0190476	-0.013405	-0.013405	-0.025752	-0.0190476	-0.018053	0.336571	-0.0190476	0.703763	-0.0374763	-0.013405	-0.013405	0.566246	-0.013405	0.703763	-0.013405	-0.013405	0.102947	-0.023308	-0.013405	-0.0464542	-0.013405	-0.0190476	-0.0220645	-0.013405	-0.0170043	-0.0317488	-0.0245148	-0.0329339	-0.0266891	0.0680039	0.703763	-0.0392327	-0.0234404	-0.0256461	-0.0271977	-0.0234404	0.296399	0.299925	0.321531	0.307708	-0.013405
Icacinaceae	-0.0485782	-0.0150072	-0.0271977	-0.0271977	-0.0191407	-0.0191407	-0.0191407	-0.0271977	-0.0191407	0.492874	-0.0367707	-0.0271977	-0.0257774	-0.038835	0.336571	-0.0191407	-0.0535115	-0.0191407	-0.0191407	0.0233487	-0.0191407	-0.0191407	-0.0191407	0.492874	-0.0572711	0.0505087	-0.0191407	0.313888	-0.0191407	0.336571	-0.0315053	-0.0191407	-0.0242801	0.0097879	-0.0350042	0.312384	-0.0381087	-0.047202	-0.0191407	-0.0560194	-0.03347	0.159295	0.740291	-0.03347	-0.0436311	0.0862903	0.0753222	0.190626	-0.0191407
Bignoniaceae	-0.0135195	-0.0287869	-0.013405	-0.013405	-0.00943396	-0.00943396	-0.00943396	-0.013405	-0.00943396	-0.00943396	-0.0181233	-0.013405	-0.012705	-0.0191407	-0.013405	-0.00943396	0.190707	-0.00943396	-0.00943396	-0.0236735	-0.00943396	-0.00943396	-0.00943396	-0.00943396	-0.0282274	-0.0370522	-0.00943396	-0.0326928	-0.00943396	-0.013405	-0.0155282	-0.00943396	-0.011967	-0.0223437	-0.0172526	-0.0231777	-0.0187828	-0.0232646	-0.00943396	-0.0276105	-0.0164965	-0.0180488	-0.0191407	-0.0164965	-0.0215046	-0.0297037	-0.0259281	-0.0286446	-0.00943396
Bignonieae	0.000982622	0.0567741	-0.013405	-0.013405	-0.00943396	-0.00943396	-0.00943396	-0.013405	-0.00943396	-0.00943396	-0.0181233	-0.013405	-0.012705	-0.0191407	-0.013405	-0.00943396	-0.0263744	-0.00943396	-0.00943396	-0.0236735	-0.00943396	-0.00943396	-0.00943396	-0.00943396	-0.0282274	-0.0370522	-0.00943396	-0.0326928	-0.00943396	-0.013405	-0.0155282	-0.00943396	-0.011967	-0.0223437	0.136583	-0.0231777	-0.0187828	-0.0232646	-0.00943396	-0.0276105	-0.0164965	-0.0180488	-0.0191407	-0.0164965	-0.0215046	-0.0297037	-0.0259281	-0.0286446	-0.00943396
Oleaceae	0.0330931	0.0104029	-0.0256461	-0.0256461	-0.0180488	-0.0180488	-0.0180488	0.52318	-0.0180488	-0.0180488	-0.034673	-0.0256461	-0.0243069	0.747037	-0.0256461	0.368195	-0.0504588	-0.0180488	-0.0180488	-0.0452914	-0.0180488	-0.0180488	-0.0180488	-0.0180488	0.100087	-0.0550852	-0.0180488	-0.0625469	-0.0180488	-0.0256461	-0.029708	-0.0180488	-0.022895	-0.0427472	-0.0330072	-0.0443428	-0.0359347	0.00991919	-0.0180488	-0.0528236	-0.0315606	-0.0345304	-0.0366195	0.418703	-0.041142	0.606511	0.336411	0.508125	-0.0180488
Jasminum	-0.0262089	-0.0287869	-0.013405	-0.013405	-0.00943396	-0.00943396	-0.00943396	-0.013405	-0.00943396	-0.00943396	-0.0181233	-0.013405	-0.012705	-0.0191407	-0.013405	-0.00943396	-0.0263744	-0.00943396	-0.00943396	-0.0236735	-0.00943396	-0.00943396	-0.00943396	-0.00943396	-0.0282274	-0.0370522	-0.00943396	0.217174	-0.00943396	-0.013405	-0.0155282	-0.00943396	-0.011967	-0.0223437	-0.0172526	-0.0231777	-0.0187828	-0.0232646	-0.00943396	-0.0276105	-0.0164965	-0.0180488	-0.0191407	-0.0164965	-0.0215046	0.16292	0.226282	0.461752	-0.00943396
Oleeae	0.0469191	0.214563	-0.0450083	-0.0450083	0.250762	-0.0316752	0.250762	-0.0450083	-0.0316752	-0.0316752	0.12001	-0.0450083	-0.042658	0.078994	-0.0450083	0.250762	0.154402	0.250762	-0.0316752	-0.0401106	-0.0316752	-0.0316752	-0.0316752	-0.0316752	-0.0947755	0.176025	0.250762	0.0999675	-0.0316752	-0.0450083	-0.0521368	-0.0316752	-0.0401802	-0.0142084	-0.014884	0.170001	-0.000583931	0.0810882	-0.0316752	0.113949	-0.055388	0.15554	0.222254	0.109237	-0.0722033	0.0619548	0.195215	0.246853	-0.0316752
Ligustrum	-0.0262089	-0.0287869	-0.013405	-0.013405	-0.00943396	-0.00943396	-0.00943396	-0.013405	-0.00943396	-0.00943396	-0.0181233	-0.013405	-0.012705	-0.0191407	-0.013405	-0.00943396	-0.0263744	-0.00943396	-0.00943396	-0.0236735	-0.00943396	-0.00943396	-0.00943396	-0.00943396	-0.0282274	0.0455433	-0.00943396	-0.0326928	-0.00943396	-0.013405	-0.0155282	-0.00943396	-0.011967	0.0863277	-0.0172526	-0.0231777	-0.0187828	0.0478586	-0.00943396	-0.0276105	-0.0164965	-0.0180488	-0.0191407	-0.0164965	-0.0215046	-0.0297037	-0.0259281	-0.0286446	-0.00943396
Metteniusaceae	-0.0243961	-0.0287869	-0.013405	-0.013405	-0.00943396	-0.00943396	-0.00943396	-0.013405	-0.00943396	-0.00943396	-0.0181233	-0.013405	-0.012705	-0.0191407	-0.013405	-0.00943396	-0.0263744	-0.00943396	-0.00943396	-0.0236735	-0.00943396	-0.00943396	-0.00943396	-0.00943396	-0.0282274	0.00424556	-0.00943396	-0.0326928	-0.00943396	-0.013405	-0.0155282	-0.00943396	-0.011967	-0.0223437	-0.0172526	-0.0231777	-0.0187828	-0.0232646	-0.00943396	-0.0276105	-0.0164965	-0.0180488	-0.0191407	-0.0164965	0.438694	-0.0297037	-0.0259281	-0.0286446	-0.00943396
Lycium	-0.0262089	-0.0287869	-0.013405	-0.013405	-0.00943396	-0.00943396	-0.00943396	-0.013405	-0.00943396	-0.00943396	-0.0181233	-0.013405	-0.012705	-0.0191407	-0.013405	-0.00943396	-0.0263744	-0.00943396	-0.00943396	-0.0236735	-0.00943396	-0.00943396	-0.00943396	-0.00943396	-0.0282274	-0.0370522	-0.00943396	-0.0326928	-0.00943396	-0.013405	-0.0155282	-0.00943396	-0.011967	-0.0223437	-0.0172526	-0.0231777	-0.0187828	-0.0232646	-0.00943396	-0.0276105	-0.0164965	-0.0180488	-0.0191407	-0.0164965	-0.0215046	-0.0297037	-0.0259281	-0.0286446	-0.00943396
Celastraceae	0.0805005	0.184731	-0.0268434	0.00818395	0.868542	-0.0188914	-0.0188914	-0.0268434	-0.0188914	-0.0188914	0.105777	0.0782385	-0.0254416	-0.0133217	-0.0268434	0.0304105	-0.0528144	0.0304105	-0.0188914	0.0625654	-0.0188914	-0.0188914	-0.0188914	-0.0188914	-0.056525	0.0528762	-0.0188914	-0.0410593	-0.0188914	-0.0268434	0.00948015	-0.0188914	-0.0239638	-0.0447428	0.0330735	-0.0464129	0.180519	0.217417	-0.0188914	-0.0192165	-0.0330339	0.171368	-0.0133217	0.484229	0.00189056	0.0298944	0.231398	0.152215	-0.0188914
Salaciopsis	-0.0171451	-0.0287869	-0.013405	-0.013405	-0.00943396	-0.00943396	-0.00943396	-0.013405	-0.00943396	-0.00943396	-0.0181233	-0.013405	-0.012705	-0.0191407	-0.013405	-0.00943396	-0.0263744	-0.00943396	-0.00943396	0.117052	-0.00943396	-0.00943396	-0.00943396	-0.00943396	-0.0282274	-0.0370522	-0.00943396	0.217174	-0.00943396	-0.013405	-0.0155282	-0.00943396	-0.011967	-0.0223437	-0.0172526	-0.0231777	-0.0187828	-0.0232646	-0.00943396	-0.0276105	-0.0164965	0.368195	0.492874	-0.0164965	-0.0215046	0.0666082	-0.0259281	-0.0286446	-0.00943396
Caesalpinioideae	0.222114	0.310167	-0.0319555	-0.0319555	0.321273	-0.0224891	-0.0224891	-0.0319555	-0.0224891	-0.0224891	0.0668621	-0.0319555	-0.0302868	-0.0456285	-0.0319555	-0.0224891	0.0849816	-0.0224891	-0.0224891	0.135262	-0.0224891	-0.0224891	-0.0224891	-0.0224891	0.138425	0.122632	-0.0224891	-0.0779345	-0.0224891	-0.0319555	0.10444	-0.0224891	-0.0285276	0.0207521	0.0112611	-0.0552519	0.0312716	0.114088	-0.0224891	-0.0658192	-0.039325	0.0885095	-0.0456285	0.161045	-0.0512637	-0.00521104	0.195861	0.140471	-0.0224891
Detarioideae	-0.0262089	0.227896	-0.013405	-0.013405	-0.00943396	-0.00943396	1	-0.013405	-0.00943396	-0.00943396	-0.0181233	-0.013405	-0.012705	-0.0191407	-0.013405	-0.00943396	0.190707	-0.00943396	-0.00943396	-0.0236735	-0.00943396	-0.00943396	-0.00943396	-0.00943396	-0.0282274	0.252032	-0.00943396	0.217174	-0.00943396	-0.013405	-0.0155282	-0.00943396	-0.011967	-0.0223437	-0.0172526	0.508253	-0.0187828	0.118982	-0.00943396	-0.0276105	-0.0164965	-0.0180488	-0.0191407	-0.0164965	-0.0215046	-0.0297037	-0.0259281	-0.0286446	-0.00943396
Fagales	0.150634	-0.00566178	-0.0321655	-0.0331799	-0.0233508	-0.0233508	-0.0233508	-0.0331799	-0.0233508	-0.0233508	0.117423	0.0905717	-0.0314473	-0.0470147	-0.0331799	-0.0233508	-0.0490085	-0.0233508	-0.0219231	0.117157	-0.0233508	-0.0233508	-0.0219231	-0.0233508	-0.064457	0.0675762	-0.0233508	-0.0607764	-0.0219231	-0.0331799	0.101979	-0.0233508	-0.0282623	-0.0485417	0.0360621	-0.057369	0.114905	-0.0293167	-0.0233508	-0.0672965	0.0390585	0.157457	-0.0307205	-0.0408318	0.151806	-0.0146739	0.188027	0.112733	-0.0219231
Betulaceae	0.132203	0.249773	-0.0392153	-0.0415123	0.746322	0.140926	-0.029619	0.0285461	-0.029619	-0.029619	0.0836235	0.0101701	-0.0391632	0.046705	-0.0420866	0.0261517	-0.0515177	-0.029619	-0.0255776	0.234422	-0.029619	0.140926	-0.0255776	-0.029619	0.0274617	0.0747694	-0.0280024	-0.0526246	-0.0255776	-0.0420866	0.0773032	0.120719	-0.033727	-0.0548358	0.0159223	-0.0716342	0.178841	0.178562	0.140926	-0.0198587	-0.00468039	0.123021	0.00345225	0.458432	0.111201	0.0749376	0.241108	0.227932	-0.0255776
Alnus	0.132676	0.218058	-0.0328663	-0.0328663	0.791708	0.0133552	-0.0170492	-0.00262446	-0.0231301	-0.0170492	0.144421	0.0016958	-0.0284203	-0.00991621	-0.028546	0.00119344	-0.030664	-0.0170492	-0.0231301	0.0962461	-0.0231301	0.0133552	-0.0231301	-0.0170492	-0.00855885	0.0633993	-0.0231301	-0.0349996	-0.0231301	-0.028546	0.00696891	0.00727433	-0.021627	-0.0495448	0.0466649	-0.0450884	0.179944	0.18889	0.0133552	-0.0476735	-0.0120907	0.188423	-0.0191694	0.459314	-0.00559634	0.0455312	0.282836	0.240696	-0.0231301
Betula	0.0950443	0.199526	-0.0236231	-0.0284013	0.840871	0.0270904	-0.0199878	-0.0236231	-0.0199878	-0.0199878	0.10157	-0.0140667	-0.0269182	-0.0354366	-0.0284013	-0.0199878	-0.0529871	-0.0199878	-0.0132624	0.108297	-0.0199878	0.0270904	-0.0132624	-0.0199878	-0.0356577	0.0645755	-0.0199878	-0.0559484	-0.0132624	-0.0284013	0.0501254	0.0203649	-0.0253547	-0.0408234	0.0341681	-0.0491067	0.211644	0.209914	0.0270904	-0.043736	0.00424983	0.134177	-0.0200855	0.470742	0.0310911	-0.0115984	0.165195	0.107577	-0.0199878
Corylus	0.323859	0.56541	-0.0486778	0.0327054	0.0230169	-0.0342576	0.0802914	-0.0079862	-0.0342576	0.0230169	-0.0291353	0.114089	-0.0461359	0.0902763	-0.0079862	0.137566	0.150567	0.0802914	-0.0342576	0.0817122	-0.0342576	-0.0342576	-0.0342576	0.0230169	0.388762	0.0341626	-0.0342576	0.122295	-0.0342576	-0.0079862	-0.0563876	0.0230169	0.029197	-0.0441412	-0.0451926	0.0263956	-0.0555359	-0.00377147	-0.0342576	0.0254572	-0.0265199	0.02212	-0.0404546	0.00686398	0.0524667	0.23641	0.463944	0.549863	0.0230169
Ostryopsis	-0.0282257	-0.0409042	-0.0190476	-0.0190476	-0.013405	-0.013405	-0.013405	-0.0190476	-0.013405	-0.013405	-0.025752	-0.0190476	-0.018053	-0.0271977	-0.0190476	-0.013405	0.116753	-0.013405	-0.013405	-0.0336384	-0.013405	-0.013405	-0.013405	-0.013405	-0.0401092	-0.0526486	-0.013405	0.131067	-0.013405	-0.0190476	-0.0220645	-0.013405	-0.0170043	-0.0317488	-0.0245148	-0.0329339	-0.0266891	-0.0330574	-0.013405	-0.0392327	-0.0234404	-0.0256461	-0.0271977	-0.0234404	-0.0305566	0.0946457	0.142344	0.307708	-0.013405
Fagaceae	-0.0225921	-0.00772013	-0.0332824	-0.0332824	-0.0234229	-0.0234229	-0.0234229	0.0984024	-0.0234229	-0.0234229	-0.0449971	-0.0180146	-0.0315444	0.168439	-0.0332824	0.121633	-0.0273562	-0.0234229	-0.0234229	-0.0490405	-0.0234229	-0.0234229	-0.0234229	-0.0234229	-0.0293606	-0.0745204	-0.0234229	0.122297	-0.0234229	-0.0332824	-0.0385538	-0.0234229	-0.0246009	-0.0476674	-0.0387416	-0.0575462	-0.0442575	-0.0324002	-0.0234229	-0.0685522	0.212691	-0.044812	-0.042073	0.0670779	0.00294144	0.547261	0.243688	0.432286	-0.0180505
Castanea	-0.0341795	0.0421597	-0.0174817	-0.0174817	-0.012303	-0.012303	-0.012303	-0.0174817	-0.012303	-0.012303	-0.0236349	-0.0174817	-0.0165688	-0.0249617	-0.0174817	-0.012303	-0.0343953	-0.012303	-0.012303	-0.030873	-0.012303	-0.012303	-0.012303	-0.012303	-0.0368119	-0.0483203	-0.012303	-0.0426352	-0.012303	-0.0174817	-0.0202505	-0.012303	-0.0156064	-0.0291387	-0.0224995	-0.0302264	-0.024495	-0.0303398	-0.012303	-0.0360073	0.526564	-0.0235377	-0.0249617	-0.0215133	-0.0280445	0.140694	-0.0338133	-0.037356	-0.012303
Castanopsis	-0.037241	-0.0409042	-0.0190476	-0.0190476	-0.013405	-0.013405	-0.013405	-0.0190476	-0.013405	-0.013405	-0.025752	-0.0190476	-0.018053	-0.0271977	-0.0190476	-0.013405	-0.0374763	-0.013405	-0.013405	-0.0336384	-0.013405	-0.013405	-0.013405	-0.013405	-0.0401092	-0.0526486	-0.013405	0.131067	-0.013405	-0.0190476	-0.0220645	-0.013405	-0.0170043	-0.0317488	-0.0245148	-0.0329339	-0.0266891	-0.0330574	-0.013405	-0.0392327	-0.0234404	-0.0256461	-0.0271977	-0.0234404	-0.0305566	0.436777	0.142344	0.307708	-0.013405
Fagus	0.0535529	-0.0287869	-0.013405	-0.013405	-0.00943396	-0.00943396	-0.00943396	-0.013405	-0.00943396	-0.00943396	-0.0181233	-0.013405	-0.012705	-0.0191407	-0.013405	-0.00943396	-0.0263744	-0.00943396	-0.00943396	0.257778	-0.00943396	-0.00943396	-0.00943396	-0.00943396	-0.0282274	0.210734	-0.00943396	-0.0326928	-0.00943396	-0.013405	0.39985	-0.00943396	-0.011967	-0.0223437	-0.0172526	-0.0231777	-0.0187828	0.0478586	-0.00943396	-0.0276105	-0.0164965	-0.0180488	-0.0191407	-0.0164965	-0.0215046	-0.0297037	-0.0259281	-0.0286446	-0.00943396
Quercus	0.0454735	0.0153941	-0.0395047	-0.034221	-0.027802	-0.027802	-0.0129279	0.309223	-0.027802	0.00938317	-0.0462661	-0.0395047	-0.0374418	0.588652	-0.0130859	0.507664	-0.00255598	0.0168202	-0.027802	-0.0521404	-0.027802	-0.027802	-0.027802	0.00938317	0.017691	-0.00878663	-0.00549089	0.0951073	-0.027802	-0.0130859	-0.0457616	-0.027802	-0.03055	-0.0402265	-0.0508437	-0.0239311	-0.0520627	0.0241874	-0.027802	-0.0541609	-0.0486153	-0.036116	-0.0337742	0.237486	0.00443621	0.693001	0.460598	0.654444	-0.027802
Quercus robur	-0.0262089	-0.0287869	-0.013405	-0.013405	-0.00943396	-0.00943396	-0.00943396	-0.013405	-0.00943396	-0.00943396	-0.0181233	-0.013405	-0.012705	-0.0191407	-0.013405	-0.00943396	0.190707	-0.00943396	-0.00943396	-0.0236735	-0.00943396	-0.00943396	-0.00943396	-0.00943396	-0.0282274	0.128139	-0.00943396	-0.0326928	-0.00943396	-0.013405	-0.0155282	-0.00943396	-0.011967	-0.0223437	-0.0172526	-0.0231777	-0.0187828	-0.0232646	-0.00943396	-0.0276105	-0.0164965	-0.0180488	-0.0191407	-0.0164965	-0.0215046	-0.0297037	-0.0259281	-0.0286446	-0.00943396
Juglandaceae	-0.0163377	-0.0126101	-0.020484	-0.020484	0.0472842	-0.0144159	-0.0144159	0.0233518	-0.0144159	-0.0144159	-0.027694	-0.020484	-0.0194144	-0.0292487	-0.020484	-0.0144159	-0.0270336	-0.0144159	-0.0144159	-0.0361751	-0.0144159	-0.0144159	-0.0144159	-0.0144159	-0.0431339	-0.0540947	-0.0144159	-0.0499574	-0.0144159	-0.020484	-0.0237284	-0.0144159	-0.0182867	-0.034143	-0.0263635	-0.0354175	0.0258954	-0.0181611	-0.0144159	-0.0421913	-0.025208	-0.0275801	-0.0292487	0.0467189	-0.00473197	-0.0453898	-0.0396204	-0.0437715	-0.0144159
Juglans	0.0383324	0.112063	-0.0203313	-0.0203313	0.291891	-0.0143084	-0.0143084	-0.0203313	-0.0143084	-0.0143084	-0.0274875	-0.0203313	-0.0192696	-0.0290305	-0.0203313	-0.0143084	-0.0400018	-0.0143084	-0.0143084	-0.0359053	-0.0143084	-0.0143084	-0.0143084	-0.0143084	-0.0428122	-0.0436695	-0.0143084	-0.0495848	-0.0143084	-0.0203313	-0.0235514	-0.0143084	-0.0181503	-0.0338884	-0.0261669	-0.0351533	0.242462	0.0510123	-0.0143084	-0.0418766	-0.02502	-0.0273744	-0.0290305	0.153456	-0.0326158	-0.0450512	-0.0393249	-0.043445	-0.0143084
Chrysobalanaceae	-0.0326962	0.128657	-0.0220645	-0.0220645	0.39985	-0.0155282	-0.0155282	-0.0220645	-0.0155282	-0.0155282	-0.0298307	-0.0220645	-0.0209123	-0.0315053	-0.0220645	-0.0155282	0.135245	-0.0155282	-0.0155282	-0.0389662	-0.0155282	-0.0155282	-0.0155282	-0.0155282	-0.0464619	0.023982	-0.0155282	-0.0538118	-0.0155282	-0.0220645	-0.0255591	-0.0155282	-0.0196976	0.00794055	-0.0283976	-0.0381501	0.0609736	0.0787746	-0.0155282	-0.0454465	-0.0271529	-0.029708	0.179187	0.214961	-0.0353963	-0.0488918	-0.0426773	-0.0471486	-0.0155282
Malpighiaceae	0.0623561	0.268506	-0.018053	-0.018053	0.893587	-0.012705	-0.012705	-0.018053	-0.012705	-0.012705	-0.0244073	-0.018053	-0.0171103	0.204071	-0.018053	0.440441	-0.0355193	-0.012705	-0.012705	-0.0318818	-0.012705	-0.012705	-0.012705	-0.012705	-0.0380148	0.00571763	-0.012705	-0.0440284	-0.012705	-0.018053	-0.0209123	-0.012705	-0.0161164	-0.0300909	-0.0232347	-0.0312141	0.175194	0.287949	-0.012705	-0.037184	-0.0222163	-0.0243069	-0.0257774	0.506039	-0.028961	0.176174	0.191521	0.181568	-0.012705
Passifloraceae	0.140008	-0.010348	0.212276	0.212276	-0.0224891	-0.0224891	-0.0224891	-0.0319555	-0.0224891	-0.0224891	-0.0432032	-0.0319555	-0.0302868	-0.0456285	0.212276	-0.0224891	0.0110545	-0.0224891	-0.0224891	0.0394141	0.321273	-0.0224891	-0.0224891	-0.0224891	-0.0672898	0.15076	-0.0224891	0.00715725	-0.0224891	-0.0319555	0.245897	-0.0224891	-0.0285276	0.131776	0.168427	0.00507416	0.107319	0.210971	-0.0224891	-0.0658192	0.161045	-0.0430255	-0.0456285	-0.039325	-0.0512637	-0.00521104	-0.0618086	-0.0682844	-0.0224891
Basananthe	0.213076	-0.0287869	-0.013405	-0.013405	-0.00943396	-0.00943396	-0.00943396	-0.013405	-0.00943396	-0.00943396	0.305076	-0.013405	-0.012705	-0.0191407	-0.013405	-0.00943396	-0.0263744	-0.00943396	-0.00943396	0.117052	-0.00943396	-0.00943396	-0.00943396	-0.00943396	-0.0282274	0.086841	-0.00943396	-0.0326928	-0.00943396	-0.013405	-0.0155282	-0.00943396	-0.011967	-0.0223437	0.136583	-0.0231777	-0.0187828	-0.0232646	-0.00943396	-0.0276105	-0.0164965	0.368195	-0.0191407	-0.0164965	-0.0215046	0.0666082	0.478492	0.339153	-0.00943396
Passiflora	0.133613	0.0609529	-0.033095	-0.033095	0.443986	-0.0232911	-0.0232911	0.188228	-0.0232911	-0.0232911	0.20461	-0.033095	-0.0313668	0.189761	-0.033095	-0.0232911	-0.0651146	-0.0232911	-0.0232911	0.0501259	-0.0232911	-0.0232911	-0.0232911	-0.0232911	-0.00754968	0.0359712	-0.0232911	-0.0421585	-0.0232911	-0.033095	-0.0383367	-0.0232911	-0.0295449	-0.0383948	0.0760928	-0.0572223	0.0914559	0.0852323	-0.0232911	-0.0681663	-0.0407274	0.253434	0.0317499	0.413213	-0.0530918	0.20903	0.441906	0.402217	-0.0232911
Salicaceae	0.0513036	0.212704	-0.0247744	-0.0260985	0.919635	-0.0109991	-0.0175003	-0.0124573	-0.0196674	-0.0196674	0.0493795	0.0256027	-0.0247551	-0.000705754	-0.0280385	0.020597	-0.0500347	-0.0198841	-0.0150732	0.0473295	-0.0197975	-0.0109991	-0.0150732	-0.0196674	-0.0469767	0.0525032	-0.0191907	-0.0488343	-0.0150732	-0.0281	0.0376299	-0.0197975	-0.0241923	-0.0387607	0.00983312	-0.0466234	0.215712	0.23629	-0.0109991	-0.0482217	-0.0087492	0.0789088	6.36925e-05	0.525812	0.017035	0.00830123	0.109887	0.0865117	-0.0196241
Flacourtieae	0.0289591	0.140287	-0.0331233	-0.0331233	0.744158	0.168556	-0.023311	-0.0331233	-0.023311	-0.023311	0.0166497	0.103192	-0.0313936	-0.047296	-0.0331233	-0.023311	-0.0651702	-0.023311	-0.023311	0.235735	-0.023311	0.168556	-0.023311	-0.023311	-0.0314764	0.065438	-0.023311	-0.0807827	-0.023311	-0.0331233	0.119536	-0.023311	-0.0295701	-0.0552103	-0.0133904	-0.0572711	0.165812	0.18585	0.168556	-0.0682246	-0.0407622	0.0288171	-0.047296	0.406576	0.121807	-0.0550902	0.0318097	-0.000871137	-0.023311
Saliceae	0.0483811	0.213115	-0.0234497	-0.0278629	0.923155	-0.0111307	-0.0198608	-0.00913641	-0.0196929	-0.0198608	0.0440352	0.0166275	-0.026521	6.84437e-05	-0.0279822	0.0164026	-0.0481953	-0.0123059	-0.0134811	0.0525588	-0.019525	-0.0111307	-0.0134811	-0.0198608	-0.0468002	0.0596344	-0.0176782	-0.0479645	-0.0134811	-0.0282208	0.0519379	-0.0196929	-0.0251402	-0.0371885	0.00952834	-0.0478518	0.214196	0.23926	-0.0111307	-0.0448602	-0.00918846	0.0736502	0.00202705	0.530588	0.0120552	0.00680987	0.0972624	0.0776569	-0.0198608
Populus	0.0398304	0.220091	-0.0312775	-0.0300421	0.917839	0.00146259	0.0258065	-0.00409875	-0.0228814	-0.0211425	0.0312037	0.00207824	-0.0276927	0.0179614	-0.0312775	0.0379785	-0.0437761	-0.00723168	-0.0211425	0.0751825	-0.0228814	0.00146259	-0.0211425	-0.0211425	-0.0459179	0.0696277	-0.0228814	-0.0168829	-0.0211425	-0.0312775	0.0653742	-0.0228814	-0.0246137	-0.044833	0.00320475	-0.0278369	0.198324	0.246558	0.00146259	-0.0548805	-0.0278485	0.0746554	0.0100234	0.531623	0.00571218	0.0326434	0.114372	0.113204	-0.0211425
Salix	0.0527085	0.211898	-0.0248981	-0.0262265	0.911638	-0.0148878	-0.0179473	-0.0130636	-0.0206669	-0.0203269	0.0469916	0.0263043	-0.0270697	-0.00132385	-0.0293662	0.0204667	-0.0492613	-0.0153977	-0.0140379	0.0562877	-0.0210068	-0.0148878	-0.0140379	-0.0203269	-0.0477668	0.0650572	-0.0179473	-0.0521396	-0.0140379	-0.0293662	0.0572589	-0.0208369	-0.0245451	-0.0379688	0.00999713	-0.0477624	0.211272	0.236796	-0.0148878	-0.0441319	-0.0061194	0.076553	0.00376287	0.520654	0.0199969	0.00425822	0.103093	0.0750875	-0.019817
Rinorea	0.0571784	0.0567741	-0.013405	-0.013405	-0.00943396	-0.00943396	-0.00943396	-0.013405	-0.00943396	-0.00943396	-0.0181233	-0.013405	-0.012705	-0.0191407	-0.013405	-0.00943396	-0.0263744	-0.00943396	-0.00943396	-0.0236735	-0.00943396	-0.00943396	-0.00943396	-0.00943396	-0.0282274	-0.0370522	-0.00943396	-0.0326928	-0.00943396	-0.013405	-0.0155282	-0.00943396	-0.011967	-0.0223437	-0.0172526	-0.0231777	0.204524	-0.0232646	-0.00943396	-0.0276105	-0.0164965	-0.0180488	-0.0191407	-0.0164965	-0.0215046	-0.0297037	-0.0259281	-0.0286446	-0.00943396
Parasponia	-0.0262089	-0.0287869	-0.013405	-0.013405	-0.00943396	-0.00943396	-0.00943396	0.703763	-0.00943396	-0.00943396	-0.0181233	-0.013405	-0.012705	0.748881	-0.013405	-0.00943396	-0.0263744	-0.00943396	-0.00943396	-0.0236735	-0.00943396	-0.00943396	-0.00943396	-0.00943396	0.173128	-0.0370522	-0.00943396	-0.0326928	-0.00943396	-0.013405	-0.0155282	-0.00943396	-0.011967	-0.0223437	-0.0172526	-0.0231777	-0.0187828	-0.0232646	-0.00943396	-0.0276105	-0.0164965	-0.0180488	-0.0191407	0.571878	-0.0215046	0.548167	0.226282	0.339153	-0.00943396
Elaeagnaceae	-0.0262089	-0.0287869	-0.013405	-0.013405	-0.00943396	-0.00943396	-0.00943396	-0.013405	-0.00943396	-0.00943396	-0.0181233	-0.013405	-0.012705	-0.0191407	-0.013405	-0.00943396	-0.0263744	-0.00943396	-0.00943396	-0.0236735	-0.00943396	-0.00943396	-0.00943396	-0.00943396	-0.0282274	-0.0370522	-0.00943396	-0.0326928	-0.00943396	-0.013405	-0.0155282	-0.00943396	-0.011967	-0.0223437	-0.0172526	-0.0231777	-0.0187828	-0.0232646	-0.00943396	-0.0276105	-0.0164965	-0.0180488	-0.0191407	-0.0164965	-0.0215046	-0.0297037	-0.0259281	-0.0286446	-0.00943396
Moraceae	0.049266	0.0494053	-0.0234404	-0.0234404	-0.0164965	-0.0164965	-0.0164965	-0.0234404	-0.0164965	-0.0164965	0.156694	-0.0234404	-0.0222163	-0.03347	-0.0234404	-0.0164965	0.333476	-0.0164965	-0.0164965	0.122655	-0.0164965	-0.0164965	-0.0164965	-0.0164965	-0.0493592	0.175924	0.571878	0.234114	-0.0164965	-0.0234404	0.214961	-0.0164965	-0.0209259	-0.0390707	-0.0301684	0.165976	0.0973158	0.000774878	-0.0164965	0.16697	-0.0288462	-0.0315606	-0.03347	-0.0288462	-0.0376036	-0.0519406	-0.0453386	-0.0500888	-0.0164965
Broussonetia	-0.0250326	-0.0266123	-0.0305566	-0.0305566	-0.0215046	-0.0215046	-0.0215046	0.296399	-0.0215046	0.438694	-0.041312	-0.0305566	-0.028961	0.306509	0.296399	-0.0215046	0.137814	-0.0215046	-0.0215046	-0.0539635	-0.0215046	-0.0215046	-0.0215046	0.438694	0.0274535	0.0661604	-0.0215046	0.153304	-0.0215046	0.296399	-0.0353963	-0.0215046	-0.0272788	-0.00138906	-0.0393272	0.270204	-0.0428152	-0.0530315	-0.0215046	-0.0629379	-0.0376036	-0.041142	0.189795	0.230635	0.160784	0.283558	0.170861	0.325954	-0.0215046
Ficus	0.47774	-0.0287869	0.703763	0.703763	-0.00943396	-0.00943396	-0.00943396	-0.013405	-0.00943396	-0.00943396	-0.0181233	-0.013405	-0.012705	-0.0191407	0.703763	-0.00943396	-0.0263744	-0.00943396	-0.00943396	0.257778	1	-0.00943396	-0.00943396	-0.00943396	-0.0282274	0.499818	-0.00943396	0.217174	-0.00943396	-0.013405	0.815228	-0.00943396	-0.011967	0.521013	0.598091	0.153966	0.204524	0.759091	-0.00943396	-0.0276105	-0.0164965	-0.0180488	-0.0191407	-0.0164965	-0.0215046	-0.0297037	-0.0259281	-0.0286446	-0.00943396
Rhamnaceae	0.0224283	0.0214706	-0.0365148	-0.0365148	0.367112	0.367112	-0.0256978	-0.0365148	-0.0256978	-0.0256978	0.0764019	-0.0365148	-0.0346081	-0.0521387	-0.0365148	-0.0256978	0.0126318	-0.0256978	-0.0256978	0.318846	-0.0256978	0.367112	-0.0256978	-0.0256978	0.00146458	0.0437058	-0.0256978	0.00817844	-0.0256978	-0.0365148	-0.0422982	-0.0256978	-0.0325978	-0.0608634	0.0128679	-0.0631352	0.0357334	0.047335	0.367112	-0.0752101	-0.0449359	0.101138	-0.0521387	0.184023	0.299584	0.0315241	0.223806	0.255929	-0.0256978
Ziziphus	0.0281337	0.0992767	-0.0234404	-0.0234404	-0.0164965	-0.0164965	-0.0164965	-0.0234404	0.571878	-0.0164965	-0.0316909	-0.0234404	-0.0222163	-0.03347	-0.0234404	-0.0164965	-0.046119	-0.0164965	-0.0164965	-0.041396	-0.0164965	-0.0164965	-0.0164965	-0.0164965	-0.0493592	-0.0407189	-0.0164965	-0.0571675	-0.0164965	-0.0234404	-0.0271529	-0.0164965	-0.0209259	0.150955	0.0594988	-0.0405291	0.617955	0.166599	-0.0164965	-0.0482805	-0.0288462	0.418703	-0.03347	-0.0288462	0.230635	-0.0519406	-0.0453386	-0.0500888	-0.0164965
Rhamneae	0.182401	0.112063	-0.0203313	-0.0203313	-0.0143084	-0.0143084	-0.0143084	-0.0203313	-0.0143084	-0.0143084	-0.0274875	-0.0203313	-0.0192696	0.43691	-0.0203313	0.90429	-0.0400018	-0.0143084	-0.0143084	0.0494695	-0.0143084	-0.0143084	-0.0143084	-0.0143084	-0.0428122	0.0816022	-0.0143084	-0.0495848	-0.0143084	-0.0203313	0.102449	-0.0143084	-0.0181503	-0.0338884	-0.0261669	-0.0351533	-0.0284877	0.115735	-0.0143084	-0.0418766	-0.02502	-0.0273744	-0.0290305	-0.02502	-0.0326158	0.393174	0.419704	0.514389	-0.0143084
Rhamnus	-0.0262089	-0.0287869	-0.013405	-0.013405	-0.00943396	-0.00943396	-0.00943396	-0.013405	-0.00943396	-0.00943396	-0.0181233	-0.013405	-0.012705	-0.0191407	-0.013405	-0.00943396	-0.0263744	-0.00943396	-0.00943396	-0.0236735	-0.00943396	-0.00943396	-0.00943396	-0.00943396	-0.0282274	0.0455433	-0.00943396	-0.0326928	-0.00943396	-0.013405	-0.0155282	-0.00943396	-0.011967	-0.0223437	-0.0172526	-0.0231777	-0.0187828	-0.0232646	-0.00943396	-0.0276105	-0.0164965	-0.0180488	-0.0191407	-0.0164965	-0.0215046	-0.0297037	-0.0259281	0.339153	-0.00943396
Amygdaleae	-0.0145884	-0.0209992	-0.0408011	0.0607272	0.0427376	-0.0287143	-0.0287143	0.00996306	-0.0287143	-0.0287143	-0.0551623	-0.0408011	-0.0386705	0.0685898	-0.0408011	0.11419	0.0733832	-0.0287143	-0.0287143	0.0375172	-0.0287143	-0.0287143	-0.0287143	-0.0287143	-0.0716636	0.0626171	-0.0287143	0.041985	-0.0287143	-0.0408011	-0.0472634	-0.0287143	-0.0364243	0.00891434	-0.0525122	-0.0580073	-0.041363	0.00470505	-0.0287143	0.0205211	0.0330845	-0.0549354	0.014226	0.0330845	0.488318	0.0663896	0.0996067	0.138444	-0.0287143
Prunus	0.0359137	-0.00323897	-0.0349559	-0.0255488	-0.0113599	-0.000767226	-0.00606356	-0.00297161	-0.0219526	-0.0193044	-0.0277584	-0.0311931	-0.030753	0.112618	-0.0311931	0.224327	0.0986559	0.0257144	-0.0246007	0.0479143	-0.0246007	-0.000767226	-0.0246007	-0.0193044	-0.0429701	0.0154047	-0.0113599	0.0858342	-0.0246007	-0.0311931	-0.0394027	-0.0246007	-0.0253275	0.0232708	-0.0397428	-0.0269799	-0.0413637	0.0287081	-0.000767226	-0.0419664	-0.0383868	-0.0156537	-0.0297644	-0.00905934	0.47151	0.0852595	0.101771	0.104451	-0.0246007
Maleae	0.010067	0.101577	-0.0596044	-0.00462448	-0.0419474	0.0354383	0.112824	0.105335	-0.0419474	0.0354383	-0.00625221	-0.0596044	0.0129866	0.150406	-0.00462448	0.0354383	0.265495	0.19021	-0.0419474	0.00262147	-0.0419474	0.0354383	-0.0419474	0.0354383	0.0751624	0.0442054	0.0354383	0.122809	-0.0419474	-0.00462448	-0.0690448	-0.0419474	-0.0286695	-0.0493632	-0.0413322	0.0734857	-0.0835163	-0.0380145	0.0354383	0.0187856	-0.0733503	0.00857872	-0.00660319	0.0619683	0.0455013	0.200183	0.232743	0.370767	-0.0419474
Crataegus	-0.0458295	0.0494053	-0.0234404	-0.0234404	-0.0164965	0.571878	-0.0164965	0.394579	-0.0164965	-0.0164965	-0.0316909	-0.0234404	-0.0222163	0.414191	-0.0234404	-0.0164965	-0.046119	-0.0164965	-0.0164965	0.450757	-0.0164965	0.571878	-0.0164965	-0.0164965	0.185371	0.0314953	-0.0164965	-0.0571675	-0.0164965	-0.0234404	-0.0271529	-0.0164965	-0.0209259	0.0242712	-0.0301684	-0.0405291	-0.0328441	-0.0406811	0.571878	-0.0482805	-0.0288462	-0.0315606	0.264971	0.314103	0.230635	0.284886	0.101668	0.164291	-0.0164965
Eriobotrya	-0.0262089	-0.0287869	-0.013405	-0.013405	-0.00943396	-0.00943396	-0.00943396	-0.013405	-0.00943396	-0.00943396	-0.0181233	-0.013405	-0.012705	-0.0191407	-0.013405	-0.00943396	0.190707	-0.00943396	-0.00943396	-0.0236735	-0.00943396	-0.00943396	-0.00943396	-0.00943396	-0.0282274	0.128139	-0.00943396	-0.0326928	-0.00943396	-0.013405	-0.0155282	-0.00943396	-0.011967	-0.0223437	-0.0172526	-0.0231777	-0.0187828	-0.0232646	-0.00943396	-0.0276105	-0.0164965	-0.0180488	-0.0191407	-0.0164965	-0.0215046	-0.0297037	-0.0259281	-0.0286446	-0.00943396
Malus	0.0633939	-0.000638064	-0.0320893	-0.0320893	-0.0225833	-0.0225833	-0.0225833	-0.0320893	-0.0225833	-0.0225833	-0.0433842	-0.0320893	-0.0304137	0.117604	-0.0320893	0.299605	0.0061517	-0.0225833	-0.0225833	0.0556208	-0.0225833	-0.0225833	-0.0225833	-0.0225833	-0.0354376	0.0431164	-0.0225833	0.121118	-0.0225833	-0.0320893	-0.0371718	-0.0225833	-0.0286471	0.0332267	-0.0412999	-0.0554834	-0.0449628	0.0578131	-0.0225833	-0.0660948	-0.0394897	-0.0432057	-0.0458196	-0.0394897	0.315734	0.0825973	0.0989318	0.087953	-0.0225833
Pyrus	-0.0207706	-0.0287869	-0.013405	-0.013405	-0.00943396	-0.00943396	-0.00943396	-0.013405	-0.00943396	-0.00943396	-0.0181233	-0.013405	-0.012705	-0.0191407	-0.013405	-0.00943396	-0.0263744	-0.00943396	-0.00943396	-0.0236735	-0.00943396	-0.00943396	-0.00943396	-0.00943396	-0.0282274	-0.0370522	-0.00943396	-0.0326928	-0.00943396	-0.013405	-0.0155282	-0.00943396	-0.011967	-0.0223437	-0.0172526	-0.0231777	-0.0187828	-0.0232646	-0.00943396	-0.0276105	-0.0164965	-0.0180488	-0.0191407	-0.0164965	-0.0215046	-0.0297037	-0.0259281	-0.0286446	-0.00943396
Sorbarieae	-0.0243961	-0.0287869	-0.013405	-0.013405	-0.00943396	-0.00943396	-0.00943396	-0.013405	-0.00943396	-0.00943396	-0.0181233	0.703763	-0.012705	-0.0191407	-0.013405	-0.00943396	-0.0263744	-0.00943396	-0.00943396	-0.0236735	-0.00943396	-0.00943396	-0.00943396	-0.00943396	-0.0282274	0.00424556	-0.00943396	-0.0326928	-0.00943396	-0.013405	-0.0155282	-0.00943396	-0.011967	-0.0223437	-0.0172526	-0.0231777	-0.0187828	-0.0232646	-0.00943396	-0.0276105	-0.0164965	-0.0180488	-0.0191407	-0.0164965	-0.0215046	-0.0297037	-0.0259281	-0.0286446	-0.00943396
Dryadoideae	0.128361	0.0139377	-0.0294501	-0.0294501	0.228946	-0.0207259	-0.0207259	-0.0294501	-0.0207259	-0.0207259	0.13417	-0.0294501	-0.0279123	-0.0420511	-0.0294501	-0.0207259	-0.0516264	-0.0207259	-0.0207259	0.171164	-0.0207259	-0.0207259	-0.0207259	-0.0207259	-0.0590845	0.120485	-0.0207259	-0.0572828	-0.0207259	-0.0294501	0.171363	-0.0207259	-0.0216334	-0.0490878	0.0449106	-0.0483428	0.049706	0.0554727	-0.0207259	-0.0606588	-0.019121	0.190751	-0.0122533	0.109286	0.247361	-0.00780521	0.214579	0.135064	-0.0207259
Dryas	0.155114	-0.0489785	-0.0228075	-0.0228075	-0.0160511	-0.0160511	-0.0160511	-0.0228075	-0.0160511	-0.0160511	0.209744	-0.0228075	-0.0216165	-0.0325663	-0.0228075	-0.0160511	-0.0448739	-0.0160511	-0.0160511	0.124332	-0.0160511	-0.0160511	-0.0160511	-0.0160511	-0.0480266	0.0818796	-0.0160511	-0.055624	-0.0160511	-0.0228075	0.0619215	-0.0160511	-0.0203609	-0.0380158	0.0851569	-0.0394348	-0.0319574	-0.0244565	-0.0160511	-0.046977	0.0344995	0.2568	-0.0325663	-0.0280674	0.257033	0.0211533	0.33136	0.225041	-0.0160511
Rosa	-0.0284202	-0.0254521	-0.0292244	-0.0292244	0.126145	-0.0205671	-0.0205671	-0.0292244	-0.0205671	-0.0205671	-0.0395109	-0.0292244	0.0381622	-0.0417289	-0.0292244	-0.0205671	-0.0259484	-0.0205671	-0.0205671	0.0302019	-0.0205671	-0.0205671	-0.0205671	-0.0205671	-0.0615389	0.0572738	-0.0205671	0.0739892	-0.0205671	-0.0292244	-0.0338531	-0.0205671	-0.0260895	0.0460547	-0.0376127	-0.0505299	-0.00849305	0.0526516	-0.0205671	-0.00652102	0.0495506	-0.0393484	-0.0417289	0.0495506	0.555089	-0.0647573	-0.0565262	-0.0446299	-0.0205671
Rubus	0.0942027	0.142468	-0.0336384	-0.0336384	0.609592	-0.0236735	0.187415	-0.0336384	-0.0236735	-0.0236735	0.15728	-0.0336384	-0.0318818	-0.0480315	-0.0336384	-0.0236735	0.070002	0.187415	-0.0236735	0.0583058	-0.0236735	-0.0236735	-0.0236735	-0.0236735	-0.0708336	0.183374	-0.0236735	0.074714	-0.0236735	0.116333	-0.0389662	-0.0236735	-0.03003	-0.0106191	0.053215	0.0529687	0.0929574	0.179588	-0.0236735	0.0851634	-0.041396	0.277787	-0.0480315	0.327719	0.0422714	-0.014117	0.251382	0.158856	-0.0236735
Ulmaceae	0.0567322	0.113813	-0.0480312	0.0508023	-0.0338026	-0.00598046	-0.00598046	0.0310356	-0.0338026	-0.0338026	-0.0382131	-0.00849783	-0.0455231	0.206605	-0.0480312	0.300063	0.0790123	0.160952	-0.0338026	0.0664454	-0.0338026	-0.00598046	-0.0338026	-0.0338026	0.00985477	0.0573276	-0.00598046	0.0688041	-0.0338026	-0.0480312	-0.0556386	-0.0338026	-0.0428788	0.0397496	-0.0575775	-0.0586351	-0.0673002	0.0166168	-0.00598046	0.0333891	-0.0428913	0.0204955	0.157213	0.00575925	0.392258	0.19088	0.212961	0.181208	-0.0338026
Ulmus	0.0205213	0.00371244	-0.0281062	-0.0281062	-0.0197801	-0.0197801	-0.0197801	-0.0281062	-0.0197801	-0.0197801	-0.037999	-0.0281062	-0.0266385	0.0748895	-0.0281062	0.131396	0.0747448	0.131396	-0.0197801	0.0557419	-0.0197801	-0.0197801	-0.0197801	-0.0197801	-0.0290284	0.0274563	-0.0197801	0.118558	-0.0197801	-0.0281062	-0.0325577	-0.0197801	-0.0250912	0.0670774	-0.0361734	-0.0485964	-0.0393817	0.0364347	-0.0197801	-0.0025844	-0.034588	0.0200026	0.0365489	-0.034588	0.299517	0.0386887	0.0211805	0.0501063	-0.0197801
Larreoideae	-0.0447729	0.0494053	-0.0234404	-0.0234404	-0.0164965	-0.0164965	-0.0164965	0.394579	-0.0164965	-0.0164965	-0.0316909	0.394579	-0.0222163	0.414191	-0.0234404	-0.0164965	-0.046119	-0.0164965	-0.0164965	-0.041396	-0.0164965	-0.0164965	-0.0164965	-0.0164965	0.068006	0.0555667	-0.0164965	-0.0571675	-0.0164965	-0.0234404	-0.0271529	-0.0164965	-0.0209259	0.0242712	-0.0301684	-0.0405291	-0.0328441	-0.0406811	-0.0164965	-0.0482805	-0.0288462	-0.0315606	0.264971	0.314103	-0.0376036	0.284886	0.101668	0.164291	-0.0164965
Francoaceae	-0.0352964	0.191687	-0.018053	-0.018053	0.893587	-0.012705	-0.012705	-0.018053	-0.012705	-0.012705	-0.0244073	-0.018053	-0.0171103	-0.0257774	-0.018053	-0.012705	-0.0355193	-0.012705	-0.012705	-0.0318818	-0.012705	-0.012705	-0.012705	-0.012705	-0.0380148	0.0242566	-0.012705	-0.0440284	-0.012705	-0.018053	-0.0209123	-0.012705	-0.0161164	0.0186928	-0.0232347	-0.0312141	0.175194	0.256021	-0.012705	-0.037184	-0.0222163	-0.0243069	-0.0257774	0.506039	-0.028961	-0.0400029	-0.0349182	-0.0385767	-0.012705
Pseudobombax	-0.0262089	-0.0287869	-0.013405	-0.013405	-0.00943396	-0.00943396	-0.00943396	-0.013405	-0.00943396	-0.00943396	-0.0181233	-0.013405	-0.012705	-0.0191407	-0.013405	-0.00943396	-0.0263744	-0.00943396	-0.00943396	-0.0236735	-0.00943396	-0.00943396	-0.00943396	-0.00943396	-0.0282274	0.0455433	-0.00943396	-0.0326928	-0.00943396	-0.013405	-0.0155282	-0.00943396	-0.011967	0.0863277	-0.0172526	-0.0231777	-0.0187828	0.0478586	-0.00943396	-0.0276105	-0.0164965	-0.0180488	-0.0191407	-0.0164965	-0.0215046	-0.0297037	-0.0259281	-0.0286446	-0.00943396
Byttnerioideae	-0.0234142	-0.027201	-0.0312326	-0.0312326	-0.0219803	-0.0219803	-0.0219803	0.0642499	-0.0219803	-0.0219803	-0.0422259	0.0165086	-0.0296016	0.125825	-0.0312326	0.112414	-0.0180974	0.314005	-0.0219803	-0.0457893	-0.0219803	-0.0219803	-0.0219803	-0.0219803	-0.0389594	-0.0121014	-0.0219803	0.156696	-0.0219803	-0.0312326	-0.0361793	-0.0219803	-0.0278822	-0.0303564	-0.00947506	-0.054002	-0.0437624	-0.0210624	-0.0219803	0.0585864	-0.0384354	0.0865073	-0.0445963	0.0398996	-0.019469	0.23854	0.258588	0.545358	-0.0219803
Gossypium	0.100712	0.15909	0.0196649	-0.0166135	0.524468	0.0138395	-0.0372234	0.1285	-0.0372234	-0.0372234	0.0919836	0.0559433	-0.0501299	0.235284	-0.0528919	0.167028	-0.0162153	0.167028	0.0649023	0.0133725	-0.0372234	0.0138395	0.0649023	-0.0372234	0.010852	0.0919581	-0.0372234	0.0858787	0.0649023	-0.0166135	-0.0192448	-0.0372234	0.00136206	0.0437722	0.0564369	-0.0914516	0.106627	0.149259	0.0138395	0.00314256	-0.0353265	0.124169	0.0798802	0.411122	0.0315469	0.282302	0.395265	0.46374	0.0138395
Tilioideae	-0.037241	-0.0409042	-0.0190476	-0.0190476	-0.013405	-0.013405	-0.013405	-0.0190476	-0.013405	-0.013405	-0.025752	-0.0190476	-0.018053	-0.0271977	-0.0190476	-0.013405	-0.0374763	0.703763	-0.013405	-0.0336384	-0.013405	-0.013405	-0.013405	-0.013405	-0.0401092	-0.0526486	-0.013405	0.131067	-0.013405	-0.0190476	-0.0220645	-0.013405	-0.0170043	-0.0317488	-0.0245148	-0.0329339	-0.0266891	-0.0330574	-0.013405	0.223136	-0.0234404	0.248767	-0.0271977	-0.0234404	-0.0305566	0.0946457	0.142344	0.307708	-0.013405
Tilia	-0.0294538	-0.0433153	-0.0330553	-0.0330553	-0.0232631	0.466407	-0.0232631	0.1119	-0.0232631	-0.0232631	-0.0446902	-0.0330553	-0.0313292	0.190827	-0.0330553	0.13996	-0.0387103	0.548019	-0.0232631	0.351215	-0.0232631	0.466407	-0.0232631	-0.0232631	0.068769	-0.0412835	-0.0232631	0.0708938	-0.0232631	-0.0330553	-0.0382908	-0.0232631	-0.0295094	-0.0375251	-0.0425432	-0.0571536	-0.0463164	-0.0228666	0.466407	0.140913	-0.0406785	0.174086	-0.047199	0.078245	0.170212	0.242116	0.221537	0.434878	-0.0232631
Terminalia	0.0535529	-0.0287869	-0.013405	-0.013405	-0.00943396	-0.00943396	-0.00943396	-0.013405	-0.00943396	-0.00943396	-0.0181233	-0.013405	-0.012705	-0.0191407	-0.013405	-0.00943396	-0.0263744	-0.00943396	-0.00943396	0.257778	-0.00943396	-0.00943396	-0.00943396	-0.00943396	-0.0282274	0.210734	-0.00943396	-0.0326928	-0.00943396	-0.013405	0.39985	-0.00943396	-0.011967	-0.0223437	-0.0172526	-0.0231777	-0.0187828	0.0478586	-0.00943396	-0.0276105	-0.0164965	-0.0180488	-0.0191407	-0.0164965	-0.0215046	-0.0297037	-0.0259281	-0.0286446	-0.00943396
Memecylon	-0.0262089	0.227896	-0.013405	-0.013405	1	-0.00943396	-0.00943396	-0.013405	-0.00943396	-0.00943396	-0.0181233	-0.013405	-0.012705	-0.0191407	-0.013405	-0.00943396	-0.0263744	-0.00943396	-0.00943396	-0.0236735	-0.00943396	-0.00943396	-0.00943396	-0.00943396	-0.0282274	0.00424556	-0.00943396	-0.0326928	-0.00943396	-0.013405	-0.0155282	-0.00943396	-0.011967	-0.0223437	-0.0172526	-0.0231777	0.204524	0.261228	-0.00943396	-0.0276105	-0.0164965	-0.0180488	-0.0191407	0.571878	-0.0215046	-0.0297037	-0.0259281	-0.0286446	-0.00943396
Myrtaceae	-0.0506521	0.0514019	-0.0305566	-0.0305566	0.438694	-0.0215046	-0.0215046	0.296399	-0.0215046	-0.0215046	-0.041312	0.296399	-0.028961	0.306509	-0.0305566	-0.0215046	0.0388469	-0.0215046	-0.0215046	-0.0539635	-0.0215046	-0.0215046	-0.0215046	-0.0215046	0.0274535	-0.046805	-0.0215046	-0.0745229	-0.0215046	-0.0305566	-0.0353963	-0.0215046	-0.0272788	-0.0509321	-0.0393272	-0.0528333	0.0589899	0.0766684	-0.0215046	-0.0629379	-0.0376036	-0.041142	-0.0436311	0.498874	-0.0490196	0.195741	0.0558791	0.102383	-0.0215046
Myrtoideae	-0.0243961	-0.0287869	-0.013405	-0.013405	-0.00943396	-0.00943396	-0.00943396	-0.013405	-0.00943396	-0.00943396	-0.0181233	0.703763	-0.012705	-0.0191407	-0.013405	-0.00943396	-0.0263744	-0.00943396	-0.00943396	-0.0236735	-0.00943396	-0.00943396	-0.00943396	-0.00943396	-0.0282274	0.00424556	-0.00943396	-0.0326928	-0.00943396	-0.013405	-0.0155282	-0.00943396	-0.011967	-0.0223437	-0.0172526	-0.0231777	-0.0187828	-0.0232646	-0.00943396	-0.0276105	-0.0164965	-0.0180488	-0.0191407	-0.0164965	-0.0215046	-0.0297037	-0.0259281	-0.0286446	-0.00943396
Eucalypteae	-0.0262089	0.142335	-0.013405	-0.013405	-0.00943396	-0.00943396	-0.00943396	-0.013405	-0.00943396	-0.00943396	-0.0181233	-0.013405	-0.012705	-0.0191407	-0.013405	-0.00943396	-0.0263744	-0.00943396	-0.00943396	-0.0236735	-0.00943396	-0.00943396	-0.00943396	-0.00943396	-0.0282274	0.128139	-0.00943396	-0.0326928	-0.00943396	-0.013405	-0.0155282	-0.00943396	-0.011967	0.0863277	-0.0172526	-0.0231777	-0.0187828	-0.0232646	-0.00943396	-0.0276105	-0.0164965	-0.0180488	0.492874	-0.0164965	-0.0215046	-0.0297037	-0.0259281	-0.0286446	-0.00943396
Melaleuca	0.0303428	0.213103	-0.0223757	-0.0223757	0.947082	-0.0157472	-0.0157472	-0.0223757	-0.0157472	-0.0157472	0.031404	0.0118272	-0.0212073	-0.0319498	-0.0223757	-0.0157472	-0.0440243	-0.0157472	-0.0157472	0.0410212	-0.0157472	-0.0157472	-0.0157472	-0.0157472	-0.0471173	0.0385995	-0.0157472	-0.0307379	-0.0157472	-0.0223757	0.0335104	-0.0157472	-0.0199754	-0.0372961	0.000548537	-0.0386882	0.224244	0.242701	-0.0157472	-0.0460876	-0.027536	0.0803963	0.0168877	0.533673	-0.0358956	-0.0220219	0.0529469	0.0223495	-0.0157472
Anacardiaceae	-0.034934	-0.0473828	-0.0220645	-0.0220645	-0.0155282	-0.0155282	-0.0155282	0.273048	-0.0155282	-0.0155282	-0.0298307	0.273048	-0.0209123	0.284533	-0.0220645	-0.0155282	-0.0434119	-0.0155282	-0.0155282	0.07685	-0.0155282	-0.0155282	-0.0155282	-0.0155282	0.119252	-0.0609873	-0.0155282	0.151826	-0.0155282	-0.0220645	-0.0255591	-0.0155282	-0.0196976	-0.0367773	-0.0283976	-0.0381501	-0.0309162	-0.0382932	-0.0155282	-0.0454465	-0.0271529	0.288168	0.389879	0.214961	-0.0353963	0.268164	0.0611061	0.104199	-0.0155282
Zanthoxylum	-0.0262089	-0.0287869	-0.013405	-0.013405	-0.00943396	-0.00943396	-0.00943396	-0.013405	-0.00943396	-0.00943396	-0.0181233	-0.013405	-0.012705	-0.0191407	-0.013405	-0.00943396	0.407789	-0.00943396	-0.00943396	-0.0236735	-0.00943396	-0.00943396	-0.00943396	-0.00943396	0.173128	0.128139	-0.00943396	-0.0326928	-0.00943396	-0.013405	-0.0155282	-0.00943396	0.308151	-0.0223437	-0.0172526	0.153966	-0.0187828	0.0478586	-0.00943396	-0.0276105	-0.0164965	-0.0180488	-0.0191407	-0.0164965	-0.0215046	-0.0297037	-0.0259281	-0.0286446	-0.00943396
Aurantioideae	-0.0454366	-0.000493981	-0.0248432	-0.0248432	-0.0174837	-0.0174837	-0.0174837	-0.0248432	-0.0174837	-0.0174837	-0.0335875	-0.0248432	-0.0235459	-0.035473	-0.0248432	-0.0174837	-0.048879	-0.0174837	-0.0174837	-0.0438734	-0.0174837	-0.0174837	-0.0174837	-0.0174837	-0.0523131	-0.0686678	-0.0174837	-0.0605887	-0.0174837	-0.0248432	-0.0287779	-0.0174837	-0.0221782	-0.0414089	-0.0319738	-0.0429545	-0.0348097	-0.0431157	-0.0174837	-0.0511698	0.3329	-0.0334493	0.0277872	-0.0305725	-0.0398539	0.0639458	-0.0480519	-0.0530863	-0.0174837
Citrus	-0.027792	-0.0300655	-0.0309411	-0.0309411	-0.0217752	-0.0217752	-0.0217752	-0.0309411	-0.0217752	-0.0217752	-0.0222002	-0.0309411	-0.0293254	-0.0441801	-0.0309411	-0.0217752	-0.0608768	-0.0217752	-0.0217752	-0.0119031	-0.0217752	-0.0217752	-0.0217752	-0.0217752	-0.0651538	-0.0579296	-0.0217752	-0.0451062	-0.0217752	-0.0309411	-0.010611	-0.0217752	-0.027622	-0.0515731	-0.0304779	-0.0319782	-0.0162261	-0.0493787	-0.0217752	-0.0637299	0.176355	0.0287233	0.0180208	-0.0380767	-0.0496364	0.00749034	-0.0292074	-0.0437763	-0.0217752
Sapindaceae	-0.0494977	0.11519	-0.0271977	-0.0271977	0.492874	-0.0191407	-0.0191407	-0.0271977	-0.0191407	-0.0191407	-0.0367707	0.336571	-0.0257774	-0.038835	-0.0271977	-0.0191407	-0.0535115	-0.0191407	-0.0191407	-0.0480315	-0.0191407	-0.0191407	-0.0191407	-0.0191407	-0.0572711	-0.0332809	-0.0191407	-0.066331	-0.0191407	-0.0271977	-0.0315053	0.492874	-0.0242801	-0.0453334	-0.0350042	-0.0470256	0.0751589	0.0971012	-0.0191407	0.131296	-0.03347	-0.0366195	-0.038835	0.264971	-0.0436311	-0.0602663	-0.052606	-0.0581176	-0.0191407
Hippocastanoideae	-0.0262089	0.227896	-0.013405	-0.013405	1	-0.00943396	-0.00943396	-0.013405	-0.00943396	-0.00943396	-0.0181233	-0.013405	-0.012705	-0.0191407	-0.013405	-0.00943396	-0.0263744	-0.00943396	-0.00943396	-0.0236735	-0.00943396	-0.00943396	-0.00943396	-0.00943396	-0.0282274	0.00424556	-0.00943396	-0.0326928	-0.00943396	-0.013405	-0.0155282	-0.00943396	-0.011967	-0.0223437	-0.0172526	-0.0231777	0.204524	0.261228	-0.00943396	-0.0276105	-0.0164965	-0.0180488	-0.0191407	0.571878	-0.0215046	-0.0297037	-0.0259281	-0.0286446	-0.00943396
Acereae	0.0571784	0.0567741	-0.013405	-0.013405	-0.00943396	-0.00943396	-0.00943396	-0.013405	-0.00943396	-0.00943396	-0.0181233	-0.013405	-0.012705	-0.0191407	-0.013405	-0.00943396	-0.0263744	-0.00943396	-0.00943396	-0.0236735	-0.00943396	-0.00943396	-0.00943396	-0.00943396	-0.0282274	-0.0370522	-0.00943396	-0.0326928	-0.00943396	-0.013405	-0.0155282	-0.00943396	-0.011967	-0.0223437	-0.0172526	-0.0231777	0.204524	-0.0232646	-0.00943396	-0.0276105	-0.0164965	-0.0180488	-0.0191407	-0.0164965	-0.0215046	-0.0297037	-0.0259281	-0.0286446	-0.00943396
Simaroubaceae	-0.0295136	0.14146	-0.0190476	-0.0190476	0.703763	-0.013405	-0.013405	-0.0190476	-0.013405	-0.013405	-0.025752	-0.0190476	-0.018053	-0.0271977	-0.0190476	-0.013405	-0.0374763	-0.013405	-0.013405	-0.0336384	-0.013405	-0.013405	-0.013405	-0.013405	-0.0401092	-0.023308	-0.013405	-0.0464542	-0.013405	-0.0190476	-0.0220645	-0.013405	-0.0170043	-0.0317488	-0.0245148	-0.0329339	0.131963	0.169065	-0.013405	-0.0392327	0.394579	-0.0256461	-0.0271977	0.394579	-0.0305566	-0.0422069	-0.0368421	-0.0407021	-0.013405
Vitaceae	0.097232	0.082628	0.0513829	-0.0260533	-0.0183354	-0.0183354	-0.0183354	0.283692	-0.0183354	-0.0183354	0.0345713	-0.0260533	-0.0246928	0.294508	-0.0260533	-0.0183354	-0.05126	-0.0183354	0.0906583	-0.0308157	-0.0183354	-0.0183354	0.0906583	-0.0183354	0.0973282	0.0528427	-0.0183354	0.0173979	0.0906583	-0.0260533	0.0146707	-0.0183354	-0.0232585	0.0739119	0.0495209	-0.045047	0.180498	0.00854079	-0.0183354	-0.0536624	-0.0320617	-0.0350787	0.0733686	0.222057	0.00789467	0.202251	0.0585368	0.169368	-0.0183354
Vitis	-0.0336688	-0.0387682	-0.018053	-0.018053	-0.012705	-0.012705	-0.012705	0.625836	-0.012705	-0.012705	-0.0244073	-0.018053	-0.0171103	-0.0257774	-0.018053	-0.012705	-0.0355193	-0.012705	-0.012705	-0.0318818	-0.012705	-0.012705	-0.012705	-0.012705	-0.0380148	-0.0498993	-0.012705	-0.0440284	-0.012705	-0.018053	-0.0209123	-0.012705	-0.0161164	-0.0300909	-0.0232347	-0.0312141	-0.0252954	-0.0313312	-0.012705	-0.037184	-0.0222163	-0.0243069	-0.0257774	0.506039	-0.028961	-0.0400029	-0.0349182	-0.0385767	-0.012705
Loranthaceae	0.0809645	0.0494053	-0.0234404	-0.0234404	-0.0164965	-0.0164965	-0.0164965	-0.0234404	-0.0164965	-0.0164965	-0.0316909	-0.0234404	-0.0222163	0.264971	-0.0234404	0.571878	-0.046119	-0.0164965	-0.0164965	-0.041396	-0.0164965	-0.0164965	-0.0164965	-0.0164965	-0.0493592	0.0074239	-0.0164965	-0.0571675	-0.0164965	-0.0234404	-0.0271529	-0.0164965	-0.0209259	-0.0390707	-0.0301684	-0.0405291	-0.0328441	0.0422309	-0.0164965	-0.0482805	-0.0288462	-0.0315606	-0.03347	-0.0288462	-0.0376036	0.284886	0.248675	0.593051	-0.0164965
Lorantheae	-0.037241	0.14146	-0.0190476	-0.0190476	0.703763	-0.013405	-0.013405	0.490476	-0.013405	-0.013405	-0.025752	-0.0190476	-0.018053	0.518456	-0.0190476	-0.013405	-0.0374763	-0.013405	-0.013405	-0.0336384	-0.013405	-0.013405	-0.013405	-0.013405	0.102947	-0.023308	-0.013405	-0.0464542	-0.013405	-0.0190476	-0.0220645	-0.013405	-0.0170043	-0.0317488	-0.0245148	-0.0329339	0.131963	0.169065	-0.013405	-0.0392327	-0.0234404	-0.0256461	-0.0271977	0.812599	-0.0305566	0.368351	0.142344	0.220605	-0.013405
Scurrulinae	0.117308	0.0806722	-0.0190476	-0.0190476	-0.013405	-0.013405	-0.013405	0.490476	-0.013405	-0.013405	-0.025752	-0.0190476	-0.018053	0.882224	-0.0190476	0.703763	-0.0374763	-0.013405	-0.013405	-0.0336384	-0.013405	-0.013405	-0.013405	-0.013405	0.102947	-0.023308	-0.013405	-0.0464542	-0.013405	-0.0190476	-0.0220645	-0.013405	-0.0170043	-0.0317488	-0.0245148	-0.0329339	-0.0266891	0.0680039	-0.013405	-0.0392327	-0.0234404	-0.0256461	-0.0271977	0.394579	-0.0305566	0.710482	0.500717	0.569015	-0.013405
Olax	0.0730635	0.172442	-0.0288556	-0.0288556	0.769839	-0.0203075	-0.0203075	-0.0288556	-0.0203075	-0.0203075	0.0874819	0.111488	-0.0273488	-0.0412023	-0.0288556	-0.0203075	-0.0567735	-0.0203075	-0.0203075	0.0316566	-0.0203075	-0.0203075	-0.0203075	-0.0203075	-0.0607622	0.00913898	-0.0203075	-0.0214779	-0.0203075	-0.0288556	-0.0334259	-0.0203075	-0.0257602	-0.0480969	0.0230706	-0.0498922	0.221762	0.172611	-0.0203075	-0.0594343	-0.0355102	0.187901	0.0589941	0.425047	0.0437658	-0.00739801	0.141608	0.0822886	-0.0203075
Phoradendron	0.213076	-0.0287869	-0.013405	-0.013405	-0.00943396	-0.00943396	-0.00943396	-0.013405	-0.00943396	-0.00943396	0.305076	-0.013405	-0.012705	-0.0191407	-0.013405	-0.00943396	-0.0263744	-0.00943396	-0.00943396	0.117052	-0.00943396	-0.00943396	-0.00943396	-0.00943396	-0.0282274	0.086841	-0.00943396	-0.0326928	-0.00943396	-0.013405	-0.0155282	-0.00943396	-0.011967	-0.0223437	0.136583	-0.0231777	-0.0187828	-0.0232646	-0.00943396	-0.0276105	-0.0164965	0.368195	-0.0191407	-0.0164965	-0.0215046	0.0666082	0.478492	0.339153	-0.00943396
Viscum	-0.0262089	-0.0287869	-0.013405	-0.013405	-0.00943396	-0.00943396	-0.00943396	-0.013405	-0.00943396	-0.00943396	-0.0181233	-0.013405	-0.012705	-0.0191407	-0.013405	-0.00943396	-0.0263744	1	-0.00943396	-0.0236735	-0.00943396	-0.00943396	-0.00943396	-0.00943396	-0.0282274	-0.0370522	-0.00943396	-0.0326928	-0.00943396	-0.013405	-0.0155282	-0.00943396	-0.011967	-0.0223437	-0.0172526	-0.0231777	-0.0187828	-0.0232646	-0.00943396	0.34168	-0.0164965	0.368195	-0.0191407	-0.0164965	-0.0215046	-0.0297037	-0.0259281	-0.0286446	-0.00943396
Ximeniaceae	0.324662	-0.0409042	0.490476	0.490476	-0.013405	-0.013405	-0.013405	-0.0190476	-0.013405	-0.013405	-0.025752	-0.0190476	-0.018053	-0.0271977	0.490476	-0.013405	-0.0374763	-0.013405	-0.013405	0.166323	0.703763	-0.013405	-0.013405	-0.013405	-0.0401092	0.32878	-0.013405	0.131067	-0.013405	-0.0190476	0.56816	-0.013405	-0.0170043	0.354288	0.412666	0.0929206	0.131963	0.52278	-0.013405	-0.0392327	-0.0234404	-0.0256461	-0.0271977	-0.0234404	-0.0305566	-0.0422069	-0.0368421	-0.0407021	-0.013405
Ribes	-0.0359531	0.14146	-0.0190476	-0.0190476	0.703763	-0.013405	-0.013405	-0.0190476	-0.013405	-0.013405	-0.025752	0.490476	-0.018053	-0.0271977	-0.0190476	-0.013405	-0.0374763	-0.013405	-0.013405	-0.0336384	-0.013405	-0.013405	-0.013405	-0.013405	-0.0401092	0.00603265	-0.013405	-0.0464542	-0.013405	-0.0190476	-0.0220645	-0.013405	-0.0170043	-0.0317488	-0.0245148	-0.0329339	0.131963	0.169065	-0.013405	-0.0392327	-0.0234404	-0.0256461	-0.0271977	0.394579	-0.0305566	-0.0422069	-0.0368421	-0.0407021	-0.013405
Hamamelidaceae	0.555501	0.191687	0.625836	-0.018053	-0.012705	-0.012705	-0.012705	-0.018053	-0.012705	-0.012705	0.555944	-0.018053	-0.0171103	-0.0257774	-0.018053	-0.012705	-0.0355193	-0.012705	0.893587	-0.0318818	-0.012705	-0.012705	0.893587	-0.012705	0.504329	0.543348	-0.012705	0.51681	0.893587	-0.018053	0.352023	-0.012705	-0.0161164	0.652882	0.667352	-0.0312141	0.175194	0.351805	-0.012705	-0.037184	-0.0222163	-0.0243069	-0.0257774	-0.0222163	-0.028961	0.046468	0.0783015	0.181568	-0.012705
Chamaedoreeae	-0.037241	0.14146	-0.0190476	-0.0190476	0.703763	-0.013405	-0.013405	-0.0190476	-0.013405	-0.013405	-0.025752	-0.0190476	-0.018053	-0.0271977	-0.0190476	-0.013405	0.116753	-0.013405	-0.013405	-0.0336384	-0.013405	-0.013405	-0.013405	-0.013405	-0.0401092	0.0940545	-0.013405	-0.0464542	-0.013405	-0.0190476	-0.0220645	-0.013405	-0.0170043	-0.0317488	-0.0245148	-0.0329339	0.131963	0.169065	-0.013405	-0.0392327	-0.0234404	-0.0256461	-0.0271977	0.394579	-0.0305566	-0.0422069	-0.0368421	-0.0407021	-0.013405
Chuniophoeniceae	0.000982622	0.0567741	-0.013405	-0.013405	-0.00943396	-0.00943396	-0.00943396	-0.013405	-0.00943396	-0.00943396	-0.0181233	-0.013405	-0.012705	-0.0191407	-0.013405	-0.00943396	-0.0263744	-0.00943396	-0.00943396	-0.0236735	-0.00943396	-0.00943396	-0.00943396	-0.00943396	-0.0282274	-0.0370522	-0.00943396	-0.0326928	-0.00943396	-0.013405	-0.0155282	-0.00943396	-0.011967	-0.0223437	0.136583	-0.0231777	-0.0187828	-0.0232646	-0.00943396	-0.0276105	-0.0164965	-0.0180488	-0.0191407	-0.0164965	-0.0215046	-0.0297037	-0.0259281	-0.0286446	-0.00943396
Cryosophileae	0.0571784	0.0567741	-0.013405	-0.013405	-0.00943396	-0.00943396	-0.00943396	-0.013405	-0.00943396	-0.00943396	-0.0181233	-0.013405	-0.012705	-0.0191407	-0.013405	-0.00943396	-0.0263744	-0.00943396	-0.00943396	-0.0236735	-0.00943396	-0.00943396	-0.00943396	-0.00943396	-0.0282274	-0.0370522	-0.00943396	-0.0326928	-0.00943396	-0.013405	-0.0155282	-0.00943396	-0.011967	-0.0223437	-0.0172526	-0.0231777	0.204524	-0.0232646	-0.00943396	-0.0276105	-0.0164965	-0.0180488	-0.0191407	-0.0164965	-0.0215046	-0.0297037	-0.0259281	-0.0286446	-0.00943396
Dasypogonaceae	0.0394296	0.129416	-0.0305566	-0.0305566	-0.0215046	-0.0215046	-0.0215046	-0.0305566	-0.0215046	-0.0215046	0.106034	-0.0305566	-0.028961	0.189795	-0.0305566	0.438694	0.335749	-0.0215046	-0.0215046	-0.0539635	-0.0215046	-0.0215046	-0.0215046	-0.0215046	-0.0643441	0.160298	0.438694	0.267218	-0.0215046	-0.0305566	-0.0353963	-0.0215046	-0.0272788	-0.00138906	-0.0393272	0.108686	-0.0428152	0.0118184	-0.0215046	0.105421	-0.0376036	-0.041142	0.189795	-0.0376036	-0.0490196	0.23965	0.285843	0.381846	-0.0215046
Canellaceae	-0.0262089	-0.0287869	-0.013405	-0.013405	-0.00943396	-0.00943396	-0.00943396	-0.013405	-0.00943396	-0.00943396	-0.0181233	-0.013405	-0.012705	-0.0191407	-0.013405	-0.00943396	-0.0263744	-0.00943396	-0.00943396	-0.0236735	-0.00943396	-0.00943396	-0.00943396	-0.00943396	-0.0282274	-0.0370522	-0.00943396	0.217174	-0.00943396	-0.013405	-0.0155282	-0.00943396	-0.011967	-0.0223437	-0.0172526	-0.0231777	-0.0187828	-0.0232646	-0.00943396	-0.0276105	-0.0164965	-0.0180488	-0.0191407	-0.0164965	-0.0215046	0.16292	0.226282	0.461752	-0.00943396
Laurales	0.0490465	-0.000575	-0.0289178	-0.0289178	-0.0203513	-0.0203513	-0.0203513	0.228932	-0.0203513	-0.0203513	-0.0390963	0.228932	-0.0274077	0.418932	-0.0289178	0.34258	0.099203	-0.0203513	-0.0203513	-0.0510692	-0.0203513	-0.0203513	-0.0203513	-0.0203513	0.0838972	-0.0502339	-0.0203513	0.109147	-0.0203513	-0.0289178	-0.0334979	-0.0203513	-0.0258157	-0.0482005	-0.037218	-0.0499996	-0.0405189	0.000955947	-0.0203513	-0.0595623	-0.0355867	-0.0389354	-0.041291	0.175957	-0.0463905	0.45534	0.397463	0.599394	-0.0203513
Calycanthaceae	-0.0282257	-0.0409042	-0.0190476	-0.0190476	-0.013405	-0.013405	-0.013405	-0.0190476	-0.013405	-0.013405	-0.025752	-0.0190476	-0.018053	-0.0271977	-0.0190476	-0.013405	0.116753	-0.013405	-0.013405	-0.0336384	-0.013405	-0.013405	-0.013405	-0.013405	-0.0401092	-0.0526486	-0.013405	0.131067	-0.013405	-0.0190476	-0.0220645	-0.013405	-0.0170043	-0.0317488	-0.0245148	-0.0329339	-0.0266891	-0.0330574	-0.013405	-0.0392327	-0.0234404	-0.0256461	-0.0271977	-0.0234404	-0.0305566	0.0946457	0.142344	0.307708	-0.013405
Lauraceae	0.190844	0.139543	0.107636	-0.0459247	0.183821	-0.0323201	0.183821	0.261197	-0.0323201	-0.0323201	0.145522	0.107636	-0.0435266	0.372957	-0.0459247	0.183821	0.0490882	-0.0323201	0.183821	0.09969	-0.0323201	-0.0323201	0.183821	-0.0323201	0.161981	0.22677	-0.0323201	0.155505	0.183821	-0.0459247	0.213625	-0.0323201	-0.0409983	0.0863338	0.138531	0.0343853	0.0312806	0.163961	-0.0323201	-0.0945918	0.195451	0.103572	0.0440581	0.321434	-0.0736734	0.413797	0.289196	0.348133	-0.0323201
Magnoliales	0.376794	0.230753	0.430781	-0.0348106	0.303168	-0.0244984	-0.0244984	-0.0348106	0.303168	-0.0244984	0.372584	-0.0348106	-0.0329928	-0.0497053	-0.0348106	-0.0244984	0.142907	-0.0244984	0.630834	-0.061476	-0.0244984	-0.0244984	0.630834	-0.0244984	0.384224	0.426593	-0.0244984	0.239533	0.630834	-0.0348106	0.229343	-0.0244984	0.0728353	0.57693	0.504492	0.0548145	0.458628	0.447497	-0.0244984	-0.0716999	-0.0428386	0.203883	-0.0497053	0.14815	0.242921	-0.0771354	-0.067331	-0.0743853	-0.0244984
Annonaceae	0.0448211	0.079765	-0.0343746	-0.0343746	0.234658	-0.0241916	-0.0241916	0.14953	-0.0241916	-0.0241916	-0.0464738	-0.0343746	-0.0325796	0.410454	-0.0343746	0.493509	0.0437008	-0.0241916	-0.0241916	-0.0607061	-0.0241916	-0.0241916	-0.0241916	-0.0241916	-0.02075	0.074427	-0.0241916	-0.019761	-0.0241916	-0.0343746	-0.039819	-0.0241916	-0.0306872	-0.00156262	-0.0442411	-0.0594347	0.00909782	0.122724	-0.0241916	-0.0708019	-0.0423021	-0.0462826	-0.0490827	0.259453	0.0628648	0.368383	0.321559	0.398119	-0.0241916
Magnoliaceae	0.010834	0.197463	-0.0392327	-0.0392327	0.34168	-0.0276105	0.34168	-0.0392327	-0.0276105	-0.0276105	0.183436	-0.0392327	-0.037184	-0.0560194	-0.0392327	-0.0276105	0.319895	-0.0276105	-0.0276105	-0.0178025	-0.0276105	-0.0276105	-0.0276105	-0.0276105	-0.0826136	0.284375	0.34168	0.361372	-0.0276105	0.223136	-0.0454465	-0.0276105	-0.0350241	-0.0256372	0.00578572	0.256196	0.0267224	0.0880292	-0.0276105	0.189394	-0.0482805	0.0884796	0.131296	0.16697	-0.0629379	0.0187699	0.200921	0.364681	-0.0276105
Berberidaceae	0.113463	0.222754	-0.0319555	-0.0319555	-0.0224891	-0.0224891	-0.0224891	-0.0319555	-0.0224891	-0.0224891	-0.0432032	0.212276	0.124032	-0.0456285	-0.0319555	-0.0224891	0.0110545	-0.0224891	-0.0224891	-0.00850987	-0.0224891	-0.0224891	-0.0224891	-0.0224891	0.206996	-0.0742627	-0.0224891	0.092249	-0.0224891	-0.0319555	-0.0370167	-0.0224891	-0.0285276	-0.0532638	-0.0411276	-0.0552519	-0.0447753	-0.0554592	-0.0224891	-0.0658192	0.161045	-0.0430255	-0.0456285	-0.039325	-0.0512637	0.0931857	0.195861	0.390977	-0.0224891
Berberidoideae	-0.0538352	0.0479275	-0.0319555	-0.0319555	0.321273	-0.0224891	-0.0224891	0.212276	-0.0224891	-0.0224891	0.0668621	-0.0319555	-0.0302868	0.215921	-0.0319555	-0.0224891	0.454617	-0.0224891	-0.0224891	-0.0564339	-0.0224891	-0.0224891	-0.0224891	-0.0224891	0.0698532	0.0382486	0.321273	0.177341	-0.0224891	-0.0319555	-0.0370167	-0.0224891	0.0804885	-0.0532638	-0.0411276	0.125726	0.0312716	0.0656456	-0.0224891	0.0599424	-0.039325	-0.0430255	-0.0456285	0.361416	-0.0512637	0.191582	0.109971	0.223973	-0.0224891
Berberis	-0.0207706	-0.0287869	-0.013405	-0.013405	-0.00943396	-0.00943396	-0.00943396	-0.013405	-0.00943396	-0.00943396	-0.0181233	-0.013405	-0.012705	-0.0191407	-0.013405	-0.00943396	-0.0263744	-0.00943396	-0.00943396	-0.0236735	-0.00943396	-0.00943396	-0.00943396	-0.00943396	-0.0282274	-0.0370522	-0.00943396	-0.0326928	-0.00943396	-0.013405	-0.0155282	-0.00943396	-0.011967	-0.0223437	-0.0172526	-0.0231777	-0.0187828	-0.0232646	-0.00943396	-0.0276105	-0.0164965	-0.0180488	-0.0191407	-0.0164965	-0.0215046	-0.0297037	-0.0259281	-0.0286446	-0.00943396
Pinus	-0.0217034	0.174096	-0.0256461	-0.0256461	0.754439	-0.0180488	-0.0180488	0.248767	-0.0180488	-0.0180488	-0.034673	-0.0256461	-0.0243069	0.257252	-0.0256461	-0.0180488	0.115667	-0.0180488	-0.0180488	-0.0452914	-0.0180488	-0.0180488	-0.0180488	-0.0180488	0.0230417	-0.0234814	-0.0180488	-0.0625469	-0.0180488	-0.0256461	-0.029708	-0.0180488	-0.022895	-0.0427472	-0.0330072	-0.0443428	0.134955	0.173204	-0.0180488	-0.0528236	0.193571	-0.0345304	-0.0366195	0.643835	-0.041142	0.237989	0.0468992	0.0859297	-0.0180488
Sarcandra	-0.0352964	-0.0387682	-0.018053	-0.018053	-0.012705	-0.012705	-0.012705	0.303892	-0.012705	-0.012705	-0.0244073	-0.018053	-0.0171103	0.318996	-0.018053	-0.012705	-0.0355193	-0.012705	-0.012705	-0.0318818	-0.012705	-0.012705	-0.012705	-0.012705	0.0523759	-0.0498993	-0.012705	0.180307	-0.012705	-0.018053	-0.0209123	-0.012705	-0.0161164	-0.0300909	-0.0232347	-0.0312141	-0.0252954	-0.0313312	-0.012705	-0.037184	-0.0222163	-0.0243069	-0.0257774	0.241911	-0.028961	0.392351	0.304741	0.56682	-0.012705
Apioideae	-0.0260371	0.249062	-0.00733944	0.0086875	0.976123	-0.00516523	-0.00516523	0.016701	-0.00516523	-0.00516523	-0.0171455	0.016701	-0.0221462	0.0209864	-0.0153529	-0.00516523	-0.0144404	-0.0164444	0.00611395	-0.014534	-0.0164444	-0.00516523	0.00611395	-0.00516523	0.00479418	0.0424708	-0.0164444	-0.0234837	0.00611395	-0.0153529	-0.0177846	-0.0164444	-0.0029752	0.00355202	-0.00944607	-0.0166488	0.201806	0.260644	-0.00516523	-0.0192435	-0.0156064	-0.0141978	0.0982216	0.58266	-0.0220584	0.010641	0.00553092	0.00623494	-0.0164444
apioid superclade	-0.0297969	0.207687	-0.0170043	-0.0170043	0.948388	-0.011967	-0.011967	-0.0170043	-0.011967	-0.011967	-0.0229896	-0.0170043	-0.0161164	-0.0242801	-0.0170043	-0.011967	-0.0334561	-0.011967	-0.011967	-0.03003	-0.011967	-0.011967	-0.011967	-0.011967	-0.0358067	-0.00771109	-0.011967	-0.041471	-0.011967	-0.0170043	-0.0196976	-0.011967	-0.0151803	-0.0283431	-0.0218851	-0.029401	0.188623	0.24115	-0.011967	-0.0350241	-0.0209259	-0.022895	-0.0242801	0.538841	-0.0272788	-0.0376793	-0.03289	-0.0363359	-0.011967
Apieae	-0.0458295	-0.000466088	-0.0234404	-0.0234404	-0.0164965	-0.0164965	-0.0164965	-0.0234404	-0.0164965	-0.0164965	0.345079	-0.0234404	-0.0222163	-0.03347	-0.0234404	-0.0164965	0.0804126	-0.0164965	-0.0164965	-0.041396	-0.0164965	-0.0164965	-0.0164965	-0.0164965	0.068006	0.0796382	-0.0164965	0.234114	-0.0164965	-0.0234404	-0.0271529	-0.0164965	-0.0209259	-0.0390707	-0.0301684	-0.0405291	-0.0328441	-0.0406811	-0.0164965	-0.0482805	-0.0288462	-0.0315606	-0.03347	-0.0288462	-0.0376036	0.060335	0.101668	0.235751	-0.0164965
Selineae	0.117308	0.263037	-0.0190476	-0.0190476	0.703763	-0.013405	-0.013405	-0.0190476	-0.013405	-0.013405	-0.025752	-0.0190476	-0.018053	0.336571	-0.0190476	0.703763	-0.0374763	-0.013405	-0.013405	-0.0336384	-0.013405	-0.013405	-0.013405	-0.013405	-0.0401092	0.00603265	-0.013405	-0.0464542	-0.013405	-0.0190476	-0.0220645	-0.013405	-0.0170043	-0.0317488	-0.0245148	-0.0329339	0.131963	0.270126	-0.013405	-0.0392327	-0.0234404	-0.0256461	-0.0271977	0.394579	-0.0305566	0.299925	0.321531	0.307708	-0.013405
Arracacia clade	-0.0262089	-0.0287869	-0.013405	-0.013405	-0.00943396	-0.00943396	-0.00943396	-0.013405	-0.00943396	-0.00943396	-0.0181233	-0.013405	-0.012705	-0.0191407	-0.013405	-0.00943396	-0.0263744	-0.00943396	-0.00943396	-0.0236735	-0.00943396	-0.00943396	-0.00943396	-0.00943396	-0.0282274	-0.0370522	-0.00943396	-0.0326928	-0.00943396	-0.013405	-0.0155282	-0.00943396	-0.011967	-0.0223437	-0.0172526	-0.0231777	-0.0187828	-0.0232646	-0.00943396	-0.0276105	-0.0164965	-0.0180488	-0.0191407	-0.0164965	-0.0215046	-0.0297037	-0.0259281	-0.0286446	-0.00943396
Oenantheae	0.0910448	0.287554	0.104634	-0.0270817	0.907906	-0.0190591	-0.0190591	-0.0270817	-0.0190591	-0.0190591	0.0821039	0.038776	-0.0256675	-0.0151601	-0.0270817	-0.0190591	-0.0532833	-0.0190591	0.166334	-0.0478267	-0.0190591	-0.0190591	0.166334	-0.0190591	0.0908973	0.126141	-0.0190591	0.0486783	0.166334	-0.0270817	0.0449175	-0.0190591	-0.0241766	0.124508	0.106413	-0.046825	0.269648	0.299156	-0.0190591	-0.0218685	0.0207033	-0.0364633	0.0553674	0.506978	-0.043445	-0.0246319	-0.0292211	0.00968003	-0.0190591
Scandiceae	0.0786708	0.019884	-0.0190476	-0.0190476	-0.013405	-0.013405	-0.013405	-0.0190476	-0.013405	-0.013405	-0.025752	-0.0190476	-0.018053	-0.0271977	-0.0190476	-0.013405	-0.0374763	-0.013405	-0.013405	0.166323	-0.013405	-0.013405	-0.013405	-0.013405	-0.0401092	0.123395	-0.013405	-0.0464542	-0.013405	-0.0190476	0.273048	-0.013405	-0.0170043	-0.0317488	-0.0245148	-0.0329339	0.131963	0.0174732	-0.013405	-0.0392327	-0.0234404	-0.0256461	-0.0271977	-0.0234404	-0.0305566	-0.0422069	-0.0368421	-0.0407021	-0.013405
Daucus	-0.0141623	-0.0273547	-0.0375195	-0.0375195	-0.0264049	-0.0264049	-0.0264049	-0.0375195	-0.0264049	-0.0264049	-0.0507257	-0.0375195	-0.0355603	-0.0535733	-0.0375195	-0.0264049	0.128712	0.28752	-0.0264049	-0.0662601	-0.0264049	-0.0264049	-0.0264049	-0.0264049	-0.0163865	-0.0523331	-0.0264049	-0.0137983	-0.0264049	-0.0375195	-0.043462	-0.0264049	0.0660591	-0.062538	-0.0482887	-0.00978234	0.0863211	-0.0429971	-0.0264049	0.0375665	-0.0461723	0.0696013	-0.0535733	-0.0461723	-0.0601897	-0.0232339	0.0058643	0.0723348	-0.0264049
Daucus carota	-0.0352964	0.153278	-0.018053	-0.018053	-0.012705	-0.012705	-0.012705	-0.018053	-0.012705	-0.012705	-0.0244073	-0.018053	-0.0171103	0.089147	-0.018053	-0.012705	-0.0355193	-0.012705	-0.012705	-0.0318818	-0.012705	-0.012705	-0.012705	-0.012705	0.0523759	0.0984126	-0.012705	-0.0440284	-0.012705	-0.018053	-0.0209123	-0.012705	-0.0161164	0.0674766	-0.0232347	-0.0312141	-0.0252954	-0.0313312	-0.012705	-0.037184	-0.0222163	-0.0243069	0.43392	-0.0222163	-0.028961	0.046468	-0.0349182	0.0714954	-0.012705
Scandicinae	-0.0262089	0.227896	-0.013405	-0.013405	1	-0.00943396	-0.00943396	-0.013405	-0.00943396	-0.00943396	-0.0181233	-0.013405	-0.012705	-0.0191407	-0.013405	-0.00943396	-0.0263744	-0.00943396	-0.00943396	-0.0236735	-0.00943396	-0.00943396	-0.00943396	-0.00943396	-0.0282274	0.00424556	-0.00943396	-0.0326928	-0.00943396	-0.013405	-0.0155282	-0.00943396	-0.011967	-0.0223437	-0.0172526	-0.0231777	0.204524	0.261228	-0.00943396	-0.0276105	-0.0164965	-0.0180488	-0.0191407	0.571878	-0.0215046	-0.0297037	-0.0259281	-0.0286446	-0.00943396
Azorelloideae	0.0535529	-0.0287869	-0.013405	-0.013405	-0.00943396	-0.00943396	-0.00943396	-0.013405	-0.00943396	-0.00943396	-0.0181233	-0.013405	-0.012705	-0.0191407	-0.013405	-0.00943396	-0.0263744	-0.00943396	-0.00943396	0.257778	-0.00943396	-0.00943396	-0.00943396	-0.00943396	-0.0282274	0.210734	-0.00943396	-0.0326928	-0.00943396	-0.013405	0.39985	-0.00943396	-0.011967	-0.0223437	-0.0172526	-0.0231777	-0.0187828	0.0478586	-0.00943396	-0.0276105	-0.0164965	-0.0180488	-0.0191407	-0.0164965	-0.0215046	-0.0297037	-0.0259281	-0.0286446	-0.00943396
Azorella	-0.0262089	-0.0287869	-0.013405	-0.013405	-0.00943396	-0.00943396	-0.00943396	-0.013405	-0.00943396	-0.00943396	-0.0181233	-0.013405	-0.012705	-0.0191407	-0.013405	-0.00943396	0.190707	-0.00943396	-0.00943396	-0.0236735	-0.00943396	-0.00943396	-0.00943396	-0.00943396	-0.0282274	0.128139	-0.00943396	-0.0326928	-0.00943396	-0.013405	-0.0155282	-0.00943396	-0.011967	-0.0223437	-0.0172526	-0.0231777	-0.0187828	-0.0232646	-0.00943396	-0.0276105	-0.0164965	-0.0180488	-0.0191407	-0.0164965	-0.0215046	-0.0297037	-0.0259281	-0.0286446	-0.00943396
Hedera	-0.0188413	-0.0437881	-0.0203905	-0.0203905	-0.0143501	-0.0143501	-0.0143501	-0.0203905	-0.0143501	-0.0143501	-0.0275676	-0.0203905	-0.0193258	-0.0291152	-0.0203905	-0.0143501	0.207536	-0.0143501	-0.0143501	-0.00925257	-0.0143501	-0.0143501	-0.0143501	-0.0143501	-0.042937	-0.00139433	-0.0143501	-0.00222006	-0.0143501	-0.0203905	-0.0236201	-0.0143501	-0.0182032	-0.0133245	-0.0262432	-0.0352558	-0.0285707	-0.0218648	-0.0143501	0.0282178	0.0867798	-0.0274542	-0.0291152	-0.025093	0.0547908	-0.0451826	-0.0394395	-0.0435717	-0.0143501
Anthemidinae	0.0535529	-0.0287869	-0.013405	-0.013405	-0.00943396	-0.00943396	-0.00943396	-0.013405	-0.00943396	-0.00943396	-0.0181233	-0.013405	-0.012705	-0.0191407	-0.013405	-0.00943396	-0.0263744	-0.00943396	-0.00943396	0.257778	-0.00943396	-0.00943396	-0.00943396	-0.00943396	-0.0282274	0.210734	-0.00943396	-0.0326928	-0.00943396	-0.013405	0.39985	-0.00943396	-0.011967	-0.0223437	-0.0172526	-0.0231777	-0.0187828	0.0478586	-0.00943396	-0.0276105	-0.0164965	-0.0180488	-0.0191407	-0.0164965	-0.0215046	-0.0297037	-0.0259281	-0.0286446	-0.00943396
Tanacetum	0.0535529	-0.0287869	-0.013405	-0.013405	-0.00943396	-0.00943396	-0.00943396	-0.013405	-0.00943396	-0.00943396	-0.0181233	-0.013405	-0.012705	-0.0191407	-0.013405	-0.00943396	-0.0263744	-0.00943396	-0.00943396	0.257778	-0.00943396	-0.00943396	-0.00943396	-0.00943396	-0.0282274	0.210734	-0.00943396	-0.0326928	-0.00943396	-0.013405	0.39985	-0.00943396	-0.011967	-0.0223437	-0.0172526	-0.0231777	-0.0187828	0.0478586	-0.00943396	-0.0276105	-0.0164965	-0.0180488	-0.0191407	-0.0164965	-0.0215046	-0.0297037	-0.0259281	-0.0286446	-0.00943396
Chrysanthemum	-0.0262089	-0.0287869	-0.013405	0.703763	-0.00943396	-0.00943396	-0.00943396	-0.013405	-0.00943396	-0.00943396	-0.0181233	-0.013405	-0.012705	-0.0191407	-0.013405	-0.00943396	-0.0263744	-0.00943396	-0.00943396	0.257778	-0.00943396	-0.00943396	-0.00943396	-0.00943396	-0.0282274	0.0455433	-0.00943396	-0.0326928	-0.00943396	-0.013405	-0.0155282	-0.00943396	-0.011967	-0.0223437	-0.0172526	-0.0231777	-0.0187828	-0.0232646	-0.00943396	0.34168	-0.0164965	-0.0180488	-0.0191407	-0.0164965	-0.0215046	0.16292	0.478492	-0.0286446	-0.00943396
Matricariinae	-0.0262089	0.227896	-0.013405	-0.013405	1	-0.00943396	-0.00943396	-0.013405	-0.00943396	-0.00943396	-0.0181233	-0.013405	-0.012705	-0.0191407	-0.013405	-0.00943396	-0.0263744	-0.00943396	-0.00943396	-0.0236735	-0.00943396	-0.00943396	-0.00943396	-0.00943396	-0.0282274	0.00424556	-0.00943396	-0.0326928	-0.00943396	-0.013405	-0.0155282	-0.00943396	-0.011967	-0.0223437	-0.0172526	-0.0231777	0.204524	0.261228	-0.00943396	-0.0276105	-0.0164965	-0.0180488	-0.0191407	0.571878	-0.0215046	-0.0297037	-0.0259281	-0.0286446	-0.00943396
Achillea	0.0426376	0.0448847	-0.0170043	-0.0170043	0.308151	-0.011967	-0.011967	-0.0170043	-0.011967	-0.011967	-0.0229896	-0.0170043	-0.0161164	-0.0242801	-0.0170043	-0.011967	-0.0334561	-0.011967	-0.011967	0.237737	-0.011967	-0.011967	-0.011967	-0.011967	-0.0358067	0.201835	-0.011967	-0.041471	-0.011967	-0.0170043	0.375485	-0.011967	-0.0151803	-0.0283431	-0.0218851	-0.029401	0.0469904	0.128374	-0.011967	-0.0350241	-0.0209259	-0.022895	-0.0242801	0.165663	-0.0272788	-0.0376793	-0.03289	-0.0363359	-0.011967
Mediterranean clade	0.00383147	-0.0503375	-0.0234404	-0.0234404	-0.0164965	-0.0164965	-0.0164965	-0.0234404	-0.0164965	-0.0164965	-0.0316909	-0.0234404	-0.0222163	-0.03347	-0.0234404	-0.0164965	-0.046119	-0.0164965	-0.0164965	0.122655	-0.0164965	-0.0164965	-0.0164965	-0.0164965	-0.0493592	0.0796382	-0.0164965	-0.0571675	-0.0164965	-0.0234404	0.214961	-0.0164965	-0.0209259	-0.0390707	-0.0301684	-0.0405291	-0.0328441	0.000774878	-0.0164965	-0.0482805	-0.0288462	-0.0315606	-0.03347	-0.0288462	0.230635	0.00419722	-0.0453386	0.0928312	-0.0164965
Aster	-0.0262089	-0.0287869	-0.013405	-0.013405	-0.00943396	-0.00943396	-0.00943396	0.703763	-0.00943396	-0.00943396	-0.0181233	-0.013405	-0.012705	0.748881	-0.013405	-0.00943396	-0.0263744	-0.00943396	-0.00943396	-0.0236735	-0.00943396	-0.00943396	-0.00943396	-0.00943396	0.173128	-0.0370522	-0.00943396	-0.0326928	-0.00943396	-0.013405	-0.0155282	-0.00943396	-0.011967	-0.0223437	-0.0172526	-0.0231777	-0.0187828	-0.0232646	-0.00943396	-0.0276105	-0.0164965	-0.0180488	-0.0191407	0.571878	-0.0215046	0.548167	0.226282	0.339153	-0.00943396
Erigeron	-0.0262089	0.227896	-0.013405	-0.013405	1	-0.00943396	-0.00943396	-0.013405	-0.00943396	-0.00943396	-0.0181233	-0.013405	-0.012705	-0.0191407	-0.013405	-0.00943396	-0.0263744	-0.00943396	-0.00943396	-0.0236735	-0.00943396	-0.00943396	-0.00943396	-0.00943396	-0.0282274	0.00424556	-0.00943396	-0.0326928	-0.00943396	-0.013405	-0.0155282	-0.00943396	-0.011967	-0.0223437	-0.0172526	-0.0231777	0.204524	0.261228	-0.00943396	-0.0276105	-0.0164965	-0.0180488	-0.0191407	0.571878	-0.0215046	-0.0297037	-0.0259281	-0.0286446	-0.00943396
Eupatorium	-0.0262089	0.142335	-0.013405	-0.013405	-0.00943396	-0.00943396	-0.00943396	-0.013405	-0.00943396	-0.00943396	-0.0181233	-0.013405	-0.012705	-0.0191407	-0.013405	-0.00943396	-0.0263744	-0.00943396	-0.00943396	-0.0236735	-0.00943396	-0.00943396	-0.00943396	-0.00943396	-0.0282274	0.128139	-0.00943396	-0.0326928	-0.00943396	-0.013405	-0.0155282	-0.00943396	-0.011967	0.0863277	-0.0172526	-0.0231777	-0.0187828	-0.0232646	-0.00943396	-0.0276105	-0.0164965	-0.0180488	0.492874	-0.0164965	-0.0215046	-0.0297037	-0.0259281	-0.0286446	-0.00943396
Helenieae	-0.0262089	0.227896	-0.013405	-0.013405	1	-0.00943396	-0.00943396	-0.013405	-0.00943396	-0.00943396	-0.0181233	-0.013405	-0.012705	-0.0191407	-0.013405	-0.00943396	-0.0263744	-0.00943396	-0.00943396	-0.0236735	-0.00943396	-0.00943396	-0.00943396	-0.00943396	-0.0282274	0.00424556	-0.00943396	-0.0326928	-0.00943396	-0.013405	-0.0155282	-0.00943396	-0.011967	-0.0223437	-0.0172526	-0.0231777	0.204524	0.261228	-0.00943396	-0.0276105	-0.0164965	-0.0180488	-0.0191407	0.571878	-0.0215046	-0.0297037	-0.0259281	-0.0286446	-0.00943396
Ambrosia	-0.0262089	0.227896	-0.013405	-0.013405	-0.00943396	-0.00943396	1	-0.013405	-0.00943396	-0.00943396	-0.0181233	-0.013405	-0.012705	-0.0191407	-0.013405	-0.00943396	0.190707	-0.00943396	-0.00943396	-0.0236735	-0.00943396	-0.00943396	-0.00943396	-0.00943396	-0.0282274	0.252032	-0.00943396	0.217174	-0.00943396	-0.013405	-0.0155282	-0.00943396	-0.011967	-0.0223437	-0.0172526	0.508253	-0.0187828	0.118982	-0.00943396	-0.0276105	-0.0164965	-0.0180488	-0.0191407	-0.0164965	-0.0215046	-0.0297037	-0.0259281	-0.0286446	-0.00943396
Helianthus	-0.0282257	0.0806722	-0.0190476	-0.0190476	-0.013405	-0.013405	-0.013405	-0.0190476	-0.013405	-0.013405	-0.025752	-0.0190476	-0.018053	-0.0271977	-0.0190476	-0.013405	0.116753	-0.013405	-0.013405	-0.0336384	-0.013405	-0.013405	-0.013405	-0.013405	-0.0401092	0.0647139	-0.013405	-0.0464542	-0.013405	-0.0190476	-0.0220645	-0.013405	-0.0170043	0.0454585	-0.0245148	-0.0329339	-0.0266891	-0.0330574	-0.013405	-0.0392327	-0.0234404	-0.0256461	0.336571	-0.0234404	-0.0305566	-0.0422069	-0.0368421	-0.0407021	-0.013405
Arnica	-0.0262089	0.142335	-0.013405	-0.013405	-0.00943396	-0.00943396	-0.00943396	-0.013405	-0.00943396	-0.00943396	-0.0181233	-0.013405	-0.012705	-0.0191407	-0.013405	-0.00943396	-0.0263744	-0.00943396	-0.00943396	-0.0236735	-0.00943396	-0.00943396	-0.00943396	-0.00943396	-0.0282274	0.128139	-0.00943396	-0.0326928	-0.00943396	-0.013405	-0.0155282	-0.00943396	-0.011967	0.0863277	-0.0172526	-0.0231777	-0.0187828	-0.0232646	-0.00943396	-0.0276105	-0.0164965	-0.0180488	0.492874	-0.0164965	-0.0215046	-0.0297037	-0.0259281	-0.0286446	-0.00943396
Inulinae	-0.0262089	0.227896	-0.013405	-0.013405	1	-0.00943396	-0.00943396	-0.013405	-0.00943396	-0.00943396	-0.0181233	-0.013405	-0.012705	-0.0191407	-0.013405	-0.00943396	-0.0263744	-0.00943396	-0.00943396	-0.0236735	-0.00943396	-0.00943396	-0.00943396	-0.00943396	-0.0282274	0.00424556	-0.00943396	-0.0326928	-0.00943396	-0.013405	-0.0155282	-0.00943396	-0.011967	-0.0223437	-0.0172526	-0.0231777	0.204524	0.261228	-0.00943396	-0.0276105	-0.0164965	-0.0180488	-0.0191407	0.571878	-0.0215046	-0.0297037	-0.0259281	-0.0286446	-0.00943396
Inula	-0.0262089	0.227896	-0.013405	-0.013405	1	-0.00943396	-0.00943396	-0.013405	-0.00943396	-0.00943396	-0.0181233	-0.013405	-0.012705	-0.0191407	-0.013405	-0.00943396	-0.0263744	-0.00943396	-0.00943396	-0.0236735	-0.00943396	-0.00943396	-0.00943396	-0.00943396	-0.0282274	0.00424556	-0.00943396	-0.0326928	-0.00943396	-0.013405	-0.0155282	-0.00943396	-0.011967	-0.0223437	-0.0172526	-0.0231777	0.204524	0.261228	-0.00943396	-0.0276105	-0.0164965	-0.0180488	-0.0191407	0.571878	-0.0215046	-0.0297037	-0.0259281	-0.0286446	-0.00943396
Senecioninae	-0.0262089	0.227896	-0.013405	-0.013405	1	-0.00943396	-0.00943396	-0.013405	-0.00943396	-0.00943396	-0.0181233	-0.013405	-0.012705	-0.0191407	-0.013405	-0.00943396	-0.0263744	-0.00943396	-0.00943396	-0.0236735	-0.00943396	-0.00943396	-0.00943396	-0.00943396	-0.0282274	0.00424556	-0.00943396	-0.0326928	-0.00943396	-0.013405	-0.0155282	-0.00943396	-0.011967	-0.0223437	-0.0172526	-0.0231777	0.204524	0.261228	-0.00943396	-0.0276105	-0.0164965	-0.0180488	-0.0191407	0.571878	-0.0215046	-0.0297037	-0.0259281	-0.0286446	-0.00943396
Senecio	0.0571784	0.0567741	-0.013405	-0.013405	-0.00943396	-0.00943396	-0.00943396	-0.013405	-0.00943396	-0.00943396	-0.0181233	-0.013405	-0.012705	-0.0191407	-0.013405	-0.00943396	-0.0263744	-0.00943396	-0.00943396	-0.0236735	-0.00943396	-0.00943396	-0.00943396	-0.00943396	-0.0282274	-0.0370522	-0.00943396	-0.0326928	-0.00943396	-0.013405	-0.0155282	-0.00943396	-0.011967	-0.0223437	-0.0172526	-0.0231777	0.204524	-0.0232646	-0.00943396	-0.0276105	-0.0164965	-0.0180488	-0.0191407	-0.0164965	-0.0215046	-0.0297037	-0.0259281	-0.0286446	-0.00943396
Tussilagininae	0.211007	0.297203	0.249739	-0.0174817	0.927997	-0.012303	-0.012303	-0.0174817	-0.012303	-0.012303	0.217216	-0.0174817	-0.0165688	-0.0249617	-0.0174817	-0.012303	-0.0343953	-0.012303	0.363817	-0.030873	-0.012303	-0.012303	0.363817	-0.012303	0.188266	0.236353	-0.012303	0.143568	0.363817	-0.0174817	0.134521	-0.012303	-0.0156064	0.254302	0.264101	-0.0302264	0.266723	0.393674	-0.012303	-0.0360073	-0.0215133	-0.0235377	-0.0249617	0.526564	-0.0280445	-0.038737	-0.0338133	-0.037356	-0.012303
Ligularia	-0.0262089	-0.0287869	-0.013405	-0.013405	-0.00943396	-0.00943396	-0.00943396	-0.013405	-0.00943396	-0.00943396	-0.0181233	-0.013405	-0.012705	-0.0191407	-0.013405	-0.00943396	-0.0263744	-0.00943396	-0.00943396	-0.0236735	-0.00943396	-0.00943396	-0.00943396	-0.00943396	-0.0282274	-0.0370522	-0.00943396	-0.0326928	-0.00943396	-0.013405	-0.0155282	-0.00943396	-0.011967	-0.0223437	-0.0172526	-0.0231777	-0.0187828	-0.0232646	-0.00943396	-0.0276105	-0.0164965	-0.0180488	0.492874	-0.0164965	-0.0215046	-0.0297037	-0.0259281	-0.0286446	-0.00943396
Carduoideae	-0.0271587	0.191687	-0.018053	-0.018053	0.893587	-0.012705	-0.012705	-0.018053	-0.012705	-0.012705	-0.0244073	-0.018053	-0.0171103	0.089147	-0.018053	-0.012705	-0.0355193	-0.012705	-0.012705	-0.0318818	-0.012705	-0.012705	-0.012705	-0.012705	-0.0380148	-0.0128214	-0.012705	-0.0440284	-0.012705	-0.018053	-0.0209123	-0.012705	0.414997	-0.0300909	-0.0232347	-0.0312141	0.175194	0.224093	-0.012705	-0.037184	-0.0222163	-0.0243069	-0.0257774	0.506039	-0.028961	-0.0400029	0.0783015	-0.0385767	0.440441
Cardueae	-0.0187807	0.233208	-0.0179395	-0.0179395	0.995505	-0.0126252	-0.0126252	-0.0179395	-0.0126252	-0.0126252	-0.0113426	-0.00361468	-0.0170027	-0.0153884	-0.0179395	-0.0126252	-0.0352961	-0.0126252	-0.0126252	-0.0148162	-0.0126252	-0.0126252	-0.0126252	-0.0126252	-0.0297321	0.0122808	-0.0126252	-0.0287791	-0.0126252	-0.0179395	-0.012484	-0.0126252	-0.0160151	-0.02339	-0.0138704	-0.0310179	0.206802	0.255832	-0.0126252	-0.0369503	-0.0220767	-0.00100943	0.0152928	0.565537	-0.0103948	-0.0224377	-0.00951039	0.0032956	-0.0126252
Carduinae	-0.0203636	0.105689	-0.0375195	-0.0375195	0.601445	-0.0264049	-0.0264049	0.185513	-0.0264049	-0.0264049	-0.0507257	0.185513	-0.0355603	0.185274	-0.0375195	-0.0264049	-0.0738199	-0.0264049	-0.0264049	0.0212687	-0.0264049	-0.0264049	-0.0264049	-0.0264049	-0.0163865	0.0375694	-0.0264049	-0.0137983	-0.0264049	-0.0375195	0.0857168	-0.0264049	-0.0334948	-0.0287422	-0.0482887	-0.0648724	0.155767	0.156071	-0.0264049	-0.0772796	-0.0461723	-0.050517	-0.0535733	0.502765	0.082928	0.156479	0.0842993	0.186716	-0.0264049
Cirsium	0.0873042	0.19902	-0.0234404	-0.0234404	0.571878	-0.0164965	-0.0164965	-0.0234404	-0.0164965	-0.0164965	-0.0316909	-0.0234404	-0.0222163	0.264971	-0.0234404	0.571878	-0.046119	-0.0164965	-0.0164965	-0.041396	-0.0164965	-0.0164965	-0.0164965	-0.0164965	-0.0493592	-0.0166475	-0.0164965	-0.0571675	-0.0164965	-0.0234404	-0.0271529	-0.0164965	-0.0209259	-0.0390707	-0.0301684	-0.0405291	0.0973158	0.208055	-0.0164965	-0.0482805	0.314103	-0.0315606	-0.03347	0.314103	-0.0376036	0.228748	0.248675	0.235751	-0.0164965
Centaureinae	-0.0304508	0.209834	-0.017815	-0.017815	0.963109	-0.0125375	-0.0125375	-0.017815	-0.0125375	-0.0125375	-0.0240855	-0.017815	-0.0168847	0.036422	-0.017815	-0.0125375	-0.035051	-0.0125375	-0.0125375	-0.0314615	-0.0125375	-0.0125375	-0.0125375	-0.0125375	-0.0375136	0.000652823	-0.0125375	-0.043448	-0.0125375	-0.017815	-0.0206366	-0.0125375	0.216149	-0.0165649	-0.0229284	-0.0308026	0.19087	0.252645	-0.0125375	-0.0366937	-0.0219234	-0.0239864	-0.0254376	0.546757	-0.0285792	-0.0394755	0.0264841	-0.0380681	0.231374
Centaurea	-0.0262089	0.227896	-0.013405	-0.013405	1	-0.00943396	-0.00943396	-0.013405	-0.00943396	-0.00943396	-0.0181233	-0.013405	-0.012705	-0.0191407	-0.013405	-0.00943396	-0.0263744	-0.00943396	-0.00943396	-0.0236735	-0.00943396	-0.00943396	-0.00943396	-0.00943396	-0.0282274	0.00424556	-0.00943396	-0.0326928	-0.00943396	-0.013405	-0.0155282	-0.00943396	-0.011967	-0.0223437	-0.0172526	-0.0231777	0.204524	0.261228	-0.00943396	-0.0276105	-0.0164965	-0.0180488	-0.0191407	0.571878	-0.0215046	-0.0297037	-0.0259281	-0.0286446	-0.00943396
Cichorioideae	0.0395706	0.0380503	-0.018053	-0.018053	-0.012705	-0.012705	-0.012705	-0.018053	-0.012705	-0.012705	-0.0244073	-0.018053	-0.0171103	-0.0257774	-0.018053	-0.012705	-0.0355193	-0.012705	-0.012705	-0.0318818	-0.012705	-0.012705	-0.012705	-0.012705	-0.0380148	-0.0498993	-0.012705	-0.0440284	-0.012705	-0.018053	-0.0209123	-0.012705	-0.0161164	-0.0300909	-0.0232347	-0.0312141	0.175194	-0.0313312	-0.012705	-0.037184	-0.0222163	-0.0243069	-0.0257774	-0.0222163	-0.028961	-0.0400029	-0.0349182	-0.0385767	-0.012705
Cichorieae	-0.0273448	0.0849144	-0.0301446	-0.0301446	0.357114	0.104895	-0.0212147	-0.0301446	-0.0212147	-0.0212147	-0.0205662	0.0146536	-0.0285705	0.00493199	-0.0301446	-0.0212147	-0.0593097	0.104895	-0.0212147	0.069831	-0.0212147	0.104895	-0.0212147	-0.0212147	-0.000587746	-0.036887	-0.0212147	0.160602	-0.0212147	-0.0301446	-0.0349191	-0.0212147	-0.026911	-0.036669	-0.0291876	-0.0521209	0.0833026	0.0543095	0.104895	-0.0159535	-0.0370966	0.0559203	0.0529068	0.183422	0.037881	0.149786	0.193764	0.433369	-0.0212147
Crepidinae	0.035583	-0.0436608	-0.0203313	-0.0203313	-0.0143084	-0.0143084	-0.0143084	-0.0203313	-0.0143084	-0.0143084	0.0705512	-0.0203313	-0.0192696	-0.0290305	-0.0203313	-0.0143084	-0.0400018	-0.0143084	-0.0143084	0.0494695	-0.0143084	-0.0143084	-0.0143084	-0.0143084	-0.0428122	-0.0186151	-0.0143084	0.253591	-0.0143084	-0.0203313	-0.0235514	-0.0143084	-0.0181503	-0.0338884	0.0204974	-0.0351533	-0.0284877	-0.0352852	-0.0143084	-0.0418766	-0.02502	0.20695	0.126283	-0.02502	-0.0326158	0.188669	0.343199	0.514389	-0.0143084
Taraxacum	-0.0480612	0.0431415	-0.0256461	-0.0256461	0.368195	-0.0180488	-0.0180488	-0.0256461	-0.0180488	-0.0180488	-0.034673	-0.0256461	-0.0243069	-0.0366195	-0.0256461	-0.0180488	-0.0504588	-0.0180488	-0.0180488	-0.0452914	-0.0180488	-0.0180488	-0.0180488	-0.0180488	-0.0540039	-0.0550852	-0.0180488	0.128668	-0.0180488	-0.0256461	-0.029708	-0.0180488	-0.022895	-0.0427472	-0.0330072	-0.0443428	0.04951	0.0643475	-0.0180488	-0.0528236	-0.0315606	-0.0345304	-0.0366195	0.193571	0.134946	0.0905806	0.143403	0.320483	-0.0180488
Hieraciinae	-0.0262089	0.227896	-0.013405	-0.013405	1	-0.00943396	-0.00943396	-0.013405	-0.00943396	-0.00943396	-0.0181233	-0.013405	-0.012705	-0.0191407	-0.013405	-0.00943396	-0.0263744	-0.00943396	-0.00943396	-0.0236735	-0.00943396	-0.00943396	-0.00943396	-0.00943396	-0.0282274	0.00424556	-0.00943396	-0.0326928	-0.00943396	-0.013405	-0.0155282	-0.00943396	-0.011967	-0.0223437	-0.0172526	-0.0231777	0.204524	0.261228	-0.00943396	-0.0276105	-0.0164965	-0.0180488	-0.0191407	0.571878	-0.0215046	-0.0297037	-0.0259281	-0.0286446	-0.00943396
Hieracium	-0.0243961	-0.0287869	-0.013405	-0.013405	-0.00943396	-0.00943396	-0.00943396	-0.013405	-0.00943396	-0.00943396	-0.0181233	0.703763	-0.012705	-0.0191407	-0.013405	-0.00943396	-0.0263744	-0.00943396	-0.00943396	-0.0236735	-0.00943396	-0.00943396	-0.00943396	-0.00943396	-0.0282274	0.00424556	-0.00943396	-0.0326928	-0.00943396	-0.013405	-0.0155282	-0.00943396	-0.011967	-0.0223437	-0.0172526	-0.0231777	-0.0187828	-0.0232646	-0.00943396	-0.0276105	-0.0164965	-0.0180488	-0.0191407	-0.0164965	-0.0215046	-0.0297037	-0.0259281	-0.0286446	-0.00943396
Hypochaeridinae	-0.0262089	0.227896	-0.013405	-0.013405	1	-0.00943396	-0.00943396	-0.013405	-0.00943396	-0.00943396	-0.0181233	-0.013405	-0.012705	-0.0191407	-0.013405	-0.00943396	-0.0263744	-0.00943396	-0.00943396	-0.0236735	-0.00943396	-0.00943396	-0.00943396	-0.00943396	-0.0282274	0.00424556	-0.00943396	-0.0326928	-0.00943396	-0.013405	-0.0155282	-0.00943396	-0.011967	-0.0223437	-0.0172526	-0.0231777	0.204524	0.261228	-0.00943396	-0.0276105	-0.0164965	-0.0180488	-0.0191407	0.571878	-0.0215046	-0.0297037	-0.0259281	-0.0286446	-0.00943396
Campanulaceae	0.168187	0.112969	-0.0312975	-0.0312975	0.578723	-0.022026	-0.022026	0.00153419	-0.022026	-0.022026	0.194421	-0.0312975	-0.0296632	0.0373504	-0.0312975	0.070397	-0.0417021	-0.022026	-0.022026	0.118672	-0.022026	-0.022026	-0.022026	-0.022026	-0.0566863	0.0893173	-0.022026	-0.0534523	-0.022026	-0.0312975	0.0588247	-0.022026	-0.0279402	-0.0521671	0.0724001	-0.0541143	0.119713	0.144298	-0.022026	-0.0644639	0.0961624	0.258456	-0.0212492	0.338582	-0.0291404	0.0849683	0.378215	0.286712	-0.022026
Campanula	0.199782	0.0127533	-0.0216894	-0.0216894	0.21806	-0.0152642	-0.0152642	-0.0216894	-0.0152642	-0.0152642	0.269498	-0.0216894	-0.0205568	-0.0309698	-0.0216894	-0.0152642	-0.042674	-0.0152642	-0.0152642	0.156863	-0.0152642	-0.0152642	-0.0152642	-0.0152642	-0.0456721	0.121418	-0.0152642	-0.0528971	-0.0152642	-0.0216894	0.0708874	-0.0152642	-0.0193627	-0.0361522	0.114318	-0.0375016	0.0212252	0.0445562	-0.0152642	-0.044674	0.109308	0.327908	-0.0309698	0.109308	-0.0347946	0.0409868	0.424422	0.293709	-0.0152642
Githopsis	0.000982622	-0.0287869	-0.013405	-0.013405	-0.00943396	-0.00943396	-0.00943396	-0.013405	-0.00943396	-0.00943396	-0.0181233	-0.013405	-0.012705	-0.0191407	-0.013405	-0.00943396	-0.0263744	-0.00943396	-0.00943396	0.117052	-0.00943396	-0.00943396	-0.00943396	-0.00943396	-0.0282274	0.00424556	-0.00943396	-0.0326928	-0.00943396	-0.013405	-0.0155282	-0.00943396	-0.011967	0.0863277	-0.0172526	0.153966	-0.0187828	-0.0232646	-0.00943396	-0.0276105	-0.0164965	-0.0180488	-0.0191407	-0.0164965	-0.0215046	-0.0297037	-0.0259281	-0.0286446	-0.00943396
Lobelia	-0.0458295	0.0992767	-0.0234404	-0.0234404	0.571878	-0.0164965	-0.0164965	-0.0234404	-0.0164965	-0.0164965	-0.0316909	-0.0234404	-0.0222163	-0.03347	-0.0234404	-0.0164965	0.0804126	-0.0164965	-0.0164965	-0.041396	-0.0164965	-0.0164965	-0.0164965	-0.0164965	-0.0493592	0.0555667	-0.0164965	0.0884735	-0.0164965	-0.0234404	-0.0271529	-0.0164965	-0.0209259	-0.0390707	-0.0301684	-0.0405291	0.0973158	0.125143	-0.0164965	-0.0482805	-0.0288462	-0.0315606	-0.03347	0.314103	-0.0376036	0.060335	0.101668	0.235751	-0.0164965
Monopsis	0.213076	-0.0287869	-0.013405	-0.013405	-0.00943396	-0.00943396	-0.00943396	-0.013405	-0.00943396	-0.00943396	0.305076	-0.013405	-0.012705	-0.0191407	-0.013405	-0.00943396	-0.0263744	-0.00943396	-0.00943396	0.117052	-0.00943396	-0.00943396	-0.00943396	-0.00943396	-0.0282274	0.086841	-0.00943396	-0.0326928	-0.00943396	-0.013405	-0.0155282	-0.00943396	-0.011967	-0.0223437	0.136583	-0.0231777	-0.0187828	-0.0232646	-0.00943396	-0.0276105	-0.0164965	0.368195	-0.0191407	-0.0164965	-0.0215046	0.0666082	0.478492	0.339153	-0.00943396
Impatiens	0.0571784	0.0567741	-0.013405	-0.013405	-0.00943396	-0.00943396	-0.00943396	-0.013405	-0.00943396	-0.00943396	-0.0181233	-0.013405	-0.012705	-0.0191407	-0.013405	-0.00943396	-0.0263744	-0.00943396	-0.00943396	-0.0236735	-0.00943396	-0.00943396	-0.00943396	-0.00943396	-0.0282274	-0.0370522	-0.00943396	-0.0326928	-0.00943396	-0.013405	-0.0155282	-0.00943396	-0.011967	-0.0223437	-0.0172526	-0.0231777	0.204524	-0.0232646	-0.00943396	-0.0276105	-0.0164965	-0.0180488	-0.0191407	-0.0164965	-0.0215046	-0.0297037	-0.0259281	-0.0286446	-0.00943396
Impatiens sect. Impatiens	-0.037241	0.0806722	-0.0190476	-0.0190476	-0.013405	-0.013405	-0.013405	0.490476	-0.013405	-0.013405	-0.025752	-0.0190476	-0.018053	0.518456	-0.0190476	-0.013405	-0.0374763	-0.013405	-0.013405	-0.0336384	-0.013405	-0.013405	-0.013405	-0.013405	0.102947	0.0647139	-0.013405	-0.0464542	-0.013405	-0.0190476	-0.0220645	-0.013405	-0.0170043	0.0454585	-0.0245148	-0.0329339	-0.0266891	-0.0330574	-0.013405	-0.0392327	-0.0234404	-0.0256461	0.336571	0.394579	-0.0305566	0.368351	0.142344	0.220605	-0.013405
Pyroloideae	0.0721214	0.191687	-0.018053	-0.018053	0.893587	-0.012705	-0.012705	-0.018053	-0.012705	-0.012705	0.12068	-0.018053	-0.0171103	-0.0257774	-0.018053	-0.012705	-0.0355193	-0.012705	-0.012705	0.0312914	-0.012705	-0.012705	-0.012705	-0.012705	-0.0380148	0.0427956	-0.012705	-0.0440284	-0.012705	-0.018053	-0.0209123	-0.012705	-0.0161164	-0.0300909	0.045824	-0.0312141	0.175194	0.224093	-0.012705	-0.037184	-0.0222163	0.149082	-0.0257774	0.506039	-0.028961	0.00323256	0.191521	0.126531	-0.012705
Monotropeae	0.118596	0.0806722	-0.0190476	-0.0190476	-0.013405	-0.013405	-0.013405	-0.0190476	-0.013405	-0.013405	-0.025752	-0.0190476	-0.018053	0.336571	-0.0190476	0.703763	-0.0374763	-0.013405	-0.013405	-0.0336384	-0.013405	-0.013405	-0.013405	-0.013405	-0.0401092	0.00603265	-0.013405	-0.0464542	-0.013405	-0.0190476	-0.0220645	-0.013405	-0.0170043	-0.0317488	-0.0245148	-0.0329339	-0.0266891	0.0680039	-0.013405	-0.0392327	-0.0234404	-0.0256461	-0.0271977	-0.0234404	0.296399	0.299925	0.321531	0.307708	-0.013405
Pyroleae	0.0896391	0.199073	-0.0220645	-0.0220645	0.815228	-0.0155282	-0.0155282	-0.0220645	-0.0155282	-0.0155282	0.103165	-0.0220645	-0.0209123	-0.0315053	-0.0220645	-0.0155282	-0.0434119	-0.0155282	-0.0155282	0.0189419	-0.0155282	-0.0155282	-0.0155282	-0.0155282	-0.0464619	0.023982	-0.0155282	-0.0538118	-0.0155282	-0.0220645	-0.0255591	-0.0155282	-0.0196976	-0.0367773	0.0349054	-0.0381501	0.244753	0.195842	-0.0155282	-0.0454465	-0.0271529	0.12923	-0.0315053	0.457074	-0.0353963	-0.0092598	0.164889	0.104199	-0.0155282
Pyrola	0.0571784	0.0567741	-0.013405	-0.013405	-0.00943396	-0.00943396	-0.00943396	-0.013405	-0.00943396	-0.00943396	-0.0181233	-0.013405	-0.012705	-0.0191407	-0.013405	-0.00943396	-0.0263744	-0.00943396	-0.00943396	-0.0236735	-0.00943396	-0.00943396	-0.00943396	-0.00943396	-0.0282274	-0.0370522	-0.00943396	-0.0326928	-0.00943396	-0.013405	-0.0155282	-0.00943396	-0.011967	-0.0223437	-0.0172526	-0.0231777	0.204524	-0.0232646	-0.00943396	-0.0276105	-0.0164965	-0.0180488	-0.0191407	-0.0164965	-0.0215046	-0.0297037	-0.0259281	-0.0286446	-0.00943396
Primulaceae	-0.00843762	0.223214	0.000928367	0.000928367	0.909465	-0.0226495	-0.0226495	0.000928367	-0.0226495	0.0239562	-0.0435114	0.199599	-0.00958101	0.0131455	0.0340401	0.0239562	-0.0232302	-0.0226495	-0.0226495	-0.0243498	0.0239562	-0.0226495	-0.0226495	0.0239562	0.0066032	0.0292602	-0.0226495	0.00226415	-0.0226495	0.000928367	0.00107541	-0.0226495	-0.0139511	0.00154741	-0.0130104	-0.00657357	0.212658	0.259387	-0.0226495	-0.0492384	0.0147251	0.0101664	0.119524	0.530866	-0.0516293	0.0220674	-0.00402662	0.0331161	-0.0226495
Androsace	-0.0243961	-0.0287869	-0.013405	-0.013405	-0.00943396	-0.00943396	-0.00943396	-0.013405	-0.00943396	-0.00943396	-0.0181233	0.703763	-0.012705	-0.0191407	-0.013405	-0.00943396	-0.0263744	-0.00943396	-0.00943396	-0.0236735	-0.00943396	-0.00943396	-0.00943396	-0.00943396	-0.0282274	0.00424556	-0.00943396	-0.0326928	-0.00943396	-0.013405	-0.0155282	-0.00943396	-0.011967	-0.0223437	-0.0172526	-0.0231777	-0.0187828	-0.0232646	-0.00943396	-0.0276105	-0.0164965	-0.0180488	-0.0191407	-0.0164965	-0.0215046	-0.0297037	-0.0259281	-0.0286446	-0.00943396
Primula	-0.0531757	0.158589	-0.0271977	-0.0271977	0.492874	-0.0191407	-0.0191407	-0.0271977	-0.0191407	-0.0191407	-0.0367707	-0.0271977	-0.0257774	-0.038835	-0.0271977	-0.0191407	0.0565987	-0.0191407	-0.0191407	-0.0480315	-0.0191407	-0.0191407	-0.0191407	-0.0191407	-0.0572711	0.113351	-0.0191407	-0.066331	-0.0191407	-0.0271977	-0.0315053	-0.0191407	-0.0242801	0.0097879	-0.0350042	-0.0470256	0.0751589	0.0971012	-0.0191407	-0.0560194	-0.03347	-0.0366195	0.220874	0.264971	-0.0436311	-0.0602663	-0.052606	-0.0581176	-0.0191407
Boraginaceae	0.037049	0.108659	-0.0316104	-0.0316104	0.572841	-0.0222463	-0.0222463	-0.0316104	-0.0222463	-0.0222463	0.0525305	0.179784	-0.0299598	-0.0451358	-0.0316104	-0.0222463	-0.0621937	-0.0222463	-0.0222463	-0.0143438	-0.0222463	-0.0222463	-0.0222463	-0.0222463	-0.0665632	-0.0143346	-0.0222463	-0.077093	-0.0222463	-0.0316104	-0.036617	-0.0222463	-0.0282195	-0.0526887	0.00466165	-0.0546553	0.153176	0.112856	-0.0222463	-0.0651085	-0.0389004	0.0712895	-0.0451358	0.307961	0.220589	-0.0416551	0.0875431	0.040866	-0.0222463
Lithospermeae	0.0535529	-0.0287869	-0.013405	-0.013405	-0.00943396	-0.00943396	-0.00943396	-0.013405	-0.00943396	-0.00943396	-0.0181233	-0.013405	-0.012705	-0.0191407	-0.013405	-0.00943396	-0.0263744	-0.00943396	-0.00943396	0.257778	-0.00943396	-0.00943396	-0.00943396	-0.00943396	-0.0282274	0.210734	-0.00943396	-0.0326928	-0.00943396	-0.013405	0.39985	-0.00943396	-0.011967	-0.0223437	-0.0172526	-0.0231777	-0.0187828	0.0478586	-0.00943396	-0.0276105	-0.0164965	-0.0180488	-0.0191407	-0.0164965	-0.0215046	-0.0297037	-0.0259281	-0.0286446	-0.00943396
Cynoglossoideae	0.0328336	0.189924	-0.0203313	-0.0203313	0.90429	-0.0143084	-0.0143084	0.197213	-0.0143084	-0.0143084	0.0705512	-0.0203313	-0.0192696	-0.0290305	-0.0203313	-0.0143084	-0.0400018	-0.0143084	-0.0143084	0.00678211	-0.0143084	-0.0143084	-0.0143084	-0.0143084	-0.0428122	0.0189664	-0.0143084	-0.0495848	-0.0143084	-0.0203313	-0.0235514	-0.0143084	-0.0181503	-0.0338884	0.0204974	-0.0351533	0.174724	0.223607	-0.0143084	-0.0418766	-0.02502	0.089788	-0.0290305	0.688885	-0.0326158	-0.0158362	0.113685	0.0681218	-0.0143084
Amsinckiinae	-0.0262089	0.227896	-0.013405	-0.013405	1	-0.00943396	-0.00943396	-0.013405	-0.00943396	-0.00943396	-0.0181233	-0.013405	-0.012705	-0.0191407	-0.013405	-0.00943396	-0.0263744	-0.00943396	-0.00943396	-0.0236735	-0.00943396	-0.00943396	-0.00943396	-0.00943396	-0.0282274	0.00424556	-0.00943396	-0.0326928	-0.00943396	-0.013405	-0.0155282	-0.00943396	-0.011967	-0.0223437	-0.0172526	-0.0231777	0.204524	0.261228	-0.00943396	-0.0276105	-0.0164965	-0.0180488	-0.0191407	0.571878	-0.0215046	-0.0297037	-0.0259281	-0.0286446	-0.00943396
Cynoglossum	-0.0262089	0.227896	-0.013405	-0.013405	1	-0.00943396	-0.00943396	-0.013405	-0.00943396	-0.00943396	-0.0181233	-0.013405	-0.012705	-0.0191407	-0.013405	-0.00943396	-0.0263744	-0.00943396	-0.00943396	-0.0236735	-0.00943396	-0.00943396	-0.00943396	-0.00943396	-0.0282274	0.00424556	-0.00943396	-0.0326928	-0.00943396	-0.013405	-0.0155282	-0.00943396	-0.011967	-0.0223437	-0.0172526	-0.0231777	0.204524	0.261228	-0.00943396	-0.0276105	-0.0164965	-0.0180488	-0.0191407	0.571878	-0.0215046	-0.0297037	-0.0259281	-0.0286446	-0.00943396
Myosotideae	-0.0262089	-0.0287869	-0.013405	-0.013405	-0.00943396	1	-0.00943396	-0.013405	-0.00943396	-0.00943396	-0.0181233	-0.013405	-0.012705	-0.0191407	-0.013405	-0.00943396	-0.0263744	-0.00943396	-0.00943396	0.82068	-0.00943396	1	-0.00943396	-0.00943396	0.173128	-0.0370522	-0.00943396	-0.0326928	-0.00943396	-0.013405	-0.0155282	-0.00943396	-0.011967	-0.0223437	-0.0172526	-0.0231777	-0.0187828	-0.0232646	1	-0.0276105	-0.0164965	-0.0180488	-0.0191407	-0.0164965	0.438694	-0.0297037	-0.0259281	-0.0286446	-0.00943396
Apocynaceae	-0.0254377	0.135341	-0.0319555	-0.0319555	0.665035	-0.0224891	-0.0224891	-0.0319555	-0.0224891	-0.0224891	-0.0432032	-0.0319555	-0.0302868	0.0415545	-0.0319555	-0.0224891	-0.0628725	-0.0224891	-0.0224891	-0.0564339	-0.0224891	-0.0224891	-0.0224891	-0.0224891	-0.0672898	-0.0461349	-0.0224891	0.00715725	-0.0224891	-0.0319555	-0.0370167	-0.0224891	0.298521	-0.0532638	-0.0411276	-0.0552519	0.183365	0.138308	-0.0224891	-0.0658192	-0.039325	-0.0430255	-0.0456285	0.361416	0.105457	-0.00521104	0.109971	0.0987197	0.321273
Asclepias	-0.037241	-0.0409042	-0.0190476	-0.0190476	-0.013405	-0.013405	-0.013405	-0.0190476	-0.013405	-0.013405	-0.025752	-0.0190476	-0.018053	-0.0271977	-0.0190476	-0.013405	-0.0374763	-0.013405	-0.013405	-0.0336384	-0.013405	-0.013405	-0.013405	-0.013405	-0.0401092	0.00603265	-0.013405	-0.0464542	-0.013405	-0.0190476	-0.0220645	-0.013405	-0.0170043	0.0454585	-0.0245148	-0.0329339	-0.0266891	0.0174732	-0.013405	-0.0392327	-0.0234404	-0.0256461	-0.0271977	-0.0234404	-0.0305566	0.299925	-0.0368421	-0.0407021	-0.013405
Gentianaceae	0.00383147	0.149148	-0.0234404	-0.0234404	0.571878	-0.0164965	-0.0164965	-0.0234404	-0.0164965	-0.0164965	-0.0316909	0.394579	-0.0222163	-0.03347	-0.0234404	-0.0164965	-0.046119	-0.0164965	-0.0164965	-0.041396	-0.0164965	-0.0164965	-0.0164965	-0.0164965	0.068006	-0.0407189	-0.0164965	-0.0571675	-0.0164965	-0.0234404	-0.0271529	-0.0164965	-0.0209259	-0.0390707	-0.0301684	-0.0405291	0.227476	0.125143	-0.0164965	-0.0482805	-0.0288462	-0.0315606	-0.03347	0.314103	-0.0376036	-0.0519406	-0.0453386	-0.0500888	-0.0164965
Gentianeae	-0.0564624	0.126189	-0.0297946	-0.0297946	0.726904	-0.0209684	-0.0209684	0.147318	-0.0209684	-0.0209684	-0.0402818	0.147318	-0.0282388	0.147128	-0.0297946	-0.0209684	-0.0586211	-0.0209684	-0.0209684	-0.0526178	-0.0209684	-0.0209684	-0.0209684	-0.0209684	-0.0130127	-0.0415582	-0.0209684	0.0507498	-0.0209684	-0.0297946	-0.0345136	-0.0209684	-0.0265985	-0.0496621	-0.0383465	-0.0515158	0.123696	0.159067	-0.0209684	-0.0613684	-0.0366658	-0.0401161	-0.0425431	0.544556	0.0658539	0.171832	0.129229	0.269382	-0.0209684
Swertiinae	-0.0262089	0.227896	-0.013405	-0.013405	1	-0.00943396	-0.00943396	-0.013405	-0.00943396	-0.00943396	-0.0181233	-0.013405	-0.012705	-0.0191407	-0.013405	-0.00943396	-0.0263744	-0.00943396	-0.00943396	-0.0236735	-0.00943396	-0.00943396	-0.00943396	-0.00943396	-0.0282274	0.00424556	-0.00943396	-0.0326928	-0.00943396	-0.013405	-0.0155282	-0.00943396	-0.011967	-0.0223437	-0.0172526	-0.0231777	0.204524	0.261228	-0.00943396	-0.0276105	-0.0164965	-0.0180488	-0.0191407	0.571878	-0.0215046	-0.0297037	-0.0259281	-0.0286446	-0.00943396
Rubiaceae	0.133729	0.0328544	0.0572737	0.0572737	-0.0187732	-0.0187732	-0.0187732	-0.0266754	-0.0187732	-0.0187732	0.00176787	0.141223	-0.0252824	-0.0380892	0.0572737	-0.0187732	-0.052484	-0.0187732	-0.0187732	0.0846734	0.0993874	-0.0187732	-0.0187732	-0.0187732	-0.0326014	0.0664584	-0.0187732	-0.00656039	-0.0187732	-0.0266754	0.16359	-0.0187732	-0.0238139	0.0191404	0.0557054	-0.0253868	0.197878	0.0619349	-0.0187732	-0.0549437	0.0360456	0.0545082	0.0218453	-0.0328273	0.0110759	-0.0140134	0.00744966	-0.0139486	-0.0187732
Rubioideae	-0.00165411	0.239746	-0.021808	-0.021808	0.926503	-0.0153477	-0.0153477	-0.021808	-0.0153477	-0.0153477	-0.029484	0.0296653	-0.00982801	-0.0188896	-0.021808	0.00880234	-0.0325203	0.00880234	-0.0153477	-0.0250462	-0.0153477	-0.0153477	-0.0153477	-0.0153477	-0.0459219	0.0069069	-0.0153477	-0.0531864	-0.0153477	-0.021808	-0.00538676	-0.0153477	-0.0194686	-0.0285502	-0.0280675	-0.0377067	0.257936	0.234404	-0.0153477	-0.0360832	-0.0268373	-0.0201221	0.00560963	0.522144	-0.0239749	-0.0368025	-0.0301133	-0.0319351	-0.0153477
Rubieae	-0.0159156	0.231204	-0.0174705	-0.0174705	0.97978	0.00927173	-0.0122951	-0.0174705	-0.0122951	-0.0122951	-0.0236198	0.0131745	-0.0165582	-0.0249458	-0.0174705	-0.0122951	-0.0343733	-0.0122951	-0.0122951	-0.00379343	-0.0122951	0.00927173	-0.0122951	-0.0122951	-0.0324863	-0.000643199	-0.0122951	-0.0372695	-0.0122951	-0.0174705	-0.0113629	-0.0122951	-0.0155964	-0.0291201	-0.0224851	-0.030207	0.237926	0.2508	0.00927173	-0.0359843	-0.00892878	-0.0152704	-0.0140064	0.556756	-0.0181943	-0.0366545	-0.0337917	-0.0373321	-0.0122951
Galium	0.0156537	0.227893	-0.022463	-0.022463	0.955252	-0.0158086	-0.0158086	0.022047	-0.0158086	-0.0158086	-0.0002812	0.022047	-0.02129	0.0314805	-0.022463	0.0155159	-0.0441961	-0.0158086	-0.0158086	0.00399965	-0.0158086	-0.0158086	-0.0158086	-0.0158086	-0.0348043	0.0212113	-0.0158086	-0.04703	-0.0158086	-0.022463	0.012649	-0.0158086	-0.0200534	-0.0306971	-0.0098153	-0.0388392	0.23878	0.250143	-0.0158086	-0.0462674	-0.0276434	0.00571287	-0.0161857	0.57488	-0.0217549	0.00999967	0.034817	0.0242846	-0.0158086
Trichosporeae	0.0726558	-0.0273547	-0.0375195	-0.0375195	-0.0264049	-0.0264049	-0.0264049	0.408546	-0.0264049	-0.0264049	0.0497864	-0.0375195	-0.0355603	0.583354	-0.0375195	0.28752	-0.00630939	0.28752	-0.0264049	-0.0224957	-0.0264049	-0.0264049	-0.0264049	-0.0264049	0.0462333	-0.0266467	-0.0264049	-0.0137983	-0.0264049	-0.0375195	-0.043462	-0.0264049	-0.0334948	0.00505358	-0.000447118	-0.00978234	-0.0525715	0.0012403	-0.0264049	0.0375665	-0.0461723	0.18972	-0.0535733	0.319786	-0.0601897	0.515904	0.476474	0.567988	-0.0264049
Didymocarpinae	-0.0262089	-0.0287869	-0.013405	-0.013405	-0.00943396	-0.00943396	-0.00943396	-0.013405	-0.00943396	-0.00943396	-0.0181233	-0.013405	-0.012705	-0.0191407	-0.013405	-0.00943396	-0.0263744	-0.00943396	-0.00943396	-0.0236735	-0.00943396	-0.00943396	-0.00943396	-0.00943396	-0.0282274	-0.0370522	-0.00943396	0.217174	-0.00943396	-0.013405	-0.0155282	-0.00943396	-0.011967	-0.0223437	-0.0172526	-0.0231777	-0.0187828	-0.0232646	-0.00943396	-0.0276105	-0.0164965	-0.0180488	-0.0191407	-0.0164965	-0.0215046	0.16292	0.226282	0.461752	-0.00943396
Gesnerioideae	0.213076	-0.0287869	-0.013405	-0.013405	-0.00943396	-0.00943396	-0.00943396	-0.013405	-0.00943396	-0.00943396	0.305076	-0.013405	-0.012705	-0.0191407	-0.013405	-0.00943396	-0.0263744	-0.00943396	-0.00943396	0.117052	-0.00943396	-0.00943396	-0.00943396	-0.00943396	-0.0282274	0.086841	-0.00943396	-0.0326928	-0.00943396	-0.013405	-0.0155282	-0.00943396	-0.011967	-0.0223437	0.136583	-0.0231777	-0.0187828	-0.0232646	-0.00943396	-0.0276105	-0.0164965	0.368195	-0.0191407	-0.0164965	-0.0215046	0.0666082	0.478492	0.339153	-0.00943396
Lamioideae	0.032012	0.214907	-0.0227751	-0.0227751	0.936763	-0.0160283	-0.0160283	-0.0227751	-0.0160283	-0.0160283	0.0505588	0.0674817	-0.0215858	-0.0164106	-0.0227751	-0.0160283	-0.03115	-0.0160283	-0.0160283	-0.00480006	-0.0160283	-0.0160283	-0.0160283	-0.0160283	-0.0352878	0.0228053	-0.0160283	-0.0555449	-0.0160283	-0.0227751	-0.0263823	-0.0160283	-0.020332	-0.0379618	0.00940885	-0.0393788	0.22102	0.229003	-0.0160283	-0.0469102	-0.0280274	0.066554	-0.03252	0.527331	-0.0075779	-0.0141034	0.0829123	0.0593379	-0.0160283
Nepetoideae	0.422731	0.291617	0.393472	-0.0390266	0.665254	-0.0274655	-0.0274655	0.0504558	-0.0274655	-0.00647401	0.404267	-0.00919913	-0.00871876	0.066721	-0.0241129	0.0145175	-0.013585	-0.0274655	0.581288	0.0130185	-0.0274655	-0.0274655	0.581288	-0.00647401	0.332358	0.442618	-0.0274655	0.232171	0.581288	-0.0241129	0.283033	-0.0274655	-0.00821232	0.414039	0.445627	-0.0343243	0.302884	0.41739	-0.0274655	-0.0803837	-0.023556	0.0277744	-0.0237827	0.429154	-0.0530374	0.0577266	0.102837	0.133312	-0.0274655
Mentheae	0.440572	0.23917	0.387307	-0.04384	0.478902	-0.030853	-0.030853	0.232094	-0.00657895	-0.030853	0.43814	-0.00934824	0.0020368	0.245215	-0.04384	-0.00657895	-0.0340533	-0.030853	0.575999	0.0613242	-0.030853	-0.030853	0.575999	-0.030853	0.367678	0.461771	-0.030853	0.217545	0.575999	-0.04384	0.338775	-0.030853	-0.0237413	0.41299	0.454084	-0.0672811	0.266136	0.370307	-0.030853	-0.090298	-0.0398016	0.0802942	-0.00103563	0.469553	-0.0149967	0.178464	0.182062	0.233566	-0.030853
Mentha	0.169641	0.0187898	0.212276	-0.0319555	-0.0224891	-0.0224891	-0.0224891	0.456507	-0.0224891	-0.0224891	0.176927	-0.0319555	-0.0302868	0.47747	-0.0319555	-0.0224891	0.0849816	-0.0224891	0.321273	-0.0564339	-0.0224891	-0.0224891	0.321273	-0.0224891	0.344139	0.235143	-0.0224891	0.092249	0.321273	-0.0319555	0.10444	-0.0224891	0.0804885	0.2428	0.220816	0.00507416	0.107319	0.138308	-0.0224891	-0.0658192	-0.039325	-0.0430255	-0.0456285	0.361416	-0.0512637	0.322778	0.109971	0.182222	-0.0224891
Salvia	0.498418	0.375114	0.56816	-0.0220645	0.39985	-0.0155282	0.39985	-0.0220645	-0.0155282	-0.0155282	0.502151	-0.0220645	-0.0209123	-0.0315053	-0.0220645	-0.0155282	0.0459164	-0.0155282	0.815228	-0.0389662	-0.0155282	-0.0155282	0.815228	-0.0155282	0.45068	0.618767	-0.0155282	0.460283	0.815228	-0.0220645	0.316294	-0.0155282	-0.0196976	0.589273	0.604632	0.180532	0.244753	0.488512	-0.0155282	-0.0454465	-0.0271529	-0.029708	-0.0315053	0.214961	-0.0353963	-0.0488918	-0.0426773	-0.0471486	-0.0155282
Salvia incertae sedis	-0.0262089	0.227896	-0.013405	-0.013405	1	-0.00943396	-0.00943396	-0.013405	-0.00943396	-0.00943396	-0.0181233	-0.013405	-0.012705	-0.0191407	-0.013405	-0.00943396	-0.0263744	-0.00943396	-0.00943396	-0.0236735	-0.00943396	-0.00943396	-0.00943396	-0.00943396	-0.0282274	0.00424556	-0.00943396	-0.0326928	-0.00943396	-0.013405	-0.0155282	-0.00943396	-0.011967	-0.0223437	-0.0172526	-0.0231777	0.204524	0.261228	-0.00943396	-0.0276105	-0.0164965	-0.0180488	-0.0191407	0.571878	-0.0215046	-0.0297037	-0.0259281	-0.0286446	-0.00943396
Thymus	0.213076	-0.0287869	-0.013405	-0.013405	-0.00943396	-0.00943396	-0.00943396	-0.013405	-0.00943396	-0.00943396	0.305076	-0.013405	-0.012705	-0.0191407	-0.013405	-0.00943396	-0.0263744	-0.00943396	-0.00943396	0.117052	-0.00943396	-0.00943396	-0.00943396	-0.00943396	-0.0282274	0.086841	-0.00943396	-0.0326928	-0.00943396	-0.013405	-0.0155282	-0.00943396	-0.011967	-0.0223437	0.136583	-0.0231777	-0.0187828	-0.0232646	-0.00943396	-0.0276105	-0.0164965	0.368195	-0.0191407	-0.0164965	-0.0215046	0.0666082	0.478492	0.339153	-0.00943396
Scutellaria	0.00584828	0.157282	-0.021178	-0.021178	0.782477	-0.0149043	-0.0149043	-0.021178	-0.0149043	-0.0149043	0.0351939	-0.021178	-0.0200721	-0.0302396	-0.021178	-0.0149043	-0.0416679	-0.0149043	-0.0149043	-0.00960991	-0.0149043	-0.0149043	-0.0149043	-0.0149043	-0.0445953	-0.00144819	-0.0149043	-0.05165	-0.0149043	-0.021178	-0.0245323	-0.0149043	-0.0189062	-0.0352998	0.00312317	-0.0366174	0.146722	0.187975	-0.0149043	-0.0436207	-0.0260621	0.0477618	0.273102	0.438712	-0.0339743	-0.0279077	0.0586512	0.027379	-0.0149043
Orobanchaceae	0.0470827	0.207439	-0.0289125	-0.00855963	0.83907	-0.0203476	-0.0203476	-0.0289125	0.00829967	-0.0203476	0.0342888	0.0321462	-0.0274028	-0.0412836	-0.0289125	-0.0203476	-0.0568855	-0.0203476	-0.0203476	0.0288146	-0.0203476	-0.0203476	-0.0203476	-0.0203476	-0.0608822	0.0173611	-0.0203476	-0.0421489	-0.0203476	-0.0289125	0.0018729	-0.0203476	-0.025811	-0.0358556	0.00644669	-0.0499906	0.276355	0.208183	-0.0203476	-0.038591	0.0312108	0.114531	0.0313701	0.465353	0.018919	-0.0258002	0.0729138	0.0217213	-0.0203476
Orobanchaceae incertae sedis	-0.0262089	0.227896	-0.013405	-0.013405	1	-0.00943396	-0.00943396	-0.013405	-0.00943396	-0.00943396	-0.0181233	-0.013405	-0.012705	-0.0191407	-0.013405	-0.00943396	-0.0263744	-0.00943396	-0.00943396	-0.0236735	-0.00943396	-0.00943396	-0.00943396	-0.00943396	-0.0282274	0.00424556	-0.00943396	-0.0326928	-0.00943396	-0.013405	-0.0155282	-0.00943396	-0.011967	-0.0223437	-0.0172526	-0.0231777	0.204524	0.261228	-0.00943396	-0.0276105	-0.0164965	-0.0180488	-0.0191407	0.571878	-0.0215046	-0.0297037	-0.0259281	-0.0286446	-0.00943396
Orobancheae	0.110493	-0.0150072	-0.0271977	-0.0271977	-0.0191407	-0.0191407	-0.0191407	-0.0271977	-0.0191407	-0.0191407	0.127165	-0.0271977	-0.0257774	-0.038835	-0.0271977	-0.0191407	-0.0535115	-0.0191407	-0.0191407	0.0233487	-0.0191407	-0.0191407	-0.0191407	-0.0191407	-0.0572711	0.0295613	-0.0191407	-0.066331	-0.0191407	-0.0271977	-0.0315053	-0.0191407	-0.0242801	0.0097879	0.043026	-0.0470256	0.0751589	-0.0111262	-0.0191407	-0.0560194	-0.03347	0.159295	-0.038835	-0.03347	-0.0436311	0.0374381	0.20325	0.252812	-0.0191407
Aphyllon	-0.0319502	-0.0473828	-0.0220645	-0.0220645	-0.0155282	-0.0155282	-0.0155282	-0.0220645	-0.0155282	-0.0155282	-0.0298307	-0.0220645	-0.0209123	-0.0315053	-0.0220645	-0.0155282	0.135245	-0.0155282	-0.0155282	-0.0389662	-0.0155282	-0.0155282	-0.0155282	-0.0155282	-0.0464619	-0.0100057	-0.0155282	-0.0538118	-0.0155282	-0.0220645	-0.0255591	-0.0155282	-0.0196976	0.00794055	-0.0283976	-0.0381501	-0.0309162	-0.00902625	-0.0155282	-0.0454465	-0.0271529	-0.029708	-0.0315053	-0.0271529	0.153974	-0.0488918	-0.0426773	-0.0471486	-0.0155282
Pedicularideae	0.0604647	0.193055	-0.0244914	-0.0244914	0.773165	-0.0172362	-0.0172362	-0.0244914	-0.0172362	-0.0172362	0.0512446	-0.0244914	-0.0232125	-0.0349707	-0.0244914	-0.0172362	-0.0481869	-0.0172362	-0.0172362	0.0302079	-0.0172362	-0.0172362	-0.0172362	-0.0172362	-0.0515724	-0.00302212	-0.0172362	0.00548548	-0.0172362	-0.0244914	-0.0283704	-0.0172362	-0.0218642	-0.0408226	0.00863078	-0.0423463	0.257103	0.180257	-0.0172362	-0.0504453	-0.0301396	0.168647	0.0986674	0.430565	-0.0392896	-0.00399386	0.0842843	0.0436621	-0.0172362
Pedicularis	0.026139	0.206631	-0.0241506	-0.0241506	0.85034	-0.0169963	-0.0169963	-0.0241506	-0.0169963	-0.0169963	0.0121396	0.15475	-0.0228895	-0.0344842	-0.0241506	-0.0169963	-0.0475165	-0.0169963	-0.0169963	-0.0114464	-0.0169963	-0.0169963	-0.0169963	-0.0169963	-0.0508549	0.00307024	-0.0169963	-0.0519742	-0.0169963	-0.0241506	-0.0164626	-0.0169963	-0.02156	-0.0402546	-0.00976311	-0.0417572	0.257063	0.204503	-0.0169963	-0.0497434	-0.0297202	0.0317165	-0.0202926	0.475829	-0.0132322	-0.0374976	0.0231929	-0.000635158	-0.0169963
Rhinantheae	0.00625372	0.216377	-0.0203782	-0.0203782	0.962181	0.125162	-0.0143415	-0.0203782	-0.0143415	-0.0143415	0.017115	-0.0203782	-0.0193141	-0.0290976	-0.0203782	-0.0143415	-0.0400943	-0.0143415	-0.0143415	0.100149	-0.0143415	0.125162	-0.0143415	-0.0143415	-0.0150839	0.000746753	-0.0143415	-0.0496994	-0.0143415	-0.0203782	-0.0236058	-0.0143415	-0.0181922	-0.0339667	-0.0049673	-0.0352346	0.218333	0.239851	0.125162	-0.0419733	0.0562352	0.0259411	-0.0290976	0.544113	0.0309081	-0.0318451	0.0302948	0.00728396	-0.0143415
Euphrasia	-0.0262089	0.227896	-0.013405	-0.013405	1	-0.00943396	-0.00943396	-0.013405	-0.00943396	-0.00943396	-0.0181233	-0.013405	-0.012705	-0.0191407	-0.013405	-0.00943396	-0.0263744	-0.00943396	-0.00943396	-0.0236735	-0.00943396	-0.00943396	-0.00943396	-0.00943396	-0.0282274	0.00424556	-0.00943396	-0.0326928	-0.00943396	-0.013405	-0.0155282	-0.00943396	-0.011967	-0.0223437	-0.0172526	-0.0231777	0.204524	0.261228	-0.00943396	-0.0276105	-0.0164965	-0.0180488	-0.0191407	0.571878	-0.0215046	-0.0297037	-0.0259281	-0.0286446	-0.00943396
Rhinanthus	-0.0262089	0.227896	-0.013405	-0.013405	1	-0.00943396	-0.00943396	-0.013405	-0.00943396	-0.00943396	-0.0181233	-0.013405	-0.012705	-0.0191407	-0.013405	-0.00943396	-0.0263744	-0.00943396	-0.00943396	-0.0236735	-0.00943396	-0.00943396	-0.00943396	-0.00943396	-0.0282274	0.00424556	-0.00943396	-0.0326928	-0.00943396	-0.013405	-0.0155282	-0.00943396	-0.011967	-0.0223437	-0.0172526	-0.0231777	0.204524	0.261228	-0.00943396	-0.0276105	-0.0164965	-0.0180488	-0.0191407	0.571878	-0.0215046	-0.0297037	-0.0259281	-0.0286446	-0.00943396
Plantago	-0.00669425	0.224002	-0.0326368	-0.0326368	0.844434	-0.0229686	-0.0229686	-0.0326368	-0.0229686	-0.0229686	-0.0441244	-0.0326368	-0.0309326	0.0267273	-0.0326368	0.121599	-0.0331235	-0.0229686	-0.0229686	-0.037483	-0.0229686	-0.0229686	-0.0229686	-0.0229686	-0.0687245	0.00442205	-0.0229686	0.0635432	-0.0229686	0.0700732	-0.037806	-0.0229686	-0.0291358	-0.0232725	-0.0420045	-0.0310602	0.210119	0.208194	-0.0229686	-0.0143342	-0.0401635	0.0113734	0.173385	0.465424	0.0135512	0.0656153	0.0813555	0.140958	-0.0229686
Veroniceae	0.0162893	0.090409	-0.0305566	-0.0305566	0.438694	-0.0215046	-0.0215046	-0.0305566	-0.0215046	-0.0215046	-0.041312	0.296399	-0.028961	-0.0436311	-0.0305566	-0.0215046	-0.0601203	-0.0215046	-0.0215046	0.0743497	-0.0215046	-0.0215046	-0.0215046	-0.0215046	-0.0643441	0.0661604	-0.0215046	-0.0745229	-0.0215046	-0.0305566	0.153974	-0.0215046	-0.0272788	-0.0509321	-0.0393272	-0.0528333	0.160795	0.109093	-0.0215046	-0.0629379	-0.0376036	-0.041142	-0.0436311	0.230635	-0.0490196	-0.0677092	-0.0591029	-0.0652952	-0.0215046
Veronica	0.054732	0.243139	0.0482324	-0.0205791	0.954058	-0.0144828	-0.0144828	-0.0205791	-0.0144828	-0.0144828	0.0341986	-0.0205791	-0.0195045	-0.0293845	-0.0205791	-0.0144828	-0.0404895	-0.0144828	0.0823712	0.0176668	-0.0144828	-0.0144828	0.0823712	-0.0144828	0.0146253	0.093692	-0.0144828	-0.0022406	0.0823712	-0.0205791	0.0957266	-0.0144828	-0.0183716	0.0386867	0.047316	-0.0355819	0.249703	0.291846	-0.0144828	-0.0423872	-0.0253251	-0.0277082	-0.0293845	0.539213	0.0111421	-0.0456005	-0.0398044	-0.0439747	-0.0144828
Cuscuta	-0.037241	-0.0409042	-0.0190476	-0.0190476	-0.013405	-0.013405	-0.013405	0.490476	-0.013405	-0.013405	-0.025752	-0.0190476	-0.018053	0.518456	-0.0190476	-0.013405	-0.0374763	-0.013405	-0.013405	-0.0336384	-0.013405	-0.013405	-0.013405	-0.013405	0.102947	-0.0526486	-0.013405	-0.0464542	-0.013405	-0.0190476	-0.0220645	-0.013405	-0.0170043	-0.0317488	-0.0245148	-0.0329339	-0.0266891	-0.0330574	-0.013405	-0.0392327	-0.0234404	-0.0256461	-0.0271977	0.394579	-0.0305566	0.368351	0.142344	0.220605	-0.013405
Grammica	0.0571784	0.0567741	-0.013405	-0.013405	-0.00943396	-0.00943396	-0.00943396	-0.013405	-0.00943396	-0.00943396	-0.0181233	-0.013405	-0.012705	-0.0191407	-0.013405	-0.00943396	-0.0263744	-0.00943396	-0.00943396	-0.0236735	-0.00943396	-0.00943396	-0.00943396	-0.00943396	-0.0282274	-0.0370522	-0.00943396	-0.0326928	-0.00943396	-0.013405	-0.0155282	-0.00943396	-0.011967	-0.0223437	-0.0172526	-0.0231777	0.204524	-0.0232646	-0.00943396	-0.0276105	-0.0164965	-0.0180488	-0.0191407	-0.0164965	-0.0215046	-0.0297037	-0.0259281	-0.0286446	-0.00943396
Monogynella	-0.0262089	-0.0287869	-0.013405	-0.013405	-0.00943396	-0.00943396	-0.00943396	-0.013405	-0.00943396	-0.00943396	-0.0181233	-0.013405	-0.012705	-0.0191407	-0.013405	-0.00943396	0.190707	-0.00943396	-0.00943396	-0.0236735	-0.00943396	-0.00943396	-0.00943396	-0.00943396	-0.0282274	0.128139	-0.00943396	-0.0326928	-0.00943396	-0.013405	-0.0155282	-0.00943396	-0.011967	-0.0223437	-0.0172526	-0.0231777	-0.0187828	-0.0232646	-0.00943396	-0.0276105	-0.0164965	-0.0180488	-0.0191407	-0.0164965	-0.0215046	-0.0297037	-0.0259281	-0.0286446	-0.00943396
Capsicum	-0.0262089	-0.0287869	-0.013405	-0.013405	-0.00943396	-0.00943396	-0.00943396	-0.013405	-0.00943396	-0.00943396	-0.0181233	-0.013405	-0.012705	-0.0191407	-0.013405	-0.00943396	-0.0263744	-0.00943396	-0.00943396	-0.0236735	-0.00943396	-0.00943396	-0.00943396	-0.00943396	-0.0282274	-0.0370522	-0.00943396	-0.0326928	-0.00943396	-0.013405	-0.0155282	-0.00943396	-0.011967	-0.0223437	-0.0172526	-0.0231777	-0.0187828	-0.0232646	-0.00943396	-0.0276105	-0.0164965	-0.0180488	-0.0191407	-0.0164965	-0.0215046	-0.0297037	-0.0259281	-0.0286446	-0.00943396
Solanum	0.378896	0.131176	0.317784	-0.0376469	0.307025	-0.0264945	-0.0264945	-0.0376469	-0.0264945	-0.0264945	0.429639	-0.0376469	-0.0356811	-0.0114625	-0.0376469	-0.0264945	-0.00234612	-0.0264945	0.473785	0.0730032	-0.0264945	-0.0264945	0.473785	-0.0264945	0.286632	0.318933	-0.0264945	0.279689	0.473785	-0.0376469	0.162253	-0.0264945	0.125043	0.332208	0.408998	-0.0650926	0.131703	0.251904	-0.0264945	-0.0775419	-0.046329	0.332159	0.200001	0.148071	0.0156314	0.0915988	0.218841	0.101835	0.140265
Lycopersicon	-0.0602121	0.105401	-0.0449644	-0.0449644	0.469977	-0.0316443	-0.0316443	0.0441317	-0.0316443	-0.0316443	-0.060791	-0.0449644	-0.0426164	-0.0642037	-0.0449644	-0.0316443	-0.0884677	0.344571	-0.0316443	-0.0794079	-0.0316443	-0.0316443	-0.0316443	-0.0316443	-0.0946832	-0.0421952	-0.0316443	0.0145055	-0.0316443	-0.0449644	-0.0520861	-0.0316443	-0.040141	-0.0344455	-0.0387589	-0.0777448	0.10345	0.0721734	-0.0316443	0.0450206	-0.0553341	0.083412	0.0630147	0.310144	0.0422111	-0.00391383	0.0383608	0.147611	-0.0316443
Amaranthus	0.0481146	-0.0287869	-0.013405	-0.013405	-0.00943396	-0.00943396	-0.00943396	-0.013405	-0.00943396	-0.00943396	-0.0181233	-0.013405	-0.012705	-0.0191407	-0.013405	-0.00943396	0.407789	-0.00943396	-0.00943396	-0.0236735	-0.00943396	-0.00943396	-0.00943396	-0.00943396	-0.0282274	0.00424556	-0.00943396	-0.0326928	-0.00943396	-0.013405	-0.0155282	-0.00943396	-0.011967	-0.0223437	-0.0172526	-0.0231777	-0.0187828	-0.0232646	-0.00943396	-0.0276105	-0.0164965	-0.0180488	-0.0191407	-0.0164965	-0.0215046	-0.0297037	-0.0259281	-0.0286446	-0.00943396
Cactineae	-0.0126963	0.0590551	-0.0218445	-0.0218445	-0.0153734	-0.0153734	-0.0153734	-0.0218445	-0.0153734	-0.0153734	-0.0295334	-0.0218445	-0.0207038	0.202432	-0.0218445	-0.0153734	-0.0429792	-0.0153734	-0.0153734	-0.00188602	-0.0153734	-0.0153734	-0.0153734	-0.0153734	0.137751	-0.0603794	-0.0153734	0.0118728	-0.0153734	-0.0218445	-0.0253043	-0.0153734	-0.0195012	-0.0364107	-0.0281145	-0.0377698	0.0421711	-0.0379115	-0.0153734	-0.0449935	-0.0268823	0.0712944	0.102307	-0.0268823	-0.00504626	0.152489	-0.0422519	0.17708	-0.0153734
Caryophyllaceae	0.0562883	0.138003	-0.0365148	-0.0365148	0.563516	-0.0256978	-0.0256978	-0.0365148	-0.0256978	-0.0256978	0.0764019	0.103024	-0.0346081	-0.0521387	-0.0365148	-0.0256978	-0.0718431	-0.0256978	-0.0256978	-0.00972405	-0.0256978	-0.0256978	-0.0256978	-0.0256978	-0.0768906	0.0276353	-0.0256978	0.00817844	-0.0256978	-0.0365148	-0.0422982	-0.0256978	-0.0325978	-0.0397193	0.0128679	-0.0631352	0.166079	0.102689	-0.0256978	-0.0752101	-0.0449359	0.101138	0.0474835	0.298502	0.210044	0.0315241	0.223806	0.255929	-0.0256978
Alsineae	-0.0213287	0.136462	-0.025752	-0.025752	0.628276	-0.0181233	-0.0181233	-0.025752	-0.0181233	-0.0181233	-0.0348162	-0.025752	-0.0244073	-0.0367707	-0.025752	-0.0181233	-0.0506672	-0.0181233	-0.0181233	-0.0454785	-0.0181233	-0.0181233	-0.0181233	-0.0181233	-0.0542269	-0.0447346	-0.0181233	-0.0628053	-0.0181233	-0.025752	-0.0298307	-0.0181233	-0.0229896	-0.00812951	-0.0331436	0.0121916	0.178411	0.137484	-0.0181233	-0.0530418	-0.0316909	-0.034673	-0.0367707	0.345079	-0.041312	-0.0570629	-0.0498098	-0.0550285	-0.0181233
Gypsophila	-0.0262089	0.227896	-0.013405	-0.013405	1	-0.00943396	-0.00943396	-0.013405	-0.00943396	-0.00943396	-0.0181233	-0.013405	-0.012705	-0.0191407	-0.013405	-0.00943396	-0.0263744	-0.00943396	-0.00943396	-0.0236735	-0.00943396	-0.00943396	-0.00943396	-0.00943396	-0.0282274	0.00424556	-0.00943396	-0.0326928	-0.00943396	-0.013405	-0.0155282	-0.00943396	-0.011967	-0.0223437	-0.0172526	-0.0231777	0.204524	0.261228	-0.00943396	-0.0276105	-0.0164965	-0.0180488	-0.0191407	0.571878	-0.0215046	-0.0297037	-0.0259281	-0.0286446	-0.00943396
Sileneae	0.0553255	0.163865	-0.0220645	-0.0220645	0.815228	-0.0155282	-0.0155282	-0.0220645	-0.0155282	-0.0155282	0.103165	-0.0220645	-0.0209123	-0.0315053	-0.0220645	-0.0155282	0.0459164	-0.0155282	-0.0155282	0.0189419	-0.0155282	-0.0155282	-0.0155282	-0.0155282	-0.0464619	0.0919574	-0.0155282	-0.0538118	-0.0155282	-0.0220645	-0.0255591	-0.0155282	-0.0196976	-0.0367773	0.0349054	-0.0381501	0.152863	0.195842	-0.0155282	-0.0454465	-0.0271529	0.12923	-0.0315053	0.457074	-0.0353963	-0.0092598	0.164889	0.104199	-0.0155282
Silene	0.24791	-0.000466088	0.394579	0.394579	-0.0164965	-0.0164965	-0.0164965	-0.0234404	-0.0164965	0.571878	-0.0316909	-0.0234404	-0.0222163	-0.03347	0.812599	-0.0164965	-0.046119	-0.0164965	-0.0164965	0.122655	0.571878	-0.0164965	-0.0164965	0.571878	-0.0493592	0.440709	-0.0164965	0.234114	-0.0164965	0.394579	0.457074	-0.0164965	-0.0209259	0.404322	0.3285	0.475734	0.0973158	0.456791	-0.0164965	-0.0482805	-0.0288462	-0.0315606	0.264971	-0.0288462	-0.0376036	-0.0519406	-0.0453386	-0.0500888	-0.0164965
Dysphania	-0.0243961	-0.0287869	-0.013405	-0.013405	-0.00943396	-0.00943396	-0.00943396	-0.013405	-0.00943396	-0.00943396	-0.0181233	-0.013405	-0.012705	-0.0191407	-0.013405	-0.00943396	-0.0263744	-0.00943396	-0.00943396	-0.0236735	-0.00943396	-0.00943396	-0.00943396	-0.00943396	-0.0282274	0.00424556	-0.00943396	-0.0326928	-0.00943396	-0.013405	-0.0155282	-0.00943396	-0.011967	-0.0223437	-0.0172526	-0.0231777	-0.0187828	-0.0232646	-0.00943396	-0.0276105	-0.0164965	-0.0180488	-0.0191407	-0.0164965	0.438694	-0.0297037	-0.0259281	-0.0286446	-0.00943396
Droseraceae	0.00957518	0.0395532	-0.0263719	-0.0263719	-0.0185596	-0.0185596	-0.0185596	0.175185	-0.0185596	-0.0185596	-0.0356544	-0.0263719	-0.0249948	0.322093	-0.0263719	0.265137	-0.0518869	-0.0185596	-0.0185596	-0.0465733	-0.0185596	-0.0185596	-0.0185596	-0.0185596	0.00105776	-0.0148607	-0.0185596	0.146354	-0.0185596	-0.0263719	-0.0305488	-0.0185596	-0.023543	-0.0134155	-0.0339414	-0.0455979	-0.0369518	-0.00579117	-0.0185596	-0.0543187	-0.0324538	-0.0355077	0.106243	0.132906	-0.0423065	0.428788	0.374286	0.667221	-0.0185596
Limeum	0.191323	0.142335	-0.013405	-0.013405	-0.00943396	-0.00943396	-0.00943396	-0.013405	-0.00943396	-0.00943396	-0.0181233	-0.013405	-0.012705	0.492874	-0.013405	1	-0.0263744	-0.00943396	-0.00943396	-0.0236735	-0.00943396	-0.00943396	-0.00943396	-0.00943396	-0.0282274	0.00424556	-0.00943396	-0.0326928	-0.00943396	-0.013405	-0.0155282	-0.00943396	-0.011967	-0.0223437	-0.0172526	-0.0231777	-0.0187828	0.118982	-0.00943396	-0.0276105	-0.0164965	-0.0180488	-0.0191407	-0.0164965	-0.0215046	0.451856	0.478492	0.461752	-0.00943396
Molluginaceae	-0.0333773	-0.0409042	-0.0190476	-0.0190476	-0.013405	-0.013405	-0.013405	-0.0190476	-0.013405	-0.013405	-0.025752	-0.0190476	-0.018053	-0.0271977	-0.0190476	-0.013405	-0.0374763	-0.013405	-0.013405	-0.0336384	-0.013405	-0.013405	-0.013405	-0.013405	-0.0401092	-0.0526486	-0.013405	0.131067	-0.013405	-0.0190476	-0.0220645	-0.013405	-0.0170043	-0.0317488	-0.0245148	-0.0329339	-0.0266891	-0.0330574	-0.013405	-0.0392327	-0.0234404	-0.0256461	-0.0271977	-0.0234404	0.296399	0.0946457	0.142344	0.307708	-0.013405
Eriogonoideae	-0.0262089	0.227896	-0.013405	-0.013405	1	-0.00943396	-0.00943396	-0.013405	-0.00943396	-0.00943396	-0.0181233	-0.013405	-0.012705	-0.0191407	-0.013405	-0.00943396	-0.0263744	-0.00943396	-0.00943396	-0.0236735	-0.00943396	-0.00943396	-0.00943396	-0.00943396	-0.0282274	0.00424556	-0.00943396	-0.0326928	-0.00943396	-0.013405	-0.0155282	-0.00943396	-0.011967	-0.0223437	-0.0172526	-0.0231777	0.204524	0.261228	-0.00943396	-0.0276105	-0.0164965	-0.0180488	-0.0191407	0.571878	-0.0215046	-0.0297037	-0.0259281	-0.0286446	-0.00943396
Polygonoideae	0.0588955	0.183215	-0.0316551	-0.0316551	0.783031	-0.0222777	-0.0222777	0.0141165	-0.0222777	-0.0222777	0.0500263	0.0370022	-0.0300021	-0.020691	-0.0316551	-0.0222777	-0.0414994	-0.0222777	-0.0222777	0.0204391	-0.0222777	-0.0222777	-0.0222777	-0.0222777	-0.0602317	0.00475416	-0.0222777	-0.0453077	-0.0222777	-0.0316551	-0.0101582	-0.0222777	-0.0282594	-0.0492952	0.00835007	-0.0547325	0.247812	0.178834	-0.0222777	-0.0652004	-0.0389553	0.117611	0.0201566	0.467991	0.0226459	-0.00867455	0.0916909	0.0575509	-0.0222777
Persicarieae	0.121502	0.175819	-0.0225952	-0.0225952	0.74031	-0.0159017	-0.0159017	-0.0225952	-0.0159017	-0.0159017	0.151044	-0.0225952	-0.0214153	-0.0322631	-0.0225952	-0.0159017	-0.0444561	-0.0159017	-0.0159017	0.0391645	-0.0159017	-0.0159017	-0.0159017	-0.0159017	-0.0475795	0.0380942	-0.0159017	-0.0551062	-0.0159017	-0.0225952	-0.0261739	-0.0159017	-0.0201714	-0.0376619	0.0573535	-0.0390677	0.219274	0.173912	-0.0159017	-0.0465396	-0.027806	0.186592	-0.0322631	0.412971	-0.0362477	0.00404588	0.239709	0.158367	-0.0159017
Bistorta	0.213076	-0.0287869	-0.013405	-0.013405	-0.00943396	-0.00943396	-0.00943396	-0.013405	-0.00943396	-0.00943396	0.305076	-0.013405	-0.012705	-0.0191407	-0.013405	-0.00943396	-0.0263744	-0.00943396	-0.00943396	0.117052	-0.00943396	-0.00943396	-0.00943396	-0.00943396	-0.0282274	0.086841	-0.00943396	-0.0326928	-0.00943396	-0.013405	-0.0155282	-0.00943396	-0.011967	-0.0223437	0.136583	-0.0231777	-0.0187828	-0.0232646	-0.00943396	-0.0276105	-0.0164965	0.368195	-0.0191407	-0.0164965	-0.0215046	0.0666082	0.478492	0.339153	-0.00943396
Persicaria	-0.0262089	0.227896	-0.013405	-0.013405	1	-0.00943396	-0.00943396	-0.013405	-0.00943396	-0.00943396	-0.0181233	-0.013405	-0.012705	-0.0191407	-0.013405	-0.00943396	-0.0263744	-0.00943396	-0.00943396	-0.0236735	-0.00943396	-0.00943396	-0.00943396	-0.00943396	-0.0282274	0.00424556	-0.00943396	-0.0326928	-0.00943396	-0.013405	-0.0155282	-0.00943396	-0.011967	-0.0223437	-0.0172526	-0.0231777	0.204524	0.261228	-0.00943396	-0.0276105	-0.0164965	-0.0180488	-0.0191407	0.571878	-0.0215046	-0.0297037	-0.0259281	-0.0286446	-0.00943396
Rumiceae	-0.0454821	0.164003	-0.0281261	0.159967	0.774444	-0.0197941	-0.0197941	-0.0281261	-0.0197941	-0.0197941	-0.0380259	-0.0281261	-0.0266574	-0.0401606	-0.0281261	-0.0197941	0.0585307	-0.0197941	-0.0197941	0.0425999	-0.0197941	-0.0197941	-0.0197941	-0.0197941	-0.0592261	0.00349231	-0.0197941	-0.00306229	-0.0197941	-0.0281261	-0.0325808	-0.0197941	-0.0251089	-0.0326302	-0.036199	-0.0486308	0.136292	0.17503	-0.0197941	0.0389228	-0.0346125	0.012781	0.0941264	0.428329	-0.0451205	0.000826258	0.0778934	-0.0601015	-0.0197941
Rumex	-0.0262089	0.227896	-0.013405	-0.013405	1	-0.00943396	-0.00943396	-0.013405	-0.00943396	-0.00943396	-0.0181233	-0.013405	-0.012705	-0.0191407	-0.013405	-0.00943396	-0.0263744	-0.00943396	-0.00943396	-0.0236735	-0.00943396	-0.00943396	-0.00943396	-0.00943396	-0.0282274	0.00424556	-0.00943396	-0.0326928	-0.00943396	-0.013405	-0.0155282	-0.00943396	-0.011967	-0.0223437	-0.0172526	-0.0231777	0.204524	0.261228	-0.00943396	-0.0276105	-0.0164965	-0.0180488	-0.0191407	0.571878	-0.0215046	-0.0297037	-0.0259281	-0.0286446	-0.00943396
Tripterygium	0.013672	0.142335	-0.013405	-0.013405	-0.00943396	-0.00943396	-0.00943396	-0.013405	1	-0.00943396	-0.0181233	-0.013405	-0.012705	-0.0191407	-0.013405	-0.00943396	-0.0263744	-0.00943396	-0.00943396	-0.0236735	-0.00943396	-0.00943396	-0.00943396	-0.00943396	-0.0282274	0.00424556	-0.00943396	-0.0326928	-0.00943396	-0.013405	-0.0155282	-0.00943396	-0.011967	0.303671	0.136583	-0.0231777	0.874444	0.332352	-0.00943396	-0.0276105	-0.0164965	0.754439	-0.0191407	-0.0164965	0.438694	-0.0297037	-0.0259281	-0.0286446	-0.00943396
Cucurbitales	0.124546	0.178635	-0.0194176	-0.0194176	-0.0136654	-0.0136654	-0.0136654	-0.0194176	-0.0136654	-0.0136654	-0.0262522	0.0960091	-0.0184036	-0.0277259	-0.0194176	-0.0136654	-0.00326531	-0.0136654	-0.0136654	-0.0116423	-0.0136654	-0.0136654	-0.0136654	-0.0136654	0.056335	-0.0403776	-0.0136654	-0.0473565	-0.0136654	-0.0194176	-0.022493	-0.0136654	-0.0173346	-0.0323655	-0.024991	-0.0335736	0.188437	-0.0336995	-0.0136654	-0.0399947	-0.0238956	-0.0261442	-0.0277259	-0.0238956	-0.0311501	-0.0275255	0.00303496	-0.00202853	-0.0136654
Begonia	-0.0262089	0.227896	-0.013405	-0.013405	1	-0.00943396	-0.00943396	-0.013405	-0.00943396	-0.00943396	-0.0181233	-0.013405	-0.012705	-0.0191407	-0.013405	-0.00943396	-0.0263744	-0.00943396	-0.00943396	-0.0236735	-0.00943396	-0.00943396	-0.00943396	-0.00943396	-0.0282274	0.00424556	-0.00943396	-0.0326928	-0.00943396	-0.013405	-0.0155282	-0.00943396	-0.011967	-0.0223437	-0.0172526	-0.0231777	0.204524	0.261228	-0.00943396	-0.0276105	-0.0164965	-0.0180488	-0.0191407	0.571878	-0.0215046	-0.0297037	-0.0259281	-0.0286446	-0.00943396
Begonia sect. Pritzelia	0.132763	-0.0409042	-0.0190476	-0.0190476	-0.013405	-0.013405	-0.013405	-0.0190476	-0.013405	-0.013405	0.20387	-0.0190476	-0.018053	-0.0271977	-0.0190476	-0.013405	-0.0374763	-0.013405	-0.013405	0.0663424	-0.013405	-0.013405	-0.013405	-0.013405	-0.0401092	0.0353733	-0.013405	-0.0464542	-0.013405	-0.0190476	-0.0220645	-0.013405	-0.0170043	-0.0317488	0.0847804	-0.0329339	-0.0266891	-0.0330574	-0.013405	-0.0392327	-0.0234404	0.248767	-0.0271977	-0.0234404	-0.0305566	0.0946457	0.321531	0.39481	-0.013405
Cucurbitaceae	0.144589	-0.0217519	0.185312	0.0787077	-0.0196325	-0.0196325	-0.0196325	-0.0278964	-0.0196325	-0.0196325	0.0583691	-0.0278964	-0.0264397	-0.0398327	0.0787077	-0.0196325	0.0526748	-0.0196325	0.130416	0.0274349	0.130416	-0.0196325	0.130416	-0.0196325	0.0310496	0.111147	-0.0196325	0.105292	0.130416	-0.0278964	0.152918	-0.0196325	-0.0249039	0.147345	0.1699	-0.021902	0.0272994	0.131312	-0.0196325	-0.0574587	-0.0343299	0.058129	0.0870154	-0.0343299	-0.0447521	-0.037954	-0.0539575	-0.0596107	-0.0196325
Benincaseae	-0.0127141	-0.0163709	-0.0280157	-0.0280157	-0.0197164	-0.0197164	-0.0197164	-0.0280157	-0.0197164	-0.0197164	-0.0103066	-0.0280157	-0.0265527	-0.040003	-0.0280157	-0.0197164	0.296719	-0.0197164	-0.0197164	-0.00746069	-0.0197164	-0.0197164	-0.0197164	-0.0197164	0.11277	0.0617157	-0.0197164	0.0169321	-0.0197164	-0.0280157	-0.0324529	-0.0197164	0.234409	-0.0466969	-0.0294956	0.0951146	0.0655139	0.00901556	-0.0197164	-0.0577043	-0.0344766	0.0775972	0.112866	-0.0344766	-0.0449434	-0.0333237	-0.0541882	-0.0598656	-0.0197164
Citrullus	-0.0225834	-0.0287869	-0.013405	-0.013405	-0.00943396	-0.00943396	-0.00943396	-0.013405	-0.00943396	-0.00943396	-0.0181233	-0.013405	-0.012705	-0.0191407	-0.013405	-0.00943396	-0.0263744	-0.00943396	-0.00943396	-0.0236735	-0.00943396	-0.00943396	-0.00943396	-0.00943396	-0.0282274	-0.0370522	-0.00943396	-0.0326928	-0.00943396	-0.013405	-0.0155282	-0.00943396	-0.011967	-0.0223437	-0.0172526	-0.0231777	-0.0187828	-0.0232646	-0.00943396	-0.0276105	-0.0164965	-0.0180488	-0.0191407	-0.0164965	-0.0215046	-0.0297037	-0.0259281	-0.0286446	-0.00943396
Cucumis	0.0559391	0.0466698	-0.0184231	-0.0184231	-0.0129655	-0.0129655	-0.0129655	-0.0184231	-0.0129655	-0.0129655	-0.0150369	-0.0184231	0.010218	-0.0184873	-0.0184231	-0.0129655	-0.0362476	0.0178636	-0.0129655	0.0018477	-0.0129655	-0.0129655	-0.0129655	-0.0129655	-0.0326446	-0.0446161	-0.0129655	0.00848701	-0.0129655	-0.0184231	-0.0213411	-0.0129655	-0.0164469	-0.0307079	-0.0190128	-0.0318541	0.206066	-0.0319736	-0.0129655	-0.0266679	-0.0226719	0.0813613	0.0831561	-0.0226719	-0.0295548	-0.0114085	-0.012526	-0.0243904	-0.0129655
Cucurbita	0.0422211	0.194025	-0.0343184	0.169685	0.55013	-0.024152	-0.024152	0.169685	-0.024152	-0.024152	-0.0463978	-0.0343184	-0.0325263	0.0966438	-0.0343184	0.262989	-0.0675216	-0.024152	-0.024152	0.0194541	-0.024152	-0.024152	-0.024152	-0.024152	-0.0722655	-0.0361206	-0.024152	-0.012621	-0.024152	-0.0343184	-0.0397539	0.262989	-0.030637	-0.0572024	-0.0441688	-0.0593375	0.205999	0.142755	-0.024152	0.139409	-0.0422329	-0.046207	-0.0490025	0.459869	-0.0550544	0.170525	0.292336	0.20566	-0.024152
Arachis	-0.00780435	-0.00836646	-0.000676904	-0.0151626	0.00971816	-0.0106709	-0.0106709	-0.0151626	-0.0106709	-0.0106709	-0.00744331	-0.0151626	-0.0143709	-0.0216504	-0.0151626	-0.0106709	-0.0276402	-0.0106709	0.00971816	-0.0253562	-0.0106709	-0.0106709	0.00971816	-0.0106709	-0.0136266	-0.0252273	-0.0106709	-0.0268855	0.00971816	-0.0151626	-0.00917414	-0.0106709	-0.0135361	-0.00881078	-0.00397845	-0.0262167	-0.00320369	-0.0119492	-0.0106709	-0.0312307	-0.0186594	-0.0204153	-0.0164794	-0.00677515	-0.0196766	-0.0326256	-0.0267806	-0.0299241	-0.0106709
NPAAA clade	0.151108	0.00918454	-0.0176642	-0.0458742	-0.0322846	-0.0322846	-0.0322846	-0.0458742	0.0471281	-0.0322846	0.128676	0.0669659	-0.0434787	-0.0453626	-0.0458742	-0.0322846	-0.0475629	-0.0322846	0.00742175	0.123798	-0.0322846	-0.0322846	0.00742175	-0.0322846	-0.0490767	0.0583894	-0.0322846	0.0257196	0.00742175	-0.0458742	0.0612331	-0.0322846	-0.00317741	0.000479397	0.0619822	-0.0793179	0.164102	-0.0124718	-0.0322846	-0.0799617	0.0129779	0.348445	0.19632	-0.0564537	0.12553	0.00063731	0.17913	0.0996944	0.00742175
Hologalegina	0.306714	0.214866	0.121255	-0.0313838	0.515023	-0.0220868	0.0853352	-0.0313838	-0.0220868	-0.0220868	0.335906	-0.0313838	-0.0297449	0.00967536	-0.0313838	0.0853352	-0.0155449	-0.0220868	0.192757	0.0494059	-0.0220868	-0.0220868	0.192757	-0.0220868	0.0624812	0.23847	-0.0220868	0.0830014	0.192757	-0.0313838	0.052053	-0.0220868	-0.0280172	0.121158	0.237914	0.00229034	0.193664	0.21801	-0.0220868	-0.0646416	-0.0386215	0.245467	0.00967536	0.274446	-0.0503465	0.0739483	0.395571	0.311293	-0.0220868
IRL clade	0.467326	0.18819	0.528894	-0.0226816	-0.0159625	-0.0159625	-0.0159625	-0.0226816	-0.0159625	-0.0159625	0.466482	-0.0226816	-0.0214972	-0.0323866	-0.0226816	-0.0159625	-0.0446262	-0.0159625	0.760395	0.0465298	-0.0159625	-0.0159625	0.760395	-0.0159625	0.416828	0.470911	-0.0159625	0.482767	0.760395	-0.0226816	0.293194	-0.0159625	-0.0202485	0.563966	0.562386	-0.0392172	0.139965	0.288842	-0.0159625	-0.0467177	0.0625915	0.20711	0.361405	-0.0279124	-0.0363864	0.0386291	-0.043871	-0.0484674	-0.0159625
Fabeae	0.218145	0.277751	0.220126	-0.0285533	0.879965	-0.0200948	-0.0200948	-0.0285533	-0.0200948	-0.0200948	0.201547	-0.0285533	-0.0270623	-0.0407707	-0.0285533	-0.0200948	-0.0561788	-0.0200948	0.329929	0.0262552	-0.0200948	-0.0200948	0.329929	-0.0200948	0.149336	0.234073	-0.0200948	0.153156	0.329929	-0.0285533	0.172686	-0.0200948	-0.0254904	0.221564	0.245207	-0.0493696	0.280782	0.366178	-0.0200948	-0.0588117	-0.0351383	0.0380872	0.0353188	0.489485	-0.000213051	-0.0441866	-0.0302412	-0.0427953	-0.0200948
Lathyrus	0.4579	0.238505	0.465396	-0.0252185	0.15489	-0.0177478	-0.0177478	0.097435	-0.0177478	-0.0177478	0.408106	-0.0252185	-0.0239016	0.0953418	-0.0252185	-0.0177478	-0.0496175	-0.0177478	0.672805	-0.0445362	-0.0177478	-0.0177478	0.672805	-0.0177478	0.394575	0.389385	-0.0177478	0.280363	0.672805	-0.0252185	0.254947	0.15489	-0.0225133	0.478359	0.493738	-0.0436035	0.308383	0.29682	-0.0177478	0.0112149	-0.0310343	-0.0339547	-0.0360089	0.170219	-0.0404561	0.0429496	-0.00564372	0.00901405	-0.0177478
Vicia	0.00066162	0.19902	-0.0234404	-0.0234404	0.571878	-0.0164965	-0.0164965	-0.0234404	-0.0164965	-0.0164965	-0.0316909	-0.0234404	-0.0222163	-0.03347	-0.0234404	-0.0164965	-0.046119	-0.0164965	-0.0164965	0.122655	-0.0164965	-0.0164965	-0.0164965	-0.0164965	-0.0493592	0.199995	-0.0164965	-0.0571675	-0.0164965	-0.0234404	0.214961	-0.0164965	-0.0209259	0.0242712	-0.0301684	-0.0405291	0.0973158	0.166599	-0.0164965	-0.0482805	-0.0288462	-0.0315606	0.264971	0.314103	-0.0376036	-0.0519406	-0.0453386	-0.0500888	-0.0164965
Galegeae	0.212794	0.00174262	-0.022038	-0.022038	0.138864	-0.0155095	-0.0155095	-0.022038	-0.0155095	-0.0155095	0.279125	-0.022038	-0.0208872	-0.0314675	-0.022038	-0.0155095	-0.0433598	-0.0155095	-0.0155095	0.160153	-0.0155095	-0.0155095	-0.0155095	-0.0155095	-0.0464062	0.120663	-0.0155095	-0.0537473	-0.0155095	-0.022038	0.069758	-0.0155095	-0.0196739	-0.0367332	0.124558	-0.0381043	0.0203467	0.021576	-0.0155095	-0.045392	0.01787	0.339507	-0.0314675	0.0628604	0.0174303	0.0432237	0.439508	0.304456	-0.0155095
Oxytropis	-0.0262089	0.227896	-0.013405	-0.013405	1	-0.00943396	-0.00943396	-0.013405	-0.00943396	-0.00943396	-0.0181233	-0.013405	-0.012705	-0.0191407	-0.013405	-0.00943396	-0.0263744	-0.00943396	-0.00943396	-0.0236735	-0.00943396	-0.00943396	-0.00943396	-0.00943396	-0.0282274	0.00424556	-0.00943396	-0.0326928	-0.00943396	-0.013405	-0.0155282	-0.00943396	-0.011967	-0.0223437	-0.0172526	-0.0231777	0.204524	0.261228	-0.00943396	-0.0276105	-0.0164965	-0.0180488	-0.0191407	0.571878	-0.0215046	-0.0297037	-0.0259281	-0.0286446	-0.00943396
Hedysarum	0.117308	0.263037	-0.0190476	-0.0190476	0.703763	-0.013405	-0.013405	-0.0190476	-0.013405	-0.013405	-0.025752	-0.0190476	-0.018053	0.336571	-0.0190476	0.703763	-0.0374763	-0.013405	-0.013405	-0.0336384	-0.013405	-0.013405	-0.013405	-0.013405	-0.0401092	0.00603265	-0.013405	-0.0464542	-0.013405	-0.0190476	-0.0220645	-0.013405	-0.0170043	-0.0317488	-0.0245148	-0.0329339	0.131963	0.270126	-0.013405	-0.0392327	-0.0234404	-0.0256461	-0.0271977	0.394579	-0.0305566	0.299925	0.321531	0.307708	-0.013405
Trifolieae	0.126515	0.147271	-0.0220902	-0.0220902	0.69736	-0.0155462	-0.0155462	0.0341871	-0.0155462	-0.0155462	0.198392	-0.0220902	-0.0209366	-0.031542	-0.0220902	-0.0155462	-0.0434625	-0.0155462	-0.0155462	0.071418	-0.0155462	-0.0155462	-0.0155462	-0.0155462	-0.046516	0.0685695	-0.0155462	-0.0342671	-0.0155462	-0.0220902	-0.0255889	-0.0155462	-0.0197205	-0.0282925	0.0802151	-0.0381945	0.126757	0.162584	-0.0155462	-0.0454994	-0.0271846	0.273349	0.0488151	0.434522	-0.0354375	0.0266287	0.313516	0.212551	-0.0155462
Medicago	0.211011	-0.0315903	-0.0166954	-0.0166954	-0.0117496	-0.0117496	-0.0117496	-0.0166954	-0.0117496	-0.0117496	0.299453	0.0190327	0.00675138	-0.0238389	-0.0166954	-0.0117496	-0.0328482	-0.0117496	-0.0117496	0.11774	-0.0117496	-0.0117496	-0.0117496	-0.0117496	-0.035156	0.0793533	-0.0117496	-0.0282695	-0.0117496	-0.0166954	-0.0193396	-0.0117496	-0.0149044	-0.027828	0.131789	-0.0288667	-0.0122684	-0.028975	-0.0117496	-0.0343877	0.00876613	0.381603	0.00166872	-0.0205456	-0.0267831	0.0637652	0.470293	0.336892	-0.0117496
Trifolium	-0.0277879	0.212322	-0.0199964	-0.0199964	0.944151	-0.0140727	-0.0140727	0.0772587	-0.0140727	-0.0140727	-0.0270347	-0.0199964	-0.0189522	0.0755989	-0.0199964	-0.0140727	0.0195339	-0.0140727	-0.0140727	-0.0353139	-0.0140727	-0.0140727	-0.0140727	-0.0140727	-0.0148013	0.0287346	-0.0140727	-0.0487681	-0.0140727	-0.0199964	-0.0231635	-0.0140727	-0.0178513	-0.0333302	-0.0257359	-0.0345743	0.214242	0.235356	-0.0140727	-0.0411868	-0.0246079	-0.0269235	-0.0285524	0.613706	-0.0320786	0.0340558	-0.00447504	0.00714747	-0.0140727
Lotus	-0.00795157	0.207687	-0.0170043	-0.0170043	-0.011967	-0.011967	0.948388	-0.0170043	-0.011967	-0.011967	-0.0229896	-0.0170043	-0.0161164	-0.0242801	-0.0170043	-0.011967	0.173071	-0.011967	-0.011967	0.0592257	-0.011967	-0.011967	-0.011967	-0.011967	-0.0358067	0.306607	-0.011967	0.196247	-0.011967	-0.0170043	0.11203	-0.011967	-0.0151803	-0.0283431	-0.0218851	0.476191	-0.0238261	0.128374	-0.011967	-0.0350241	-0.0209259	-0.022895	-0.0242801	-0.0209259	-0.0272788	-0.0376793	-0.03289	-0.0363359	-0.011967
Desmodieae	-0.0135195	-0.0287869	-0.013405	-0.013405	-0.00943396	-0.00943396	-0.00943396	-0.013405	-0.00943396	-0.00943396	-0.0181233	-0.013405	-0.012705	-0.0191407	-0.013405	-0.00943396	0.190707	-0.00943396	-0.00943396	-0.0236735	-0.00943396	-0.00943396	-0.00943396	-0.00943396	-0.0282274	-0.0370522	-0.00943396	-0.0326928	-0.00943396	-0.013405	-0.0155282	-0.00943396	-0.011967	-0.0223437	-0.0172526	-0.0231777	-0.0187828	-0.0232646	-0.00943396	-0.0276105	-0.0164965	-0.0180488	-0.0191407	-0.0164965	-0.0215046	-0.0297037	-0.0259281	-0.0286446	-0.00943396
Soja	0.00236333	0.0230333	-0.0220645	-0.0220645	-0.0155282	-0.0155282	-0.0155282	-0.0220645	-0.0155282	-0.0155282	-0.0298307	-0.0220645	-0.0209123	-0.0315053	-0.0220645	-0.0155282	-0.0434119	-0.0155282	-0.0155282	-0.0389662	-0.0155282	-0.0155282	-0.0155282	-0.0155282	-0.0464619	-0.0609873	-0.0155282	-0.0538118	-0.0155282	-0.0220645	-0.0255591	-0.0155282	-0.0196976	-0.0367773	0.0349054	-0.0381501	0.0609736	-0.0382932	-0.0155282	-0.0454465	-0.0271529	-0.029708	-0.0315053	-0.0271529	-0.0353963	-0.0488918	-0.0426773	-0.0471486	-0.0155282
Vigna	-0.0176848	0.0591585	-0.0480324	0.027548	0.285341	-0.0338034	-0.0338034	0.103128	-0.0338034	-0.0338034	-0.0308778	-0.0480324	-0.0455242	0.174235	-0.0480324	0.072578	0.134273	-0.0338034	-0.0338034	0.0189888	-0.0338034	-0.0338034	-0.0338034	-0.0338034	-0.0162623	-0.0239577	0.072578	0.198849	-0.0338034	-0.0480324	-0.0556399	-0.0338034	-0.0428799	-0.0686084	-0.0456067	-0.045712	0.0974337	0.0290712	-0.0338034	-0.021096	-0.0591096	0.138854	0.201214	0.250926	-0.0770546	0.258968	0.199472	0.388336	-0.0338034
Euphorbiaceae	-0.0178977	0.0135793	-0.0441694	-0.0441694	-0.0310848	-0.0310848	-0.0310848	0.137605	-0.0310848	-0.0310848	-0.0597162	0.137605	-0.0418629	0.326258	-0.0441694	0.224767	-0.0869035	-0.0310848	-0.0310848	-0.0780039	-0.0310848	-0.0310848	-0.0310848	-0.0310848	-0.0419733	0.00352173	-0.0310848	0.0189402	-0.0310848	-0.0441694	-0.0511651	-0.0310848	0.203981	-0.0185342	-0.0178559	-0.0763702	-0.0618892	-0.0225758	-0.0310848	-0.0909764	-0.0543557	-0.0594706	0.196483	0.0947741	0.0457849	0.268296	0.298119	0.558172	0.224767
Rafflesiaceae	-0.0171451	-0.0287869	-0.013405	-0.013405	-0.00943396	-0.00943396	-0.00943396	-0.013405	-0.00943396	-0.00943396	-0.0181233	-0.013405	-0.012705	-0.0191407	-0.013405	-0.00943396	-0.0263744	-0.00943396	-0.00943396	0.117052	-0.00943396	-0.00943396	-0.00943396	-0.00943396	-0.0282274	-0.0370522	-0.00943396	0.217174	-0.00943396	-0.013405	-0.0155282	-0.00943396	-0.011967	-0.0223437	-0.0172526	-0.0231777	-0.0187828	-0.0232646	-0.00943396	-0.0276105	-0.0164965	0.368195	0.492874	-0.0164965	-0.0215046	0.0666082	-0.0259281	-0.0286446	-0.00943396
Violaceae	-0.0262089	0.227896	-0.013405	-0.013405	1	-0.00943396	-0.00943396	-0.013405	-0.00943396	-0.00943396	-0.0181233	-0.013405	-0.012705	-0.0191407	-0.013405	-0.00943396	-0.0263744	-0.00943396	-0.00943396	-0.0236735	-0.00943396	-0.00943396	-0.00943396	-0.00943396	-0.0282274	0.00424556	-0.00943396	-0.0326928	-0.00943396	-0.013405	-0.0155282	-0.00943396	-0.011967	-0.0223437	-0.0172526	-0.0231777	0.204524	0.261228	-0.00943396	-0.0276105	-0.0164965	-0.0180488	-0.0191407	0.571878	-0.0215046	-0.0297037	-0.0259281	-0.0286446	-0.00943396
Viola	-0.0262089	0.227896	-0.013405	-0.013405	1	-0.00943396	-0.00943396	-0.013405	-0.00943396	-0.00943396	-0.0181233	-0.013405	-0.012705	-0.0191407	-0.013405	-0.00943396	-0.0263744	-0.00943396	-0.00943396	-0.0236735	-0.00943396	-0.00943396	-0.00943396	-0.00943396	-0.0282274	0.00424556	-0.00943396	-0.0326928	-0.00943396	-0.013405	-0.0155282	-0.00943396	-0.011967	-0.0223437	-0.0172526	-0.0231777	0.204524	0.261228	-0.00943396	-0.0276105	-0.0164965	-0.0180488	-0.0191407	0.571878	-0.0215046	-0.0297037	-0.0259281	-0.0286446	-0.00943396
Cannabaceae	0.0876914	0.041668	-0.0297946	-0.0297946	-0.0209684	-0.0209684	-0.0209684	-0.0297946	-0.0209684	-0.0209684	0.0395358	-0.0297946	-0.0282388	-0.0425431	-0.0297946	-0.0209684	-0.0586211	-0.0209684	-0.0209684	0.0168897	-0.0209684	-0.0209684	-0.0209684	-0.0209684	-0.0627396	-0.0109615	-0.0209684	-0.0109574	-0.0209684	-0.0297946	-0.0345136	-0.0209684	-0.0265985	0.0040131	0.0756279	-0.0515158	0.123696	-0.0165797	-0.0209684	-0.0613684	-0.0366658	0.055271	-0.0425431	-0.0366658	0.0658539	-0.0422355	0.0669428	0.0271646	-0.0209684
Humulus	0.0284423	0.019884	-0.0190476	-0.0190476	-0.013405	-0.013405	-0.013405	-0.0190476	-0.013405	-0.013405	-0.025752	-0.0190476	-0.018053	-0.0271977	-0.0190476	-0.013405	-0.0374763	-0.013405	-0.013405	0.0663424	-0.013405	-0.013405	-0.013405	-0.013405	-0.0401092	-0.0526486	-0.013405	0.131067	-0.013405	-0.0190476	-0.0220645	-0.013405	-0.0170043	-0.0317488	-0.0245148	-0.0329339	0.131963	-0.0330574	-0.013405	-0.0392327	-0.0234404	0.248767	0.336571	-0.0234404	-0.0305566	0.0262194	-0.0368421	-0.0407021	-0.013405
Spiraeeae	-0.0282257	-0.0409042	-0.0190476	-0.0190476	-0.013405	-0.013405	-0.013405	-0.0190476	-0.013405	-0.013405	-0.025752	-0.0190476	-0.018053	-0.0271977	-0.0190476	-0.013405	0.270982	-0.013405	-0.013405	-0.0336384	-0.013405	-0.013405	-0.013405	-0.013405	-0.0401092	0.0940545	-0.013405	0.131067	-0.013405	0.490476	-0.0220645	-0.013405	-0.0170043	-0.0317488	-0.0245148	-0.0329339	-0.0266891	-0.0330574	-0.013405	0.223136	-0.0234404	-0.0256461	-0.0271977	-0.0234404	-0.0305566	-0.0422069	-0.0368421	-0.0407021	-0.013405
Colurieae	0.0220028	0.019884	-0.0190476	0.490476	-0.013405	-0.013405	-0.013405	-0.0190476	-0.013405	-0.013405	-0.025752	-0.0190476	-0.018053	-0.0271977	-0.0190476	-0.013405	-0.0374763	-0.013405	-0.013405	0.166323	-0.013405	-0.013405	-0.013405	-0.013405	-0.0401092	0.00603265	-0.013405	-0.0464542	-0.013405	-0.0190476	-0.0220645	-0.013405	-0.0170043	-0.0317488	-0.0245148	-0.0329339	0.131963	-0.0330574	-0.013405	0.223136	-0.0234404	-0.0256461	-0.0271977	-0.0234404	-0.0305566	0.0946457	0.321531	-0.0407021	-0.013405
Geum	-0.00444276	-0.0150072	-0.0271977	-0.0271977	-0.0191407	-0.0191407	-0.0191407	-0.0271977	-0.0191407	-0.0191407	-0.0367707	0.336571	-0.0257774	-0.038835	-0.0271977	-0.0191407	-0.0535115	-0.0191407	-0.0191407	0.0233487	-0.0191407	-0.0191407	-0.0191407	-0.0191407	-0.0572711	-0.0332809	-0.0191407	0.0604086	-0.0191407	-0.0271977	-0.0315053	-0.0191407	-0.0242801	-0.0453334	-0.0350042	-0.0470256	0.0751589	-0.047202	-0.0191407	-0.0560194	-0.03347	0.159295	0.220874	-0.03347	0.189795	-0.0114141	-0.052606	-0.0581176	-0.0191407
Potentilleae	0.0423296	0.211426	-0.019754	-0.0244406	0.919513	-0.0172004	-0.0172004	-0.0244406	-0.0172004	-0.0172004	0.0324313	0.0271124	-0.0231643	-0.0315522	-0.0244406	-0.0106038	-0.0466684	-0.0172004	-0.0106038	0.0414436	-0.0172004	-0.0172004	-0.0106038	-0.0172004	-0.0475179	0.0530801	-0.0172004	-0.0547083	-0.0106038	-0.0244406	0.0585512	-0.0172004	-0.0218188	-0.0357668	0.00372997	-0.0422585	0.232805	0.239707	-0.0172004	-0.0503407	-0.0223871	0.0428149	-0.0315522	0.51591	0.0059023	-0.0321283	0.051617	0.0206808	-0.0172004
Fragariinae	0.0207551	0.209887	-0.0224682	-0.0224682	0.811348	-0.0158123	-0.0158123	-0.0224682	-0.0158123	-0.0158123	-0.00630034	0.0843807	-0.021295	-0.0320819	-0.0224682	-0.0158123	-0.0442064	-0.0158123	-0.0158123	-0.0291961	-0.0158123	-0.0158123	-0.0158123	-0.0158123	-0.0473122	-0.00672787	-0.0158123	-0.0547966	-0.0158123	-0.0224682	-0.0260268	-0.0158123	-0.020058	-0.029355	-0.0174575	-0.0388482	0.276264	0.199426	-0.0158123	-0.0462782	-0.0276498	-0.00147897	-0.0320819	0.454482	-0.0360441	-0.0426119	-0.00588223	-0.0206129	-0.0158123
Fragaria	0.0130275	-0.0150072	-0.0271977	-0.0271977	-0.0191407	0.492874	-0.0191407	-0.0271977	-0.0191407	-0.0191407	-0.0367707	-0.0271977	-0.0257774	-0.038835	-0.0271977	-0.0191407	-0.0535115	-0.0191407	-0.0191407	0.45163	-0.0191407	0.492874	-0.0191407	-0.0191407	0.0448624	-0.0332809	-0.0191407	0.0604086	-0.0191407	-0.0271977	-0.0315053	-0.0191407	-0.0242801	0.0097879	-0.0350042	-0.0470256	0.0751589	-0.0111262	0.492874	-0.0560194	-0.03347	-0.0366195	0.220874	-0.03347	0.423222	-0.0602663	-0.052606	-0.0581176	-0.0191407
Potentilleae incertae sedis	0.0156266	0.208481	-0.0187668	-0.0187668	0.965156	-0.0132074	-0.0132074	-0.0187668	-0.0132074	-0.0132074	0.044239	0.0584659	-0.0177868	-0.0267967	-0.0187668	-0.0132074	-0.0369238	-0.0132074	-0.0132074	-0.00283269	-0.0132074	-0.0132074	-0.0132074	-0.0132074	-0.0395179	0.0192859	-0.0132074	-0.0457694	-0.0132074	-0.0187668	-0.0217392	-0.0132074	-0.0167537	-0.0312808	0.00898012	-0.0324484	0.190138	0.243166	-0.0132074	-0.0386543	-0.0230948	0.057922	-0.0267967	0.547169	0.0194532	-0.0208408	0.0723441	0.0391149	-0.0132074
Potentilla	0.0446157	0.231824	0.00313994	-0.0227042	0.911616	-0.0159784	-0.0159784	-0.0227042	-0.0159784	-0.0159784	0.0333624	-0.0227042	-0.0215186	-0.0324188	-0.0227042	-0.0159784	-0.0446705	-0.0159784	0.0203979	-0.0071329	-0.0159784	-0.0159784	0.0203979	-0.0159784	-0.0260406	0.0190965	-0.0159784	-0.0193549	0.0203979	-0.0227042	-0.00384709	-0.0159784	-0.0202686	-0.0104308	0.0234441	-0.0392561	0.265932	0.238684	-0.0159784	-0.0467641	-0.0279402	0.045984	0.00448344	0.512732	-0.00325478	-0.0312203	0.0197064	-0.00212643	-0.0159784
Filipendula	0.25207	0.328138	0.265559	-0.0243881	0.799054	-0.0171635	-0.0171635	-0.0243881	-0.0171635	-0.0171635	0.228363	-0.0243881	-0.0231146	-0.0348232	-0.0243881	-0.0171635	-0.0479837	-0.0171635	0.390945	-0.0430698	-0.0171635	-0.0171635	0.390945	-0.0171635	0.192866	0.266519	-0.0171635	0.14256	0.390945	-0.0243881	0.139684	-0.0171635	-0.0217719	0.288864	0.279587	-0.0421677	0.326955	0.360241	-0.0171635	-0.0502325	-0.0300125	-0.0328366	0.0686791	0.44574	-0.0391239	-0.0540406	-0.0471717	-0.0521139	-0.0171635
Urticaceae	0.0861969	0.153238	-0.0289178	-0.0289178	0.34258	-0.0203513	-0.0203513	-0.0289178	-0.0203513	-0.0203513	-0.0390963	-0.0289178	-0.0274077	0.142798	-0.0289178	0.34258	-0.0568958	-0.0203513	-0.0203513	-0.0510692	-0.0203513	-0.0203513	-0.0203513	-0.0203513	-0.0608932	-0.0502339	-0.0203513	-0.070526	-0.0203513	-0.0289178	-0.0334979	-0.0203513	-0.0258157	-0.0482005	-0.037218	-0.0499996	0.200343	0.103242	-0.0203513	-0.0595623	-0.0355867	-0.0389354	-0.041291	0.175957	0.119069	0.109062	0.125426	0.114523	-0.0203513
Elatostema	-0.0262089	-0.0287869	-0.013405	-0.013405	-0.00943396	-0.00943396	-0.00943396	0.703763	-0.00943396	-0.00943396	-0.0181233	-0.013405	-0.012705	0.748881	-0.013405	-0.00943396	-0.0263744	-0.00943396	-0.00943396	-0.0236735	-0.00943396	-0.00943396	-0.00943396	-0.00943396	0.173128	-0.0370522	-0.00943396	-0.0326928	-0.00943396	-0.013405	-0.0155282	-0.00943396	-0.011967	-0.0223437	-0.0172526	-0.0231777	-0.0187828	-0.0232646	-0.00943396	-0.0276105	-0.0164965	-0.0180488	-0.0191407	0.571878	-0.0215046	0.548167	0.226282	0.339153	-0.00943396
Anchonieae	0.213076	-0.0287869	-0.013405	-0.013405	-0.00943396	-0.00943396	-0.00943396	-0.013405	-0.00943396	-0.00943396	0.305076	-0.013405	-0.012705	-0.0191407	-0.013405	-0.00943396	-0.0263744	-0.00943396	-0.00943396	0.117052	-0.00943396	-0.00943396	-0.00943396	-0.00943396	-0.0282274	0.086841	-0.00943396	-0.0326928	-0.00943396	-0.013405	-0.0155282	-0.00943396	-0.011967	-0.0223437	0.136583	-0.0231777	-0.0187828	-0.0232646	-0.00943396	-0.0276105	-0.0164965	0.368195	-0.0191407	-0.0164965	-0.0215046	0.0666082	0.478492	0.339153	-0.00943396
Arabideae	-0.0243961	-0.0287869	-0.013405	-0.013405	-0.00943396	-0.00943396	-0.00943396	-0.013405	-0.00943396	-0.00943396	-0.0181233	0.703763	-0.012705	-0.0191407	-0.013405	-0.00943396	-0.0263744	-0.00943396	-0.00943396	-0.0236735	-0.00943396	-0.00943396	-0.00943396	-0.00943396	-0.0282274	0.00424556	-0.00943396	-0.0326928	-0.00943396	-0.013405	-0.0155282	-0.00943396	-0.011967	-0.0223437	-0.0172526	-0.0231777	-0.0187828	-0.0232646	-0.00943396	-0.0276105	-0.0164965	-0.0180488	-0.0191407	-0.0164965	-0.0215046	-0.0297037	-0.0259281	-0.0286446	-0.00943396
Draba	-0.0262089	0.227896	-0.013405	-0.013405	1	-0.00943396	-0.00943396	-0.013405	-0.00943396	-0.00943396	-0.0181233	-0.013405	-0.012705	-0.0191407	-0.013405	-0.00943396	-0.0263744	-0.00943396	-0.00943396	-0.0236735	-0.00943396	-0.00943396	-0.00943396	-0.00943396	-0.0282274	0.00424556	-0.00943396	-0.0326928	-0.00943396	-0.013405	-0.0155282	-0.00943396	-0.011967	-0.0223437	-0.0172526	-0.0231777	0.204524	0.261228	-0.00943396	-0.0276105	-0.0164965	-0.0180488	-0.0191407	0.571878	-0.0215046	-0.0297037	-0.0259281	-0.0286446	-0.00943396
Brassiceae	0.326832	0.0764596	0.303892	-0.018053	-0.012705	-0.012705	-0.012705	-0.018053	-0.012705	-0.012705	0.265768	-0.018053	-0.0171103	-0.0257774	-0.018053	-0.012705	0.354282	-0.012705	0.440441	-0.0318818	-0.012705	-0.012705	0.440441	-0.012705	0.233157	0.283803	-0.012705	0.180307	0.440441	-0.018053	0.165555	-0.012705	-0.0161164	0.311395	0.322059	-0.0312141	0.0749494	0.160237	-0.012705	-0.037184	-0.0222163	-0.0243069	-0.0257774	-0.0222163	-0.028961	-0.0400029	-0.0349182	-0.0385767	-0.012705
Brassica	-0.00198887	0.228137	-0.0255515	-0.0255515	0.944067	-0.0179822	-0.0179822	-0.0255515	0.0386089	-0.0179822	0.00169339	0.0146546	-0.0242173	-0.0221321	-0.0255515	-0.0179822	-0.0381026	-0.0179822	-0.0179822	0.0258802	-0.0179822	-0.0179822	-0.0179822	-0.0179822	-0.0312279	0.0451364	-0.0179822	-0.0483082	-0.0179822	-0.0255515	0.0402626	-0.0179822	-0.0228106	-0.0182202	0.0188608	-0.0441793	0.227098	0.258692	-0.0179822	-0.0526289	-0.0314442	0.0738654	0.0209249	0.529311	0.0622089	-0.0296213	0.0071358	0.000385412	-0.0179822
Brassica oleracea	-0.0333773	-0.0409042	-0.0190476	-0.0190476	-0.013405	-0.013405	-0.013405	-0.0190476	-0.013405	-0.013405	-0.025752	-0.0190476	-0.018053	-0.0271977	-0.0190476	-0.013405	-0.0374763	-0.013405	-0.013405	-0.0336384	-0.013405	-0.013405	-0.013405	-0.013405	-0.0401092	-0.0526486	-0.013405	-0.0464542	-0.013405	-0.0190476	-0.0220645	-0.013405	-0.0170043	-0.0317488	-0.0245148	-0.0329339	-0.0266891	-0.0330574	-0.013405	0.223136	-0.0234404	-0.0256461	-0.0271977	-0.0234404	0.296399	-0.0422069	-0.0368421	-0.0407021	-0.013405
Brassica rapa	0.0209231	-0.0287869	-0.013405	-0.013405	-0.00943396	-0.00943396	-0.00943396	-0.013405	-0.00943396	-0.00943396	-0.0181233	-0.013405	-0.012705	-0.0191407	-0.013405	-0.00943396	-0.0263744	-0.00943396	-0.00943396	0.117052	-0.00943396	-0.00943396	-0.00943396	-0.00943396	-0.0282274	0.0455433	-0.00943396	0.217174	-0.00943396	-0.013405	-0.0155282	-0.00943396	-0.011967	0.0863277	-0.0172526	-0.0231777	-0.0187828	0.0478586	-0.00943396	-0.0276105	-0.0164965	-0.0180488	-0.0191407	-0.0164965	0.438694	-0.0297037	-0.0259281	-0.0286446	-0.00943396
Camelineae	-0.000863257	0.246979	-0.024748	-0.024748	0.914379	0.168942	-0.0174167	-0.024748	0.168942	-0.0174167	-0.0334588	-0.024748	-0.0234557	0.0591897	-0.024748	0.168942	-0.0486918	-0.0174167	-0.0174167	0.112177	-0.0174167	0.168942	-0.0174167	-0.0174167	-0.014939	-0.0150348	-0.0174167	-0.0142269	-0.0174167	-0.024748	-0.0286677	-0.0174167	-0.0220932	0.0189376	-0.00345057	-0.04279	0.33636	0.311575	0.168942	-0.0509738	-0.0304554	0.109294	-0.0353371	0.512665	0.13022	0.0696278	0.0918192	0.128188	-0.0174167
Arabidopsis	0.00277485	0.149148	-0.0234404	-0.0234404	0.571878	-0.0164965	-0.0164965	-0.0234404	-0.0164965	-0.0164965	-0.0316909	-0.0234404	-0.0222163	-0.03347	-0.0234404	-0.0164965	0.0804126	-0.0164965	-0.0164965	-0.041396	-0.0164965	-0.0164965	-0.0164965	-0.0164965	-0.0493592	0.0555667	-0.0164965	-0.0571675	-0.0164965	-0.0234404	-0.0271529	-0.0164965	-0.0209259	-0.0390707	-0.0301684	-0.0405291	0.227476	0.125143	-0.0164965	-0.0482805	-0.0288462	-0.0315606	-0.03347	0.314103	-0.0376036	-0.0519406	-0.0453386	-0.0500888	-0.0164965
Camelina	0.191323	0.142335	-0.013405	-0.013405	-0.00943396	-0.00943396	-0.00943396	-0.013405	-0.00943396	-0.00943396	-0.0181233	-0.013405	-0.012705	0.492874	-0.013405	1	-0.0263744	-0.00943396	-0.00943396	-0.0236735	-0.00943396	-0.00943396	-0.00943396	-0.00943396	-0.0282274	0.00424556	-0.00943396	-0.0326928	-0.00943396	-0.013405	-0.0155282	-0.00943396	-0.011967	-0.0223437	-0.0172526	-0.0231777	-0.0187828	0.118982	-0.00943396	-0.0276105	-0.0164965	-0.0180488	-0.0191407	-0.0164965	-0.0215046	0.451856	0.478492	0.461752	-0.00943396
Lepidium	-0.0225834	-0.0287869	-0.013405	-0.013405	-0.00943396	-0.00943396	-0.00943396	-0.013405	-0.00943396	-0.00943396	-0.0181233	-0.013405	-0.012705	-0.0191407	-0.013405	-0.00943396	-0.0263744	-0.00943396	-0.00943396	-0.0236735	-0.00943396	-0.00943396	-0.00943396	-0.00943396	-0.0282274	-0.0370522	-0.00943396	-0.0326928	-0.00943396	-0.013405	-0.0155282	-0.00943396	-0.011967	-0.0223437	-0.0172526	-0.0231777	-0.0187828	-0.0232646	-0.00943396	-0.0276105	-0.0164965	-0.0180488	-0.0191407	-0.0164965	-0.0215046	-0.0297037	-0.0259281	-0.0286446	-0.00943396
Geraniaceae	0.045245	0.233642	0.0505241	-0.0301636	0.887333	-0.0212281	-0.0212281	-0.0301636	-0.0212281	-0.0212281	0.0319449	-0.0301636	-0.0285885	0.0145361	-0.0301636	-0.0212281	-0.0593471	-0.0212281	0.0923421	0.0417278	-0.0212281	-0.0212281	0.0923421	-0.0212281	0.0497547	0.121066	-0.0212281	0.0669963	0.0923421	-0.0301636	0.10526	-0.0212281	-0.0269279	0.0719877	0.0477181	-0.0521538	0.183851	0.283734	-0.0212281	-0.0621285	0.0290773	-0.0406129	0.0145361	0.492458	0.0551637	0.00901306	-0.029967	0.0734793	-0.0212281
Erodium	0.0207149	-0.0409042	-0.0190476	-0.0190476	-0.013405	-0.013405	-0.013405	-0.0190476	-0.013405	-0.013405	-0.025752	0.490476	-0.018053	-0.0271977	-0.0190476	-0.013405	-0.0374763	-0.013405	-0.013405	0.166323	-0.013405	-0.013405	-0.013405	-0.013405	0.102947	0.123395	-0.013405	-0.0464542	-0.013405	-0.0190476	0.273048	-0.013405	-0.0170043	-0.0317488	-0.0245148	-0.0329339	-0.0266891	0.0174732	-0.013405	-0.0392327	-0.0234404	-0.0256461	-0.0271977	-0.0234404	-0.0305566	-0.0422069	-0.0368421	-0.0407021	-0.013405
Geranium	0.351239	0.0834389	0.391179	-0.0316104	-0.0222463	-0.0222463	-0.0222463	0.391179	-0.0222463	-0.0222463	0.338332	-0.0316104	-0.0299598	0.407633	-0.0316104	-0.0222463	-0.0621937	-0.0222463	0.572841	0.0271369	-0.0222463	-0.0222463	0.572841	-0.0222463	0.408254	0.375203	-0.0222463	0.291164	0.572841	-0.0316104	0.330697	-0.0222463	-0.0282195	0.395764	0.412768	-0.0546553	0.0873533	0.217678	-0.0222463	-0.0651085	-0.0389004	-0.0425609	-0.0451358	0.307961	0.0849395	0.327404	0.161885	0.29383	-0.0222463
Monsonia	-0.0262089	0.227896	-0.013405	-0.013405	1	-0.00943396	-0.00943396	-0.013405	-0.00943396	-0.00943396	-0.0181233	-0.013405	-0.012705	-0.0191407	-0.013405	-0.00943396	-0.0263744	-0.00943396	-0.00943396	-0.0236735	-0.00943396	-0.00943396	-0.00943396	-0.00943396	-0.0282274	0.00424556	-0.00943396	-0.0326928	-0.00943396	-0.013405	-0.0155282	-0.00943396	-0.011967	-0.0223437	-0.0172526	-0.0231777	0.204524	0.261228	-0.00943396	-0.0276105	-0.0164965	-0.0180488	-0.0191407	0.571878	-0.0215046	-0.0297037	-0.0259281	-0.0286446	-0.00943396
Pelargonium	0.0571784	0.0567741	-0.013405	-0.013405	-0.00943396	-0.00943396	-0.00943396	-0.013405	-0.00943396	-0.00943396	-0.0181233	-0.013405	-0.012705	-0.0191407	-0.013405	-0.00943396	-0.0263744	-0.00943396	-0.00943396	-0.0236735	-0.00943396	-0.00943396	-0.00943396	-0.00943396	-0.0282274	-0.0370522	-0.00943396	-0.0326928	-0.00943396	-0.013405	-0.0155282	-0.00943396	-0.011967	-0.0223437	-0.0172526	-0.0231777	0.204524	-0.0232646	-0.00943396	-0.0276105	-0.0164965	-0.0180488	-0.0191407	-0.0164965	-0.0215046	-0.0297037	-0.0259281	-0.0286446	-0.00943396
Corchorus	-0.0135195	-0.0287869	-0.013405	-0.013405	-0.00943396	-0.00943396	-0.00943396	-0.013405	-0.00943396	-0.00943396	-0.0181233	-0.013405	-0.012705	-0.0191407	-0.013405	-0.00943396	-0.0263744	-0.00943396	-0.00943396	-0.0236735	-0.00943396	-0.00943396	-0.00943396	-0.00943396	-0.0282274	0.00424556	-0.00943396	0.217174	-0.00943396	-0.013405	-0.0155282	-0.00943396	-0.011967	-0.0223437	-0.0172526	-0.0231777	-0.0187828	-0.0232646	-0.00943396	-0.0276105	-0.0164965	-0.0180488	-0.0191407	-0.0164965	-0.0215046	-0.0297037	-0.0259281	-0.0286446	-0.00943396
Onagroideae	0.119662	0.452753	-0.0343746	-0.0343746	0.752359	-0.0241916	-0.0241916	-0.0343746	-0.0241916	0.234658	-0.0464738	0.14953	-0.0325796	0.0822136	0.14953	0.234658	0.0437008	-0.0241916	-0.0241916	-0.0246197	-0.0241916	-0.0241916	-0.0241916	0.234658	0.0825176	0.116787	-0.0241916	-0.019761	-0.0241916	0.14953	-0.039819	-0.0241916	-0.0306872	-0.00156262	-0.0442411	0.122266	0.123623	0.195677	-0.0241916	-0.0708019	-0.0423021	-0.0462826	0.21351	0.41033	0.0628648	0.0720147	0.127536	0.115175	-0.0241916
Oenothera	0.213076	-0.0287869	-0.013405	-0.013405	-0.00943396	-0.00943396	-0.00943396	-0.013405	-0.00943396	-0.00943396	0.305076	-0.013405	-0.012705	-0.0191407	-0.013405	-0.00943396	-0.0263744	-0.00943396	-0.00943396	0.117052	-0.00943396	-0.00943396	-0.00943396	-0.00943396	-0.0282274	0.086841	-0.00943396	-0.0326928	-0.00943396	-0.013405	-0.0155282	-0.00943396	-0.011967	-0.0223437	0.136583	-0.0231777	-0.0187828	-0.0232646	-0.00943396	-0.0276105	-0.0164965	0.368195	-0.0191407	-0.0164965	-0.0215046	0.0666082	0.478492	0.339153	-0.00943396
Amyridoideae	-0.0458295	-0.000466088	-0.0234404	-0.0234404	-0.0164965	-0.0164965	-0.0164965	0.394579	-0.0164965	-0.0164965	-0.0316909	-0.0234404	-0.0222163	0.414191	-0.0234404	-0.0164965	-0.046119	-0.0164965	-0.0164965	-0.041396	-0.0164965	-0.0164965	-0.0164965	-0.0164965	0.068006	-0.0647904	-0.0164965	-0.0571675	-0.0164965	-0.0234404	-0.0271529	-0.0164965	-0.0209259	-0.0390707	-0.0301684	-0.0405291	-0.0328441	-0.0406811	-0.0164965	-0.0482805	0.314103	-0.0315606	-0.03347	0.314103	-0.0376036	0.397162	0.101668	0.164291	-0.0164965
Balanophoraceae	-0.0243961	-0.0287869	-0.013405	-0.013405	-0.00943396	-0.00943396	-0.00943396	-0.013405	-0.00943396	-0.00943396	-0.0181233	-0.013405	-0.012705	-0.0191407	-0.013405	-0.00943396	-0.0263744	-0.00943396	-0.00943396	-0.0236735	-0.00943396	-0.00943396	-0.00943396	-0.00943396	-0.0282274	-0.0370522	-0.00943396	-0.0326928	-0.00943396	-0.013405	-0.0155282	-0.00943396	-0.011967	-0.0223437	-0.0172526	-0.0231777	-0.0187828	-0.0232646	-0.00943396	-0.0276105	-0.0164965	-0.0180488	-0.0191407	-0.0164965	-0.0215046	-0.0297037	-0.0259281	-0.0286446	-0.00943396
Balanophora	-0.0359531	0.14146	-0.0190476	-0.0190476	0.703763	-0.013405	-0.013405	-0.0190476	-0.013405	-0.013405	-0.025752	0.490476	-0.018053	-0.0271977	-0.0190476	-0.013405	-0.0374763	-0.013405	-0.013405	-0.0336384	-0.013405	-0.013405	-0.013405	-0.013405	0.102947	-0.023308	-0.013405	-0.0464542	-0.013405	-0.0190476	-0.0220645	-0.013405	-0.0170043	-0.0317488	-0.0245148	-0.0329339	0.131963	0.169065	-0.013405	-0.0392327	-0.0234404	-0.0256461	-0.0271977	0.394579	-0.0305566	-0.0422069	-0.0368421	-0.0407021	-0.013405
Nanodeaceae	-0.0243961	-0.0287869	-0.013405	-0.013405	-0.00943396	-0.00943396	-0.00943396	-0.013405	-0.00943396	-0.00943396	-0.0181233	0.703763	-0.012705	-0.0191407	-0.013405	-0.00943396	-0.0263744	-0.00943396	-0.00943396	-0.0236735	-0.00943396	-0.00943396	-0.00943396	-0.00943396	-0.0282274	0.00424556	-0.00943396	-0.0326928	-0.00943396	-0.013405	-0.0155282	-0.00943396	-0.011967	-0.0223437	-0.0172526	-0.0231777	-0.0187828	-0.0232646	-0.00943396	-0.0276105	-0.0164965	-0.0180488	-0.0191407	-0.0164965	-0.0215046	-0.0297037	-0.0259281	-0.0286446	-0.00943396
Saxifragaceae	0.0011078	0.220001	-0.0228924	-0.0228924	0.891182	-0.0161108	-0.0161108	-0.0228924	-0.0161108	-0.0161108	-0.03095	0.00933767	-0.0216969	-0.00967722	-0.0228924	0.0292538	-0.0450408	0.0292538	-0.0161108	0.0101662	-0.0161108	-0.0161108	-0.0161108	-0.0161108	-0.0482052	-0.0113091	-0.0161108	0.011544	-0.0161108	-0.0228924	-0.00785076	-0.0161108	-0.0204367	-0.0381573	-0.0294631	-0.0395815	0.248919	0.225565	-0.0161108	-0.0305556	-0.0281718	0.0906837	0.105374	0.500667	-0.0367244	-0.00311477	-0.0216097	-0.026879	-0.0161108
Saxifraga	-0.00459544	0.233634	-0.0185806	-0.00254734	0.979883	-0.0130764	-0.0130764	-0.0185806	-0.0130764	-0.0130764	-0.00344396	-0.00254734	-0.0176104	-0.0265309	-0.0185806	-0.0130764	-0.0365574	0.0320582	-0.0130764	-0.0170831	-0.0130764	-0.0130764	-0.0130764	-0.0130764	-0.0391259	0.00403821	-0.0130764	-0.0453153	-0.0130764	-0.0185806	-0.0215235	-0.0130764	-0.0165874	-0.0285409	-0.0101569	-0.0321264	0.233566	0.247603	-0.0130764	-0.0135028	-0.0228657	0.0181577	-0.0150841	0.555906	-0.0195191	-0.0304062	0.00916914	-0.0150364	-0.0130764
Araceae	-0.00677797	0.04989	-0.0341331	0.00411027	0.0432641	-0.0374788	0.124007	0.405666	-0.0374788	0.0163498	-0.0202952	-0.0532548	-0.0504739	0.558764	0.00411027	0.177836	0.132529	-0.0105645	-0.0374788	-0.0377668	-0.0105645	-0.0374788	-0.0374788	0.0163498	0.038183	0.114866	0.0701784	0.176578	-0.0374788	0.0614754	-0.017389	-0.0374788	0.0122046	-0.00473887	-0.0316252	0.0779539	-0.0329416	0.0384231	-0.0374788	0.0183123	-0.034161	-0.0408083	0.0741276	0.358031	0.0249991	0.518844	0.381166	0.582463	0.0163498
Aroideae	-0.0273436	0.0169137	-0.028765	-0.028765	0.289196	-0.0202437	-0.0202437	0.191082	-0.0202437	-0.0202437	-0.0388897	-0.028765	-0.0272629	0.194363	-0.028765	-0.0202437	-0.0565952	-0.0202437	-0.0202437	0.0354789	-0.0202437	-0.0202437	-0.0202437	-0.0202437	0.00115374	0.0344297	-0.0202437	-0.0701534	-0.0202437	-0.028765	0.0940125	-0.0202437	-0.0256793	-0.0479458	-0.0370213	-0.0497355	0.0281494	0.0590914	-0.0202437	-0.0592476	-0.0353987	-0.0387297	-0.0410729	0.325331	0.518147	0.113406	0.0216769	0.0512808	-0.0202437
Amorphophallus	0.0209231	-0.0287869	-0.013405	-0.013405	-0.00943396	-0.00943396	-0.00943396	-0.013405	-0.00943396	-0.00943396	-0.0181233	-0.013405	-0.012705	-0.0191407	-0.013405	-0.00943396	-0.0263744	-0.00943396	-0.00943396	0.117052	-0.00943396	-0.00943396	-0.00943396	-0.00943396	-0.0282274	0.0455433	-0.00943396	0.217174	-0.00943396	-0.013405	-0.0155282	-0.00943396	-0.011967	0.0863277	-0.0172526	-0.0231777	-0.0187828	0.0478586	-0.00943396	-0.0276105	-0.0164965	-0.0180488	-0.0191407	-0.0164965	0.438694	-0.0297037	-0.0259281	-0.0286446	-0.00943396
Philodendroideae	-0.0262089	-0.0287869	-0.013405	-0.013405	-0.00943396	-0.00943396	-0.00943396	-0.013405	-0.00943396	-0.00943396	-0.0181233	-0.013405	-0.012705	-0.0191407	-0.013405	-0.00943396	0.407789	-0.00943396	-0.00943396	-0.0236735	-0.00943396	-0.00943396	-0.00943396	-0.00943396	0.173128	0.128139	-0.00943396	-0.0326928	-0.00943396	-0.013405	-0.0155282	-0.00943396	0.308151	-0.0223437	-0.0172526	0.153966	-0.0187828	0.0478586	-0.00943396	-0.0276105	-0.0164965	-0.0180488	-0.0191407	-0.0164965	-0.0215046	-0.0297037	-0.0259281	-0.0286446	-0.00943396
Philodendreae	-0.0262089	0.227896	-0.013405	-0.013405	-0.00943396	-0.00943396	1	-0.013405	-0.00943396	-0.00943396	-0.0181233	-0.013405	-0.012705	-0.0191407	-0.013405	-0.00943396	0.190707	-0.00943396	-0.00943396	-0.0236735	-0.00943396	-0.00943396	-0.00943396	-0.00943396	-0.0282274	0.252032	-0.00943396	0.217174	-0.00943396	-0.013405	-0.0155282	-0.00943396	-0.011967	-0.0223437	-0.0172526	0.508253	-0.0187828	0.118982	-0.00943396	-0.0276105	-0.0164965	-0.0180488	-0.0191407	-0.0164965	-0.0215046	-0.0297037	-0.0259281	-0.0286446	-0.00943396
Philodendron	-0.0262089	-0.0287869	-0.013405	-0.013405	-0.00943396	-0.00943396	-0.00943396	-0.013405	-0.00943396	-0.00943396	-0.0181233	-0.013405	-0.012705	-0.0191407	-0.013405	-0.00943396	-0.0263744	-0.00943396	-0.00943396	-0.0236735	-0.00943396	-0.00943396	-0.00943396	-0.00943396	-0.0282274	0.0455433	-0.00943396	-0.0326928	-0.00943396	-0.013405	-0.0155282	-0.00943396	-0.011967	0.0863277	-0.0172526	-0.0231777	-0.0187828	0.0478586	-0.00943396	-0.0276105	-0.0164965	-0.0180488	-0.0191407	-0.0164965	-0.0215046	-0.0297037	-0.0259281	-0.0286446	-0.00943396
Pothoideae	-0.0262089	-0.0287869	-0.013405	-0.013405	-0.00943396	-0.00943396	-0.00943396	0.703763	-0.00943396	-0.00943396	-0.0181233	-0.013405	-0.012705	0.748881	-0.013405	-0.00943396	-0.0263744	-0.00943396	-0.00943396	-0.0236735	-0.00943396	-0.00943396	-0.00943396	-0.00943396	0.173128	-0.0370522	-0.00943396	-0.0326928	-0.00943396	-0.013405	-0.0155282	-0.00943396	-0.011967	-0.0223437	-0.0172526	-0.0231777	-0.0187828	-0.0232646	-0.00943396	-0.0276105	-0.0164965	-0.0180488	-0.0191407	0.571878	-0.0215046	0.548167	0.226282	0.339153	-0.00943396
Tofieldiaceae	0.150794	0.0806722	-0.0190476	-0.0190476	-0.013405	-0.013405	-0.013405	-0.0190476	-0.013405	-0.013405	-0.025752	-0.0190476	-0.018053	0.336571	-0.0190476	0.703763	-0.0374763	-0.013405	-0.013405	0.0663424	-0.013405	-0.013405	-0.013405	-0.013405	-0.0401092	0.0353733	-0.013405	0.131067	-0.013405	-0.0190476	-0.0220645	-0.013405	-0.0170043	0.0454585	-0.0245148	-0.0329339	-0.0266891	0.118535	-0.013405	-0.0392327	-0.0234404	-0.0256461	-0.0271977	-0.0234404	0.296399	0.299925	0.321531	0.307708	-0.013405
Amaryllidaceae	-0.0375444	-0.0584062	-0.0271977	-0.0271977	-0.0191407	-0.0191407	-0.0191407	-0.0271977	-0.0191407	-0.0191407	-0.0367707	-0.0271977	-0.0257774	-0.038835	-0.0271977	-0.0191407	-0.0535115	0.492874	-0.0191407	-0.0480315	-0.0191407	-0.0191407	-0.0191407	-0.0191407	-0.0572711	-0.0332809	-0.0191407	-0.066331	-0.0191407	-0.0271977	-0.0315053	-0.0191407	-0.0242801	-0.0453334	-0.0350042	-0.0470256	0.0751589	-0.047202	-0.0191407	0.131296	0.264971	0.159295	-0.038835	-0.03347	0.189795	-0.0602663	-0.052606	-0.0581176	-0.0191407
Allioideae	-0.0312632	0.013101	-0.0322976	-0.0322976	-0.0227299	-0.0227299	-0.0227299	-0.0322976	0.463689	-0.0227299	-0.0436657	-0.0322976	-0.030611	-0.046117	-0.0322976	-0.0227299	-0.0112427	-0.0227299	-0.0227299	0.0107739	-0.0227299	-0.0227299	-0.0227299	-0.0227299	-0.0680102	-0.0693719	-0.0227299	0.041635	-0.0227299	-0.0322976	-0.037413	-0.0227299	-0.028833	0.103263	0.0325615	-0.0558434	0.385167	0.115309	-0.0227299	-0.0665238	0.243776	0.514875	0.200609	-0.039746	0.169945	-0.0251569	-0.0624703	-0.0690154	-0.0227299
Allium	-0.0329022	-0.00646304	-0.027781	-0.027781	-0.0195512	-0.0195512	-0.0195512	-0.027781	-0.0195512	-0.0195512	-0.0375594	-0.027781	-0.0263303	-0.0396679	-0.027781	-0.0195512	-0.0546592	-0.0195512	-0.0195512	-0.0198972	-0.0195512	-0.0195512	-0.0195512	-0.0195512	-0.0584994	-0.00831871	-0.0195512	-0.0159705	-0.0195512	-0.027781	-0.0321811	-0.0195512	-0.0248009	-0.00126288	-0.00387345	-0.0113223	0.0536315	-0.0482143	-0.0195512	-0.0572209	-0.0341878	-0.0374049	0.0664437	-0.0341878	-0.0445669	-0.0615588	-0.0537343	-0.0593641	-0.0195512
Amaryllidoideae	-0.0384638	-0.0584062	-0.0271977	-0.0271977	-0.0191407	-0.0191407	-0.0191407	0.336571	-0.0191407	-0.0191407	-0.0367707	-0.0271977	-0.0257774	0.350728	-0.0271977	-0.0191407	0.0565987	-0.0191407	-0.0191407	-0.0480315	-0.0191407	-0.0191407	-0.0191407	-0.0191407	0.0448624	-0.0751758	-0.0191407	-0.066331	-0.0191407	-0.0271977	-0.0315053	-0.0191407	-0.0242801	-0.0453334	-0.0350042	-0.0470256	-0.0381087	-0.047202	-0.0191407	-0.0560194	0.264971	-0.0366195	-0.038835	0.264971	0.189795	0.232847	0.0753222	0.12844	-0.0191407
Lycoris	0.126323	0.0806722	-0.0190476	-0.0190476	-0.013405	-0.013405	-0.013405	-0.0190476	-0.013405	-0.013405	-0.025752	-0.0190476	-0.018053	0.336571	-0.0190476	0.703763	0.116753	-0.013405	-0.013405	-0.0336384	-0.013405	-0.013405	-0.013405	-0.013405	-0.0401092	-0.023308	-0.013405	-0.0464542	-0.013405	-0.0190476	-0.0220645	-0.013405	-0.0170043	-0.0317488	-0.0245148	-0.0329339	-0.0266891	0.0680039	-0.013405	-0.0392327	-0.0234404	-0.0256461	-0.0271977	-0.0234404	-0.0305566	0.299925	0.321531	0.307708	-0.013405
Asparagaceae	0.0582792	0.00270133	0.0493282	-0.0371983	-0.0261788	-0.0261788	-0.0261788	0.48196	-0.0261788	0.0956095	0.0276967	-0.0371983	-0.0352558	0.564631	0.0493282	0.0956095	0.0839579	-0.0261788	0.0956095	-0.0317356	-0.0261788	-0.0261788	0.0956095	0.0956095	0.140312	0.131363	-0.0261788	0.060011	0.0956095	0.0493282	0.0571409	-0.0261788	-0.033208	0.108443	0.0449264	0.0211726	0.00176256	0.0469951	-0.0261788	-0.0766178	-0.0457769	-0.0500845	0.0704346	0.380147	-0.0596743	0.440475	0.232342	0.36426	-0.0261788
Agavoideae	-0.037241	0.019884	-0.0190476	-0.0190476	-0.013405	-0.013405	-0.013405	-0.0190476	-0.013405	-0.013405	-0.025752	-0.0190476	-0.018053	0.154687	-0.0190476	-0.013405	0.116753	-0.013405	-0.013405	-0.0336384	-0.013405	-0.013405	-0.013405	-0.013405	0.102947	0.0940545	-0.013405	0.131067	-0.013405	0.490476	-0.0220645	-0.013405	-0.0170043	-0.0317488	-0.0245148	-0.0329339	-0.0266891	-0.0330574	-0.013405	0.223136	-0.0234404	-0.0256461	-0.0271977	-0.0234404	-0.0305566	0.0946457	-0.0368421	0.133503	-0.013405
Brodiaeoideae	-0.0597429	0.168423	-0.0305566	-0.0305566	-0.0215046	-0.0215046	0.438694	-0.0305566	-0.0215046	-0.0215046	0.106034	-0.0305566	-0.028961	-0.0436311	-0.0305566	-0.0215046	0.533683	-0.0215046	-0.0215046	-0.0539635	-0.0215046	-0.0215046	-0.0215046	-0.0215046	0.0274535	0.310919	0.438694	0.267218	-0.0215046	-0.0305566	-0.0353963	-0.0215046	0.118663	0.048154	-0.0393272	0.431723	-0.0428152	0.0766684	-0.0215046	0.105421	-0.0376036	-0.041142	0.189795	-0.0376036	-0.0490196	-0.0677092	-0.0591029	-0.0652952	-0.0215046
Lomandroideae	0.0399219	-0.000575	-0.0289178	-0.0289178	-0.0203513	-0.0203513	-0.0203513	0.228932	-0.0203513	-0.0203513	-0.0390963	-0.0289178	-0.0274077	0.418932	-0.0289178	0.34258	-0.0568958	-0.0203513	-0.0203513	-0.000472863	-0.0203513	-0.0203513	-0.0203513	-0.0203513	0.011502	0.0240068	-0.0203513	0.0193107	-0.0203513	-0.0289178	-0.0334979	-0.0203513	-0.0258157	0.0299427	-0.037218	-0.0499996	-0.0405189	0.0520991	-0.0203513	-0.0595623	-0.0355867	-0.0389354	-0.041291	0.175957	0.449988	0.316829	0.216105	0.246761	-0.0203513
Nolinoideae	0.034327	0.091886	-0.0348106	-0.0348106	-0.0244984	-0.0244984	-0.0244984	-0.0348106	-0.0244984	-0.0244984	-0.0470633	-0.0348106	-0.0329928	0.116497	-0.0348106	0.303168	0.00197567	-0.0244984	-0.0244984	0.0298842	-0.0244984	-0.0244984	-0.0244984	-0.0244984	-0.0733019	0.104863	-0.0244984	-0.00379008	-0.0244984	-0.0348106	0.0945094	-0.0244984	-0.0310764	0.0125276	-0.0448022	-0.0601885	-0.0487758	0.00884638	-0.0244984	0.0481734	-0.0428386	-0.0468697	0.282699	-0.0428386	0.0935386	0.141707	0.178274	0.243984	-0.0244984
Asphodeloideae	-0.0359531	0.0806722	-0.0190476	-0.0190476	-0.013405	-0.013405	-0.013405	-0.0190476	-0.013405	-0.013405	-0.025752	0.490476	-0.018053	-0.0271977	-0.0190476	-0.013405	-0.0374763	-0.013405	-0.013405	-0.0336384	-0.013405	-0.013405	-0.013405	-0.013405	-0.0401092	0.0940545	-0.013405	-0.0464542	-0.013405	-0.0190476	-0.0220645	-0.013405	-0.0170043	0.0454585	-0.0245148	-0.0329339	-0.0266891	-0.0330574	-0.013405	-0.0392327	-0.0234404	-0.0256461	0.336571	-0.0234404	-0.0305566	-0.0422069	-0.0368421	-0.0407021	-0.013405
Hyacinthaceae	-0.0348823	-0.0223357	-0.0256461	-0.0256461	-0.0180488	-0.0180488	-0.0180488	-0.0256461	-0.0180488	-0.0180488	-0.034673	-0.0256461	-0.0243069	-0.0366195	-0.0256461	-0.0180488	0.447919	-0.0180488	-0.0180488	-0.0452914	-0.0180488	-0.0180488	-0.0180488	-0.0180488	0.100087	0.118736	-0.0180488	-0.0625469	-0.0180488	-0.0256461	-0.029708	-0.0180488	0.222081	-0.0427472	0.0258557	0.0912195	-0.0359347	0.00991919	-0.0180488	-0.0528236	-0.0315606	-0.0345304	-0.0366195	-0.0315606	-0.041142	-0.0568282	-0.0496049	-0.0548021	-0.0180488
Iridaceae	-0.0412223	-0.0584062	-0.0271977	-0.0271977	-0.0191407	-0.0191407	-0.0191407	0.336571	-0.0191407	-0.0191407	-0.0367707	-0.0271977	-0.0257774	0.350728	-0.0271977	-0.0191407	0.0565987	-0.0191407	-0.0191407	-0.0480315	-0.0191407	-0.0191407	-0.0191407	-0.0191407	0.0448624	-0.0751758	-0.0191407	0.0604086	-0.0191407	-0.0271977	-0.0315053	-0.0191407	-0.0242801	-0.0453334	-0.0350042	-0.0470256	-0.0381087	-0.047202	-0.0191407	-0.0560194	0.264971	-0.0366195	-0.038835	0.264971	-0.0436311	0.330551	0.20325	0.377183	-0.0191407
Crocoideae	0.191323	0.142335	-0.013405	-0.013405	-0.00943396	-0.00943396	-0.00943396	-0.013405	-0.00943396	-0.00943396	-0.0181233	-0.013405	-0.012705	0.492874	-0.013405	1	-0.0263744	-0.00943396	-0.00943396	-0.0236735	-0.00943396	-0.00943396	-0.00943396	-0.00943396	-0.0282274	0.00424556	-0.00943396	-0.0326928	-0.00943396	-0.013405	-0.0155282	-0.00943396	-0.011967	-0.0223437	-0.0172526	-0.0231777	-0.0187828	0.118982	-0.00943396	-0.0276105	-0.0164965	-0.0180488	-0.0191407	-0.0164965	-0.0215046	0.451856	0.478492	0.461752	-0.00943396
Iridoideae	-0.0262089	-0.0287869	-0.013405	-0.013405	-0.00943396	-0.00943396	-0.00943396	0.703763	-0.00943396	-0.00943396	-0.0181233	-0.013405	-0.012705	0.748881	-0.013405	-0.00943396	-0.0263744	-0.00943396	-0.00943396	-0.0236735	-0.00943396	-0.00943396	-0.00943396	-0.00943396	0.173128	-0.0370522	-0.00943396	-0.0326928	-0.00943396	-0.013405	-0.0155282	-0.00943396	-0.011967	-0.0223437	-0.0172526	-0.0231777	-0.0187828	-0.0232646	-0.00943396	-0.0276105	-0.0164965	-0.0180488	-0.0191407	0.571878	-0.0215046	0.548167	0.226282	0.339153	-0.00943396
Iris	-0.0566094	0.0535832	-0.0415567	-0.0415567	0.211472	-0.0292461	-0.0292461	0.300487	-0.0292461	-0.0292461	-0.0561838	0.300487	-0.0393866	0.306959	-0.0415567	-0.0292461	-0.0299959	-0.0292461	-0.0292461	-0.00627263	-0.0292461	-0.0292461	-0.0292461	-0.0292461	0.10456	0.101795	-0.0292461	-0.0417653	-0.0292461	0.129465	0.0509158	-0.0292461	-0.0370988	0.0343914	-0.0534846	-0.0718527	-0.00497677	0.0296414	-0.0292461	0.00246908	-0.0511404	-0.0559527	0.18486	0.369785	-0.0666661	0.183524	0.0399086	0.0866149	-0.0292461
Orchidaceae	0.0434899	0.173036	-0.0568777	-0.0568777	0.400284	-0.0400284	0.0800569	0.284388	0	0	0	-0.0284388	-0.0539076	0.487286	-0.0284388	0.320228	0.129124	0	-0.0400284	-0.0223215	-0.0400284	-0.0400284	-0.0400284	0	0	0.127735	0.0800569	0.118899	-0.0400284	0	0.0164715	-0.0400284	0	-0.0258558	-0.0488021	0.0421471	0.106261	0.138197	-0.0400284	-0.029288	-0.0233316	0.0153162	0.101518	0.466632	-0.0547467	0.439206	0.390047	0.563944	0
Apostasioideae	-0.0384332	0.0494053	-0.0234404	-0.0234404	-0.0164965	-0.0164965	-0.0164965	0.394579	-0.0164965	-0.0164965	-0.0316909	-0.0234404	-0.0222163	0.414191	-0.0234404	-0.0164965	0.0804126	-0.0164965	-0.0164965	-0.041396	-0.0164965	-0.0164965	-0.0164965	-0.0164965	0.068006	0.0314953	-0.0164965	-0.0571675	-0.0164965	-0.0234404	-0.0271529	-0.0164965	-0.0209259	0.0242712	-0.0301684	-0.0405291	-0.0328441	-0.0406811	-0.0164965	-0.0482805	-0.0288462	-0.0315606	0.264971	0.314103	-0.0376036	0.284886	0.101668	0.164291	-0.0164965
Apostasia	-0.0262089	0.227896	-0.013405	-0.013405	1	-0.00943396	-0.00943396	-0.013405	-0.00943396	-0.00943396	-0.0181233	-0.013405	-0.012705	-0.0191407	-0.013405	-0.00943396	-0.0263744	-0.00943396	-0.00943396	-0.0236735	-0.00943396	-0.00943396	-0.00943396	-0.00943396	-0.0282274	0.00424556	-0.00943396	-0.0326928	-0.00943396	-0.013405	-0.0155282	-0.00943396	-0.011967	-0.0223437	-0.0172526	-0.0231777	0.204524	0.261228	-0.00943396	-0.0276105	-0.0164965	-0.0180488	-0.0191407	0.571878	-0.0215046	-0.0297037	-0.0259281	-0.0286446	-0.00943396
Cypripedioideae	-0.0332461	0.207687	-0.0170043	-0.0170043	0.308151	-0.011967	-0.011967	-0.0170043	-0.011967	-0.011967	-0.0229896	-0.0170043	-0.0161164	-0.0242801	-0.0170043	-0.011967	-0.0334561	-0.011967	-0.011967	-0.03003	-0.011967	-0.011967	-0.011967	-0.011967	-0.0358067	0.123255	-0.011967	-0.041471	-0.011967	-0.0170043	-0.0196976	-0.011967	-0.0151803	0.0750447	-0.0218851	-0.029401	0.0469904	0.060709	-0.011967	-0.0350241	-0.0209259	-0.022895	0.46284	0.165663	-0.0272788	-0.0376793	-0.03289	-0.0363359	-0.011967
Paphiopedilum	-0.0319502	-0.0121747	-0.0220645	-0.0220645	-0.0155282	-0.0155282	-0.0155282	0.273048	-0.0155282	-0.0155282	-0.0298307	-0.0220645	-0.0209123	0.284533	-0.0220645	-0.0155282	-0.0434119	-0.0155282	-0.0155282	-0.0389662	-0.0155282	-0.0155282	-0.0155282	-0.0155282	0.0363952	-0.0609873	-0.0155282	0.151826	-0.0155282	-0.0220645	-0.0255591	-0.0155282	-0.0196976	-0.0367773	0.0349054	-0.0381501	-0.0309162	-0.0382932	-0.0155282	-0.0454465	-0.0271529	-0.029708	-0.0315053	0.214961	-0.0353963	0.347428	0.268673	0.507791	-0.0155282
Epidendroideae	0.269103	0.215099	0.262551	0.0189704	0.413338	-0.0437903	0.184774	0.100164	-0.0437903	-0.0437903	0.245192	-0.0622231	-0.0589739	0.143022	-0.0622231	0.0704917	0.172496	-0.0437903	0.413338	-0.0142942	-0.0437903	-0.0437903	0.413338	-0.0437903	0.233715	0.435825	-0.0437903	0.244285	0.413338	0.0189704	0.163055	-0.0437903	0.0169355	0.289986	0.285661	0.0528556	0.165629	0.310723	-0.0437903	-0.044544	-0.0765729	-0.0400501	-0.0308797	0.3231	0.212786	0.123815	0.165184	0.200156	-0.0437903
Cymbidieae	0.00207527	0.0815489	-0.0426002	-0.0426002	-0.0299804	-0.0299804	0.261647	0.371783	-0.0299804	-0.0299804	-0.0575946	-0.0426002	-0.0403756	0.530861	-0.0426002	0.261647	0.0416149	-0.0299804	-0.0299804	-0.0345766	-0.0299804	-0.0299804	-0.0299804	-0.0299804	0.0266396	0.0850781	-0.0299804	0.112666	-0.0299804	-0.0426002	-0.0493473	-0.0299804	-0.0380304	0.0231798	-0.0548276	0.0798747	0.00482346	0.0493528	-0.0299804	0.0189448	-0.0524246	-0.0573577	0.0870944	0.287541	0.0646125	0.434274	0.281922	0.404838	-0.0299804
Cymbidium	0.435422	0.14146	0.490476	-0.0190476	-0.013405	-0.013405	-0.013405	-0.0190476	-0.013405	-0.013405	0.433492	-0.0190476	-0.018053	-0.0271977	-0.0190476	-0.013405	-0.0374763	-0.013405	0.703763	-0.0336384	-0.013405	-0.013405	0.703763	-0.013405	0.38906	0.416801	-0.013405	0.308589	0.703763	-0.0190476	0.273048	-0.013405	-0.0170043	0.508702	0.521961	-0.0329339	0.131963	0.270126	-0.013405	-0.0392327	-0.0234404	-0.0256461	-0.0271977	-0.0234404	-0.0305566	-0.0422069	-0.0368421	-0.0407021	-0.013405
Oncidiinae	-0.00817717	0.187029	-0.0392327	-0.0392327	0.218583	-0.0276105	-0.0276105	-0.0392327	-0.0276105	0.218583	-0.0530418	-0.0392327	-0.037184	0.131296	0.13568	0.218583	-0.0771904	-0.0276105	-0.0276105	-0.000641532	-0.0276105	-0.0276105	-0.0276105	0.218583	-0.0335044	0.133292	-0.0276105	0.14808	-0.0276105	0.13568	-0.0454465	-0.0276105	-0.0350241	0.0936316	-0.0504935	0.104982	-0.000508999	0.0706827	-0.0276105	-0.0808081	-0.0482805	0.0413785	0.568364	0.0952198	0.0493014	0.147964	0.108652	0.215176	-0.0276105
Epidendreae	-0.0135195	-0.0287869	-0.013405	-0.013405	-0.00943396	-0.00943396	-0.00943396	-0.013405	-0.00943396	-0.00943396	-0.0181233	-0.013405	-0.012705	-0.0191407	-0.013405	-0.00943396	0.190707	-0.00943396	-0.00943396	-0.0236735	-0.00943396	-0.00943396	-0.00943396	-0.00943396	-0.0282274	-0.0370522	-0.00943396	-0.0326928	-0.00943396	-0.013405	-0.0155282	-0.00943396	-0.011967	-0.0223437	-0.0172526	-0.0231777	-0.0187828	-0.0232646	-0.00943396	-0.0276105	-0.0164965	-0.0180488	-0.0191407	-0.0164965	-0.0215046	-0.0297037	-0.0259281	-0.0286446	-0.00943396
Calypsoinae	-0.0151876	0.19902	-0.0234404	-0.0234404	0.571878	-0.0164965	-0.0164965	-0.0234404	0.571878	-0.0164965	-0.0316909	-0.0234404	-0.0222163	-0.03347	-0.0234404	-0.0164965	0.0804126	-0.0164965	-0.0164965	-0.041396	-0.0164965	-0.0164965	-0.0164965	-0.0164965	-0.0493592	-0.0166475	-0.0164965	-0.0571675	-0.0164965	-0.0234404	-0.0271529	-0.0164965	-0.0209259	0.150955	0.0594988	-0.0405291	0.617955	0.332423	-0.0164965	-0.0482805	-0.0288462	0.418703	-0.03347	0.314103	0.230635	-0.0519406	-0.0453386	-0.0500888	-0.0164965
Corallorhiza	0.0202452	0.0187898	-0.0319555	-0.0319555	0.321273	-0.0224891	-0.0224891	0.212276	-0.0224891	-0.0224891	0.0668621	-0.0319555	-0.0302868	0.215921	-0.0319555	-0.0224891	0.0110545	-0.0224891	-0.0224891	-0.00850987	-0.0224891	-0.0224891	-0.0224891	-0.0224891	0.00128171	0.0523125	-0.0224891	0.00715725	-0.0224891	-0.0319555	-0.0370167	-0.0224891	-0.0285276	-0.0532638	0.0112611	-0.0552519	0.0312716	0.0414246	-0.0224891	-0.0658192	-0.039325	0.0885095	-0.0456285	0.361416	0.262177	0.224381	0.281751	0.349226	-0.0224891
Pleurothallidinae	-0.0282257	0.0806722	-0.0190476	-0.0190476	-0.013405	-0.013405	-0.013405	-0.0190476	-0.013405	-0.013405	-0.025752	-0.0190476	-0.018053	-0.0271977	-0.0190476	-0.013405	0.116753	-0.013405	-0.013405	-0.0336384	-0.013405	-0.013405	-0.013405	-0.013405	-0.0401092	0.0647139	-0.013405	-0.0464542	-0.013405	-0.0190476	-0.0220645	-0.013405	-0.0170043	0.0454585	-0.0245148	-0.0329339	-0.0266891	-0.0330574	-0.013405	-0.0392327	-0.0234404	-0.0256461	0.336571	-0.0234404	-0.0305566	-0.0422069	-0.0368421	-0.0407021	-0.013405
Masdevallia	-0.0262089	-0.0287869	-0.013405	-0.013405	-0.00943396	-0.00943396	-0.00943396	0.703763	-0.00943396	-0.00943396	-0.0181233	-0.013405	-0.012705	0.748881	-0.013405	-0.00943396	-0.0263744	-0.00943396	-0.00943396	-0.0236735	-0.00943396	-0.00943396	-0.00943396	-0.00943396	0.173128	-0.0370522	-0.00943396	-0.0326928	-0.00943396	-0.013405	-0.0155282	-0.00943396	-0.011967	-0.0223437	-0.0172526	-0.0231777	-0.0187828	-0.0232646	-0.00943396	-0.0276105	-0.0164965	-0.0180488	-0.0191407	0.571878	-0.0215046	0.548167	0.226282	0.339153	-0.00943396
Bulbophyllum	-0.0262089	-0.0287869	-0.013405	-0.013405	-0.00943396	-0.00943396	-0.00943396	0.703763	-0.00943396	-0.00943396	-0.0181233	-0.013405	-0.012705	-0.0191407	-0.013405	-0.00943396	-0.0263744	-0.00943396	-0.00943396	-0.0236735	-0.00943396	-0.00943396	-0.00943396	-0.00943396	-0.0282274	-0.0370522	-0.00943396	-0.0326928	-0.00943396	-0.013405	-0.0155282	-0.00943396	-0.011967	-0.0223437	-0.0172526	-0.0231777	-0.0187828	-0.0232646	-0.00943396	-0.0276105	-0.0164965	-0.0180488	-0.0191407	0.571878	-0.0215046	-0.0297037	-0.0259281	-0.0286446	-0.00943396
Malaxidinae	-0.037241	-0.0409042	-0.0190476	-0.0190476	-0.013405	-0.013405	-0.013405	-0.0190476	-0.013405	-0.013405	-0.025752	-0.0190476	-0.018053	-0.0271977	-0.0190476	-0.013405	0.116753	-0.013405	-0.013405	-0.0336384	-0.013405	-0.013405	-0.013405	-0.013405	-0.0401092	0.0647139	-0.013405	-0.0464542	-0.013405	-0.0190476	-0.0220645	-0.013405	-0.0170043	-0.0317488	-0.0245148	-0.0329339	-0.0266891	-0.0330574	-0.013405	-0.0392327	-0.0234404	-0.0256461	-0.0271977	-0.0234404	-0.0305566	0.0262194	-0.0368421	0.133503	-0.013405
Neottieae	0.0883609	0.149148	-0.0234404	-0.0234404	-0.0164965	-0.0164965	-0.0164965	-0.0234404	-0.0164965	-0.0164965	-0.0316909	-0.0234404	-0.0222163	0.264971	-0.0234404	0.571878	0.0804126	-0.0164965	-0.0164965	-0.041396	-0.0164965	-0.0164965	-0.0164965	-0.0164965	-0.0493592	0.0555667	-0.0164965	-0.0571675	-0.0164965	-0.0234404	-0.0271529	-0.0164965	-0.0209259	0.0242712	-0.0301684	-0.0405291	-0.0328441	0.0422309	-0.0164965	-0.0482805	-0.0288462	-0.0315606	0.264971	-0.0288462	-0.0376036	0.228748	0.248675	0.235751	-0.0164965
Neottia	0.243304	0.0230333	-0.0220645	-0.0220645	-0.0155282	-0.0155282	-0.0155282	0.273048	-0.0155282	-0.0155282	0.23616	-0.0220645	-0.0209123	0.495225	-0.0220645	0.39985	-0.0434119	-0.0155282	-0.0155282	0.07685	-0.0155282	-0.0155282	-0.0155282	-0.0155282	0.0363952	0.0579697	-0.0155282	-0.0538118	-0.0155282	-0.0220645	-0.0255591	-0.0155282	-0.0196976	-0.0367773	0.0982083	-0.0381501	-0.0309162	0.0202407	-0.0155282	-0.0454465	-0.0271529	0.288168	-0.0315053	0.214961	-0.0353963	0.466324	0.683806	0.608689	-0.0155282
Aeridinae	0.131848	0.135739	-0.0263719	-0.0263719	-0.0185596	-0.0185596	-0.0185596	0.175185	-0.0185596	-0.0185596	-0.0356544	-0.0263719	-0.0249948	0.609891	-0.0263719	0.832531	0.00912297	-0.0185596	-0.0185596	-0.0465733	-0.0185596	-0.0185596	-0.0185596	-0.0185596	0.00105776	0.0663851	-0.0185596	0.00590668	-0.0185596	0.175185	-0.0305488	-0.0185596	-0.023543	-0.0134155	-0.0339414	-0.0455979	-0.0369518	0.0741643	-0.0185596	0.0494688	-0.0324538	-0.0355077	0.106243	0.132906	-0.0423065	0.53706	0.445168	0.529398	-0.0185596
Orchidoideae	0.170007	0.090409	-0.0305566	-0.0305566	-0.0215046	-0.0215046	-0.0215046	-0.0305566	-0.0215046	-0.0215046	0.106034	-0.0305566	-0.028961	0.189795	-0.0305566	0.438694	0.137814	-0.0215046	-0.0215046	0.0743497	-0.0215046	-0.0215046	-0.0215046	-0.0215046	0.0274535	0.179126	-0.0215046	0.0393907	-0.0215046	-0.0305566	-0.0353963	-0.0215046	0.118663	0.048154	0.0308063	0.0279262	-0.0428152	0.0766684	-0.0215046	-0.0629379	-0.0376036	0.134946	0.189795	-0.0376036	0.160784	0.195741	0.400825	0.325954	-0.0215046
Goodyerinae	-0.0262089	0.142335	-0.013405	-0.013405	-0.00943396	-0.00943396	-0.00943396	-0.013405	-0.00943396	-0.00943396	-0.0181233	-0.013405	-0.012705	-0.0191407	-0.013405	-0.00943396	-0.0263744	-0.00943396	-0.00943396	-0.0236735	-0.00943396	-0.00943396	-0.00943396	-0.00943396	-0.0282274	0.128139	-0.00943396	-0.0326928	-0.00943396	-0.013405	-0.0155282	-0.00943396	-0.011967	0.0863277	-0.0172526	-0.0231777	-0.0187828	-0.0232646	-0.00943396	-0.0276105	-0.0164965	-0.0180488	0.492874	-0.0164965	-0.0215046	-0.0297037	-0.0259281	-0.0286446	-0.00943396
Diurideae	-0.0581566	0.0770652	-0.0319555	-0.0319555	-0.0224891	-0.0224891	0.321273	0.456507	-0.0224891	0.321273	-0.0432032	-0.0319555	-0.0302868	0.564653	0.212276	-0.0224891	0.0849816	-0.0224891	-0.0224891	-0.0564339	-0.0224891	-0.0224891	-0.0224891	0.321273	0.138425	0.122632	-0.0224891	0.092249	-0.0224891	0.212276	-0.0370167	-0.0224891	-0.0285276	0.0207521	-0.0411276	0.367031	-0.0447753	0.0172037	-0.0224891	-0.0658192	-0.039325	-0.0430255	0.128738	0.361416	-0.0512637	0.388376	0.109971	0.265724	-0.0224891
Orchideae	-0.0262089	0.142335	-0.013405	-0.013405	-0.00943396	-0.00943396	-0.00943396	-0.013405	-0.00943396	-0.00943396	-0.0181233	-0.013405	-0.012705	-0.0191407	-0.013405	-0.00943396	-0.0263744	-0.00943396	-0.00943396	-0.0236735	-0.00943396	-0.00943396	-0.00943396	-0.00943396	-0.0282274	0.128139	-0.00943396	-0.0326928	-0.00943396	-0.013405	-0.0155282	-0.00943396	-0.011967	0.0863277	-0.0172526	-0.0231777	-0.0187828	-0.0232646	-0.00943396	-0.0276105	-0.0164965	-0.0180488	0.492874	-0.0164965	-0.0215046	-0.0297037	-0.0259281	-0.0286446	-0.00943396
Orchidinae	-0.0262089	-0.0287869	-0.013405	-0.013405	-0.00943396	-0.00943396	-0.00943396	0.703763	-0.00943396	-0.00943396	-0.0181233	-0.013405	-0.012705	0.748881	-0.013405	-0.00943396	-0.0263744	-0.00943396	-0.00943396	-0.0236735	-0.00943396	-0.00943396	-0.00943396	-0.00943396	0.173128	-0.0370522	-0.00943396	-0.0326928	-0.00943396	-0.013405	-0.0155282	-0.00943396	-0.011967	-0.0223437	-0.0172526	-0.0231777	-0.0187828	-0.0232646	-0.00943396	-0.0276105	-0.0164965	-0.0180488	-0.0191407	0.571878	-0.0215046	0.548167	0.226282	0.339153	-0.00943396
Ophrys	-0.0262089	-0.0287869	-0.013405	-0.013405	-0.00943396	-0.00943396	-0.00943396	-0.013405	-0.00943396	-0.00943396	-0.0181233	-0.013405	-0.012705	-0.0191407	-0.013405	-0.00943396	-0.0263744	-0.00943396	-0.00943396	-0.0236735	-0.00943396	-0.00943396	-0.00943396	-0.00943396	-0.0282274	-0.0370522	-0.00943396	-0.0326928	-0.00943396	-0.013405	-0.0155282	-0.00943396	-0.011967	-0.0223437	-0.0172526	-0.0231777	-0.0187828	-0.0232646	-0.00943396	0.34168	-0.0164965	-0.0180488	-0.0191407	-0.0164965	-0.0215046	-0.0297037	-0.0259281	-0.0286446	-0.00943396
Vanilloideae	-0.0262089	-0.0287869	-0.013405	-0.013405	-0.00943396	-0.00943396	-0.00943396	-0.013405	-0.00943396	-0.00943396	-0.0181233	-0.013405	-0.012705	-0.0191407	-0.013405	-0.00943396	-0.0263744	-0.00943396	-0.00943396	-0.0236735	-0.00943396	-0.00943396	-0.00943396	-0.00943396	-0.0282274	-0.0370522	-0.00943396	-0.0326928	-0.00943396	-0.013405	-0.0155282	-0.00943396	-0.011967	-0.0223437	-0.0172526	-0.0231777	-0.0187828	-0.0232646	-0.00943396	-0.0276105	-0.0164965	-0.0180488	-0.0191407	-0.0164965	-0.0215046	0.0666082	-0.0259281	0.216554	-0.00943396
Cleistes	-0.0135195	-0.0287869	-0.013405	-0.013405	-0.00943396	-0.00943396	-0.00943396	-0.013405	-0.00943396	-0.00943396	-0.0181233	-0.013405	-0.012705	-0.0191407	-0.013405	-0.00943396	0.190707	-0.00943396	-0.00943396	-0.0236735	-0.00943396	-0.00943396	-0.00943396	-0.00943396	-0.0282274	-0.0370522	-0.00943396	-0.0326928	-0.00943396	-0.013405	-0.0155282	-0.00943396	-0.011967	-0.0223437	-0.0172526	-0.0231777	-0.0187828	-0.0232646	-0.00943396	-0.0276105	-0.0164965	-0.0180488	-0.0191407	-0.0164965	-0.0215046	-0.0297037	-0.0259281	-0.0286446	-0.00943396
Vanilla	0.213076	-0.0287869	-0.013405	-0.013405	-0.00943396	-0.00943396	-0.00943396	-0.013405	-0.00943396	-0.00943396	0.305076	-0.013405	-0.012705	-0.0191407	-0.013405	-0.00943396	-0.0263744	-0.00943396	-0.00943396	0.117052	-0.00943396	-0.00943396	-0.00943396	-0.00943396	-0.0282274	0.086841	-0.00943396	-0.0326928	-0.00943396	-0.013405	-0.0155282	-0.00943396	-0.011967	-0.0223437	0.136583	-0.0231777	-0.0187828	-0.0232646	-0.00943396	-0.0276105	-0.0164965	0.368195	-0.0191407	-0.0164965	-0.0215046	0.0666082	0.478492	0.339153	-0.00943396
Calameae	0.191323	0.142335	-0.013405	-0.013405	-0.00943396	-0.00943396	-0.00943396	-0.013405	-0.00943396	-0.00943396	-0.0181233	-0.013405	-0.012705	0.492874	-0.013405	1	-0.0263744	-0.00943396	-0.00943396	-0.0236735	-0.00943396	-0.00943396	-0.00943396	-0.00943396	-0.0282274	0.00424556	-0.00943396	-0.0326928	-0.00943396	-0.013405	-0.0155282	-0.00943396	-0.011967	-0.0223437	-0.0172526	-0.0231777	-0.0187828	0.118982	-0.00943396	-0.0276105	-0.0164965	-0.0180488	-0.0191407	-0.0164965	-0.0215046	0.451856	0.478492	0.461752	-0.00943396
Commelinaceae	0.117308	0.0806722	-0.0190476	-0.0190476	-0.013405	-0.013405	-0.013405	-0.0190476	-0.013405	-0.013405	-0.025752	-0.0190476	-0.018053	0.336571	-0.0190476	0.703763	-0.0374763	-0.013405	-0.013405	-0.0336384	-0.013405	-0.013405	-0.013405	-0.013405	-0.0401092	-0.023308	-0.013405	0.131067	-0.013405	-0.0190476	-0.0220645	-0.013405	-0.0170043	-0.0317488	-0.0245148	-0.0329339	-0.0266891	0.0680039	-0.013405	-0.0392327	-0.0234404	-0.0256461	-0.0271977	-0.0234404	-0.0305566	0.436777	0.500717	0.656118	-0.013405
Haemodoraceae	-0.0262089	-0.0287869	-0.013405	-0.013405	-0.00943396	-0.00943396	-0.00943396	-0.013405	-0.00943396	-0.00943396	-0.0181233	-0.013405	-0.012705	-0.0191407	-0.013405	-0.00943396	-0.0263744	-0.00943396	-0.00943396	-0.0236735	-0.00943396	-0.00943396	-0.00943396	-0.00943396	-0.0282274	-0.0370522	-0.00943396	-0.0326928	-0.00943396	-0.013405	-0.0155282	-0.00943396	-0.011967	-0.0223437	-0.0172526	-0.0231777	-0.0187828	-0.0232646	-0.00943396	-0.0276105	-0.0164965	-0.0180488	-0.0191407	-0.0164965	-0.0215046	0.0666082	-0.0259281	0.216554	-0.00943396
Philydraceae	-0.0207706	-0.0287869	-0.013405	-0.013405	-0.00943396	-0.00943396	-0.00943396	-0.013405	-0.00943396	-0.00943396	-0.0181233	-0.013405	-0.012705	-0.0191407	-0.013405	-0.00943396	-0.0263744	-0.00943396	-0.00943396	-0.0236735	-0.00943396	-0.00943396	-0.00943396	-0.00943396	-0.0282274	-0.0370522	-0.00943396	-0.0326928	-0.00943396	-0.013405	-0.0155282	-0.00943396	-0.011967	-0.0223437	-0.0172526	-0.0231777	-0.0187828	-0.0232646	-0.00943396	-0.0276105	-0.0164965	-0.0180488	-0.0191407	-0.0164965	-0.0215046	-0.0297037	-0.0259281	-0.0286446	-0.00943396
Bromeliaceae	-0.0416031	-0.0503375	-0.0234404	-0.0234404	-0.0164965	-0.0164965	-0.0164965	0.394579	-0.0164965	-0.0164965	-0.0316909	0.394579	-0.0222163	0.414191	-0.0234404	-0.0164965	-0.046119	-0.0164965	-0.0164965	-0.041396	-0.0164965	-0.0164965	-0.0164965	-0.0164965	0.068006	-0.0407189	-0.0164965	-0.0571675	-0.0164965	-0.0234404	-0.0271529	-0.0164965	-0.0209259	-0.0390707	-0.0301684	-0.0405291	-0.0328441	-0.0406811	-0.0164965	-0.0482805	-0.0288462	-0.0315606	-0.03347	0.314103	-0.0376036	0.284886	0.101668	0.164291	-0.0164965
Bromelioideae	-0.0262089	-0.0287869	-0.013405	-0.013405	-0.00943396	-0.00943396	-0.00943396	-0.013405	-0.00943396	-0.00943396	-0.0181233	-0.013405	-0.012705	-0.0191407	-0.013405	-0.00943396	-0.0263744	-0.00943396	-0.00943396	-0.0236735	-0.00943396	-0.00943396	-0.00943396	-0.00943396	-0.0282274	0.0455433	-0.00943396	-0.0326928	-0.00943396	-0.013405	-0.0155282	-0.00943396	-0.011967	-0.0223437	-0.0172526	-0.0231777	-0.0187828	-0.0232646	-0.00943396	-0.0276105	-0.0164965	-0.0180488	-0.0191407	-0.0164965	-0.0215046	-0.0297037	-0.0259281	0.339153	-0.00943396
Ananas comosus	-0.0262089	-0.0287869	-0.013405	-0.013405	-0.00943396	-0.00943396	-0.00943396	-0.013405	-0.00943396	-0.00943396	-0.0181233	-0.013405	-0.012705	-0.0191407	-0.013405	-0.00943396	-0.0263744	-0.00943396	-0.00943396	-0.0236735	-0.00943396	-0.00943396	-0.00943396	-0.00943396	-0.0282274	0.0455433	-0.00943396	-0.0326928	-0.00943396	-0.013405	-0.0155282	-0.00943396	-0.011967	0.0863277	-0.0172526	-0.0231777	-0.0187828	0.0478586	-0.00943396	-0.0276105	-0.0164965	-0.0180488	-0.0191407	-0.0164965	-0.0215046	-0.0297037	-0.0259281	-0.0286446	-0.00943396
Zingiberales	-0.0254439	-0.0291804	-0.0125316	-0.0138902	-0.00977539	-0.00977539	-0.00977539	-0.0138902	-0.00977539	-0.00977539	-0.0175547	-0.0138902	-0.0131648	-0.0198335	-0.0138902	-0.00977539	-0.0256841	-0.00977539	-0.0078632	-0.0239971	-0.00977539	-0.00977539	-0.0078632	-0.00977539	-0.0281047	-0.0367503	-0.00977539	-0.032456	-0.0078632	-0.0138902	-0.0153033	-0.00977539	-0.0124001	-0.0212996	-0.0161285	-0.0233454	-0.0190396	-0.0232982	-0.00977539	-0.0286098	-0.0170935	-0.018702	-0.0198335	-0.0170935	-0.0222829	-0.0307787	-0.0268665	-0.0296813	-0.00977539
Costaceae	-0.0416031	-0.0503375	-0.0234404	-0.0234404	-0.0164965	-0.0164965	-0.0164965	-0.0234404	-0.0164965	-0.0164965	-0.0316909	-0.0234404	-0.0222163	-0.03347	-0.0234404	-0.0164965	0.206944	-0.0164965	-0.0164965	-0.041396	-0.0164965	-0.0164965	-0.0164965	-0.0164965	0.068006	0.0555667	-0.0164965	-0.0571675	-0.0164965	-0.0234404	-0.0271529	-0.0164965	0.165663	-0.0390707	-0.0301684	0.0627235	-0.0328441	0.000774878	-0.0164965	-0.0482805	-0.0288462	-0.0315606	-0.03347	-0.0288462	0.498874	-0.0519406	-0.0453386	-0.0500888	-0.0164965
Heliconia	0.0535529	-0.0287869	-0.013405	-0.013405	-0.00943396	-0.00943396	-0.00943396	-0.013405	-0.00943396	-0.00943396	-0.0181233	-0.013405	-0.012705	-0.0191407	-0.013405	-0.00943396	-0.0263744	-0.00943396	-0.00943396	0.257778	-0.00943396	-0.00943396	-0.00943396	-0.00943396	-0.0282274	0.210734	-0.00943396	-0.0326928	-0.00943396	-0.013405	0.39985	-0.00943396	-0.011967	-0.0223437	-0.0172526	-0.0231777	-0.0187828	0.0478586	-0.00943396	-0.0276105	-0.0164965	-0.0180488	-0.0191407	-0.0164965	-0.0215046	-0.0297037	-0.0259281	-0.0286446	-0.00943396
Orchidantha	0.07163	0.0536992	-0.0291565	-0.0291565	-0.0205193	-0.0205193	-0.0205193	-0.0291565	-0.0205193	-0.0205193	-0.0394191	-0.0291565	-0.027634	0.0975749	-0.0291565	0.253926	-0.0573656	-0.0205193	-0.0205193	-0.0514909	-0.0205193	-0.0205193	-0.0205193	-0.0205193	-0.0613959	-0.046906	-0.0205193	-0.0711083	-0.0205193	-0.0291565	-0.0337744	-0.0205193	-0.0260289	0.0104928	-0.0375253	-0.00225056	0.141285	0.00740952	-0.0205193	-0.0600541	-0.0358806	-0.0392569	-0.041632	-0.0358806	-0.0467735	0.0663199	0.0807471	0.0710259	-0.0205193
Marantaceae	-0.0343301	-0.0472692	-0.0266754	-0.0266754	-0.0187732	-0.0187732	-0.0187732	0.141223	-0.0187732	-0.0187732	-0.0360646	-0.0266754	-0.0252824	0.141714	-0.0266754	-0.0187732	-0.0270732	-0.0187732	-0.0187732	-0.0306364	-0.0187732	-0.0187732	-0.0187732	-0.0187732	-0.00903147	-0.0495614	-0.0187732	-0.0358088	-0.0187732	-0.0266754	-0.0309004	-0.0187732	-0.0238139	-0.0317422	-0.034332	-0.0461225	-0.0112375	-0.0379701	-0.0187732	0.290879	-0.0328273	-0.0359163	-0.0380892	0.104919	0.0649451	0.0761779	0.00744966	0.0721573	-0.0187732
Musaceae	0.0218839	-0.0432126	0.0567743	0.0567743	-0.0141615	-0.0141615	-0.0141615	-0.0201225	-0.0141615	-0.0141615	-0.0272053	-0.0201225	-0.0190718	-0.0287325	0.0567743	-0.0141615	-0.0395912	-0.0141615	-0.0141615	0.0248193	0.0940729	-0.0141615	-0.0141615	-0.0141615	-0.0423728	0.0152292	-0.0141615	0.00450696	-0.0141615	-0.0201225	0.0657665	-0.0141615	-0.017964	0.0480239	0.0400807	0.0221891	-0.00425166	0.0489634	-0.0141615	-0.0414467	-0.0247632	-0.0270934	-0.0287325	-0.0247632	-0.032281	-0.0445888	-0.0389212	-0.0429991	-0.0141615
Musa	-0.0423935	-0.0473828	-0.0220645	-0.0220645	-0.0155282	-0.0155282	-0.0155282	-0.0220645	-0.0155282	-0.0155282	-0.0298307	-0.0220645	-0.0209123	-0.0315053	-0.0220645	-0.0155282	-0.0434119	-0.0155282	-0.0155282	-0.0389662	-0.0155282	-0.0155282	-0.0155282	-0.0155282	-0.0464619	-0.0609873	-0.0155282	-0.0538118	-0.0155282	-0.0220645	-0.0255591	-0.0155282	-0.0196976	-0.0367773	-0.0283976	-0.0381501	-0.0309162	-0.0382932	-0.0155282	-0.0454465	-0.0271529	-0.029708	-0.0315053	-0.0271529	-0.0353963	-0.0488918	-0.0426773	-0.0471486	-0.0155282
Musa acuminata	-0.0262089	-0.0287869	-0.013405	-0.013405	-0.00943396	-0.00943396	-0.00943396	-0.013405	-0.00943396	-0.00943396	-0.0181233	-0.013405	-0.012705	-0.0191407	-0.013405	-0.00943396	-0.0263744	-0.00943396	-0.00943396	-0.0236735	-0.00943396	-0.00943396	-0.00943396	-0.00943396	-0.0282274	-0.0370522	-0.00943396	-0.0326928	-0.00943396	-0.013405	-0.0155282	-0.00943396	-0.011967	-0.0223437	-0.0172526	-0.0231777	-0.0187828	-0.0232646	-0.00943396	-0.0276105	-0.0164965	-0.0180488	-0.0191407	-0.0164965	-0.0215046	-0.0297037	-0.0259281	-0.0286446	-0.00943396
Zingiberaceae	-0.0143574	0.135685	-0.0449359	-0.0449359	0.290642	-0.0316242	-0.0316242	0.0695436	-0.0316242	0.129509	-0.00916108	0.0695436	-0.0425894	0.181031	0.0695436	0.129509	0.188805	-0.0316242	-0.0316242	-0.0344302	-0.0316242	-0.0316242	-0.0316242	0.129509	-0.0303394	0.0933386	0.129509	0.04995	-0.0316242	0.184023	0.0142526	-0.0316242	-0.0401155	-0.022859	-0.0332773	0.091966	0.0439742	0.0468982	-0.0316242	0.0253424	-0.0552989	-0.0605025	0.181031	0.226462	-0.0720871	0.146412	0.0338631	0.19753	-0.0316242
Alpinia	-0.0243961	-0.0287869	-0.013405	-0.013405	-0.00943396	-0.00943396	-0.00943396	-0.013405	-0.00943396	-0.00943396	-0.0181233	-0.013405	-0.012705	-0.0191407	-0.013405	-0.00943396	-0.0263744	-0.00943396	-0.00943396	-0.0236735	-0.00943396	-0.00943396	-0.00943396	-0.00943396	-0.0282274	0.00424556	-0.00943396	-0.0326928	-0.00943396	-0.013405	-0.0155282	-0.00943396	-0.011967	-0.0223437	-0.0172526	-0.0231777	-0.0187828	-0.0232646	-0.00943396	-0.0276105	-0.0164965	-0.0180488	-0.0191407	-0.0164965	0.438694	-0.0297037	-0.0259281	-0.0286446	-0.00943396
Dioscoreales	-0.0161318	0.0950896	-0.0438145	-0.0438145	0.0662046	-0.030835	0.163244	0.0940722	-0.030835	0.0662046	-0.0592363	-0.0438145	-0.0415265	0.183545	0.0251289	0.163244	0.205956	-0.030835	-0.030835	-0.0638487	-0.030835	-0.030835	-0.030835	0.0662046	-0.0341911	0.113128	-0.030835	0.181387	-0.030835	0.0940722	-0.050754	-0.030835	-0.00834057	9.76344e-05	-0.0416018	0.111566	-0.0399247	0.0265184	-0.030835	-0.0547444	-0.0539189	-0.0589927	0.183545	0.115767	0.0181922	0.236227	0.230447	0.472092	-0.030835
Burmannia	0.0591465	0.13679	-0.0322976	-0.0322976	-0.0227299	-0.0227299	-0.0227299	0.313287	-0.0227299	-0.0227299	-0.0436657	-0.0322976	-0.030611	0.323972	-0.0322976	-0.0227299	0.0933632	0.22048	-0.0227299	-0.0231321	-0.0227299	-0.0227299	-0.0227299	-0.0227299	0.174559	0.0201792	-0.0227299	0.041635	-0.0227299	-0.0322976	-0.037413	-0.0227299	-0.028833	-0.053834	-0.0415679	-0.0558434	-0.0452546	-0.0560529	-0.0227299	0.0224518	-0.039746	0.0495741	-0.046117	0.243776	0.169945	0.322919	0.241362	0.403602	-0.0227299
Dioscoreaceae	-0.0447729	-0.0503375	-0.0234404	-0.0234404	-0.0164965	-0.0164965	-0.0164965	-0.0234404	-0.0164965	-0.0164965	-0.0316909	-0.0234404	-0.0222163	-0.03347	-0.0234404	-0.0164965	0.0804126	-0.0164965	-0.0164965	-0.041396	-0.0164965	-0.0164965	-0.0164965	-0.0164965	-0.0493592	0.0796382	-0.0164965	0.0884735	-0.0164965	0.394579	-0.0271529	-0.0164965	-0.0209259	-0.0390707	-0.0301684	-0.0405291	-0.0328441	-0.0406811	-0.0164965	0.16697	-0.0288462	-0.0315606	-0.03347	-0.0288462	0.230635	0.00419722	-0.0453386	0.0928312	-0.0164965
Dioscorea	-0.0272139	0.0739867	-0.0415567	-0.0415567	-0.0292461	-0.0292461	-0.0292461	0.300487	-0.0292461	-0.0292461	0.175034	-0.0415567	-0.0393866	0.429058	-0.0415567	0.211472	0.125305	-0.0292461	-0.0292461	-0.0733897	-0.0292461	-0.0292461	-0.0292461	-0.0292461	0.0565432	0.101795	0.211472	0.196575	-0.0292461	-0.0415567	-0.0481386	-0.0292461	-0.0370988	-0.0174379	-0.0534846	0.0126334	-0.0582282	-0.038201	-0.0292461	0.00246908	-0.0511404	-0.0559527	0.18486	0.229476	0.0430766	0.390229	0.280484	0.525154	-0.0292461
Trichopus	-0.0262089	-0.0287869	-0.013405	-0.013405	-0.00943396	-0.00943396	-0.00943396	-0.013405	-0.00943396	-0.00943396	-0.0181233	-0.013405	-0.012705	-0.0191407	-0.013405	-0.00943396	-0.0263744	-0.00943396	-0.00943396	-0.0236735	-0.00943396	-0.00943396	-0.00943396	-0.00943396	-0.0282274	-0.0370522	-0.00943396	0.217174	-0.00943396	-0.013405	-0.0155282	-0.00943396	-0.011967	-0.0223437	-0.0172526	-0.0231777	-0.0187828	-0.0232646	-0.00943396	-0.0276105	-0.0164965	-0.0180488	-0.0191407	-0.0164965	-0.0215046	0.16292	0.226282	0.461752	-0.00943396
Nartheciaceae	0.132763	-0.0409042	-0.0190476	-0.0190476	-0.013405	-0.013405	-0.013405	0.490476	-0.013405	-0.013405	0.20387	-0.0190476	-0.018053	0.518456	-0.0190476	-0.013405	-0.0374763	-0.013405	-0.013405	0.0663424	-0.013405	-0.013405	-0.013405	-0.013405	0.102947	0.0353733	-0.013405	-0.0464542	-0.013405	-0.0190476	-0.0220645	-0.013405	-0.0170043	-0.0317488	0.0847804	-0.0329339	-0.0266891	-0.0330574	-0.013405	-0.0392327	-0.0234404	0.248767	-0.0271977	0.394579	-0.0305566	0.436777	0.500717	0.481913	-0.013405
Aletris	0.00488809	0.0992767	-0.0234404	-0.0234404	-0.0164965	-0.0164965	0.571878	-0.0234404	-0.0164965	-0.0164965	-0.0316909	-0.0234404	-0.0222163	-0.03347	-0.0234404	-0.0164965	0.460008	-0.0164965	-0.0164965	-0.041396	-0.0164965	-0.0164965	-0.0164965	-0.0164965	-0.0493592	0.127781	-0.0164965	0.0884735	-0.0164965	-0.0234404	-0.0271529	-0.0164965	-0.0209259	-0.0390707	-0.0301684	0.269229	-0.0328441	0.0422309	-0.0164965	-0.0482805	-0.0288462	-0.0315606	-0.03347	-0.0288462	-0.0376036	-0.0519406	-0.0453386	-0.0500888	-0.0164965
Tacca	-0.0262089	-0.0287869	-0.013405	-0.013405	-0.00943396	-0.00943396	-0.00943396	-0.013405	-0.00943396	-0.00943396	-0.0181233	-0.013405	-0.012705	-0.0191407	-0.013405	-0.00943396	-0.0263744	-0.00943396	-0.00943396	-0.0236735	-0.00943396	-0.00943396	-0.00943396	-0.00943396	-0.0282274	-0.0370522	-0.00943396	0.217174	-0.00943396	-0.013405	-0.0155282	-0.00943396	-0.011967	-0.0223437	-0.0172526	-0.0231777	-0.0187828	-0.0232646	-0.00943396	-0.0276105	-0.0164965	-0.0180488	-0.0191407	-0.0164965	-0.0215046	0.16292	0.226282	0.461752	-0.00943396
Alstroemeriaceae	-0.0467392	0.071791	-0.0271977	-0.0271977	0.492874	-0.0191407	-0.0191407	-0.0271977	-0.0191407	-0.0191407	-0.0367707	-0.0271977	-0.0257774	-0.038835	-0.0271977	-0.0191407	0.0565987	-0.0191407	-0.0191407	-0.0480315	-0.0191407	-0.0191407	-0.0191407	-0.0191407	-0.0572711	-0.0123335	-0.0191407	-0.066331	-0.0191407	-0.0271977	-0.0315053	-0.0191407	-0.0242801	-0.0453334	-0.0350042	-0.0470256	0.0751589	0.0971012	-0.0191407	-0.0560194	-0.03347	-0.0366195	0.220874	0.264971	-0.0436311	-0.0602663	-0.052606	0.12844	-0.0191407
Colchicaceae	-0.0531757	0.0283919	-0.0271977	-0.0271977	-0.0191407	-0.0191407	-0.0191407	0.336571	-0.0191407	-0.0191407	-0.0367707	-0.0271977	-0.0257774	0.350728	-0.0271977	-0.0191407	-0.0535115	-0.0191407	-0.0191407	-0.0480315	-0.0191407	-0.0191407	-0.0191407	-0.0191407	0.0448624	0.00861389	-0.0191407	0.0604086	-0.0191407	-0.0271977	-0.0315053	-0.0191407	-0.0242801	0.0097879	-0.0350042	-0.0470256	-0.0381087	-0.047202	-0.0191407	-0.0560194	-0.03347	-0.0366195	0.220874	0.264971	-0.0436311	0.330551	0.20325	0.377183	-0.0191407
Uvularia	-0.0262089	-0.0287869	-0.013405	-0.013405	-0.00943396	-0.00943396	-0.00943396	-0.013405	-0.00943396	-0.00943396	-0.0181233	-0.013405	-0.012705	-0.0191407	-0.013405	-0.00943396	-0.0263744	-0.00943396	-0.00943396	-0.0236735	-0.00943396	-0.00943396	-0.00943396	-0.00943396	-0.0282274	-0.0370522	-0.00943396	0.217174	-0.00943396	-0.013405	-0.0155282	-0.00943396	-0.011967	-0.0223437	-0.0172526	-0.0231777	-0.0187828	-0.0232646	-0.00943396	-0.0276105	-0.0164965	-0.0180488	-0.0191407	-0.0164965	-0.0215046	0.16292	0.226282	0.461752	-0.00943396
Liliaceae	-0.00801189	0.0601124	-0.0357347	-0.0357347	0.109397	-0.0251488	0.0421242	0.442217	-0.0251488	-0.0251488	-0.00523387	-0.0357347	-0.0338687	0.580248	-0.0357347	0.17667	-0.0413737	-0.0251488	-0.0251488	-0.0631081	-0.0251488	-0.0251488	-0.0251488	-0.0251488	0.0857826	-0.0244617	-0.0251488	0.112675	-0.0251488	-0.0357347	-0.0413945	-0.0251488	-0.0319014	-0.0305938	-0.0459916	-0.0263695	0.0243399	0.0233011	-0.0251488	-0.0489922	-0.00476405	-0.0481139	0.0172209	0.426566	-0.0573265	0.543425	0.367899	0.609965	-0.0251488
Fritillaria	-0.00250823	-0.0503375	-0.0234404	-0.0234404	-0.0164965	-0.0164965	-0.0164965	-0.0234404	-0.0164965	-0.0164965	-0.0316909	-0.0234404	-0.0222163	-0.03347	-0.0234404	-0.0164965	0.206944	-0.0164965	-0.0164965	-0.041396	-0.0164965	-0.0164965	-0.0164965	-0.0164965	-0.0493592	-0.0407189	-0.0164965	0.0884735	-0.0164965	-0.0234404	-0.0271529	-0.0164965	-0.0209259	-0.0390707	-0.0301684	-0.0405291	-0.0328441	-0.0406811	-0.0164965	-0.0482805	-0.0288462	-0.0315606	-0.03347	-0.0288462	-0.0376036	0.060335	0.101668	0.235751	-0.0164965
Lilium	-0.025859	0.168423	-0.0305566	-0.0305566	0.438694	-0.0215046	-0.0215046	-0.0305566	-0.0215046	0.438694	-0.041312	-0.0305566	-0.028961	-0.0436311	0.296399	-0.0215046	0.137814	-0.0215046	-0.0215046	-0.0539635	-0.0215046	-0.0215046	-0.0215046	0.438694	-0.0643441	0.179126	-0.0215046	0.0393907	-0.0215046	0.296399	-0.0353963	-0.0215046	-0.0272788	0.0976971	-0.0393272	0.270204	0.0589899	0.109093	-0.0215046	-0.0629379	-0.0376036	-0.041142	0.423222	0.230635	-0.0490196	-0.0677092	-0.0591029	-0.0652952	-0.0215046
Melanthiaceae	-0.0295849	0.0281634	-0.0521537	-0.0521537	-0.0367039	0.169997	0.169997	-0.0521537	-0.0367039	-0.0367039	-0.00432961	-0.0521537	-0.0494303	0.0303756	-0.0521537	0.169997	0.297452	-0.0367039	-0.0367039	0.138426	-0.0367039	0.169997	-0.0367039	-0.0367039	-0.0685906	0.22793	0.169997	0.230959	-0.0367039	0.241554	0.0246426	-0.0367039	-0.0465591	-0.0201729	-0.0671233	0.0911923	-0.0273503	0.0114333	0.169997	0.119436	0.0562995	-0.0702208	0.0303756	-0.0641814	0.104803	0.0619298	0.105703	0.265122	-0.0367039
Trillium	-0.037241	-0.0409042	-0.0190476	-0.0190476	-0.013405	-0.013405	-0.013405	0.490476	-0.013405	-0.013405	-0.025752	-0.0190476	-0.018053	0.518456	-0.0190476	-0.013405	-0.0374763	-0.013405	-0.013405	-0.0336384	-0.013405	-0.013405	-0.013405	-0.013405	0.102947	-0.0526486	-0.013405	0.131067	-0.013405	-0.0190476	-0.0220645	-0.013405	-0.0170043	-0.0317488	-0.0245148	-0.0329339	-0.0266891	-0.0330574	-0.013405	-0.0392327	-0.0234404	-0.0256461	-0.0271977	0.394579	-0.0305566	0.505203	0.321531	0.569015	-0.013405
Veratrum	-0.0262089	-0.0287869	-0.013405	-0.013405	-0.00943396	-0.00943396	-0.00943396	-0.013405	-0.00943396	-0.00943396	-0.0181233	-0.013405	-0.012705	-0.0191407	-0.013405	-0.00943396	0.190707	-0.00943396	-0.00943396	-0.0236735	-0.00943396	-0.00943396	-0.00943396	-0.00943396	-0.0282274	0.169436	-0.00943396	0.217174	-0.00943396	0.703763	-0.0155282	-0.00943396	-0.011967	-0.0223437	-0.0172526	-0.0231777	-0.0187828	-0.0232646	-0.00943396	0.34168	-0.0164965	-0.0180488	-0.0191407	-0.0164965	-0.0215046	-0.0297037	-0.0259281	-0.0286446	-0.00943396
Stemonaceae	-0.0243961	-0.0287869	-0.013405	-0.013405	-0.00943396	-0.00943396	-0.00943396	-0.013405	-0.00943396	-0.00943396	-0.0181233	-0.013405	-0.012705	-0.0191407	-0.013405	-0.00943396	-0.0263744	-0.00943396	-0.00943396	-0.0236735	-0.00943396	-0.00943396	-0.00943396	-0.00943396	-0.0282274	0.00424556	-0.00943396	-0.0326928	-0.00943396	-0.013405	-0.0155282	-0.00943396	-0.011967	-0.0223437	-0.0172526	-0.0231777	-0.0187828	-0.0232646	-0.00943396	-0.0276105	-0.0164965	-0.0180488	-0.0191407	-0.0164965	0.438694	-0.0297037	-0.0259281	-0.0286446	-0.00943396
Stemona	-0.0262089	0.227896	-0.013405	-0.013405	1	-0.00943396	-0.00943396	-0.013405	-0.00943396	-0.00943396	-0.0181233	-0.013405	-0.012705	-0.0191407	-0.013405	-0.00943396	-0.0263744	-0.00943396	-0.00943396	-0.0236735	-0.00943396	-0.00943396	-0.00943396	-0.00943396	-0.0282274	0.00424556	-0.00943396	-0.0326928	-0.00943396	-0.013405	-0.0155282	-0.00943396	-0.011967	-0.0223437	-0.0172526	-0.0231777	0.204524	0.261228	-0.00943396	-0.0276105	-0.0164965	-0.0180488	-0.0191407	0.571878	-0.0215046	-0.0297037	-0.0259281	-0.0286446	-0.00943396
Petrosaviaceae	0.631826	0.227896	0.703763	-0.013405	-0.00943396	-0.00943396	-0.00943396	-0.013405	-0.00943396	-0.00943396	0.628276	-0.013405	-0.012705	-0.0191407	-0.013405	-0.00943396	-0.0263744	-0.00943396	1	-0.0236735	-0.00943396	-0.00943396	1	-0.00943396	0.575839	0.623711	-0.00943396	0.46704	1	-0.013405	0.39985	-0.00943396	-0.011967	0.738356	0.751927	-0.0231777	0.204524	0.403475	-0.00943396	-0.0276105	-0.0164965	-0.0180488	-0.0191407	-0.0164965	-0.0215046	-0.0297037	-0.0259281	-0.0286446	-0.00943396
Piperales	0.00805794	-0.0503375	-0.0234404	-0.0234404	-0.0164965	-0.0164965	-0.0164965	-0.0234404	-0.0164965	-0.0164965	-0.0316909	-0.0234404	-0.0222163	-0.03347	-0.0234404	-0.0164965	0.0804126	-0.0164965	-0.0164965	0.122655	-0.0164965	-0.0164965	-0.0164965	-0.0164965	-0.0493592	0.0796382	-0.0164965	0.0884735	-0.0164965	-0.0234404	0.214961	-0.0164965	-0.0209259	-0.0390707	-0.0301684	-0.0405291	-0.0328441	0.000774878	-0.0164965	-0.0482805	-0.0288462	-0.0315606	-0.03347	-0.0288462	-0.0376036	0.060335	0.101668	0.235751	-0.0164965
Aristolochiaceae	0.243956	0.07588	0.248767	-0.0256461	-0.0180488	-0.0180488	-0.0180488	-0.0256461	-0.0180488	-0.0180488	0.212661	-0.0256461	-0.0243069	-0.0366195	-0.0256461	-0.0180488	0.115667	-0.0180488	0.368195	-0.0452914	-0.0180488	-0.0180488	0.368195	-0.0180488	0.177133	0.197745	-0.0180488	0.128668	0.368195	-0.0256461	0.12923	-0.0180488	-0.022895	0.248322	0.261307	-0.0443428	0.134955	0.118776	-0.0180488	-0.0528236	-0.0315606	-0.0345304	-0.0366195	-0.0315606	0.134946	-0.0568282	-0.0496049	-0.0548021	-0.0180488
Aristolochia	-0.0389752	0.0854819	-0.0278009	-0.0278009	0.170751	-0.0195653	-0.0195653	0.107413	-0.0195653	-0.0195653	-0.0375863	-0.0278009	-0.0263492	0.105105	-0.0278009	-0.0195653	0.027158	-0.0195653	-0.0195653	-0.0490969	-0.0195653	-0.0195653	-0.0195653	-0.0195653	-0.0205782	0.0321635	-0.0195653	0.120635	-0.0195653	-0.0278009	-0.0322041	-0.0195653	-0.0248187	0.0151272	-0.0357806	-0.0480686	0.0031478	0.00538884	-0.0195653	-0.057262	-0.0342123	-0.0374317	0.249906	0.18765	-0.0445989	0.192615	0.183983	0.379771	-0.0195653
Piper	-0.0262089	0.142335	-0.013405	-0.013405	-0.00943396	-0.00943396	-0.00943396	-0.013405	-0.00943396	-0.00943396	-0.0181233	-0.013405	-0.012705	-0.0191407	-0.013405	-0.00943396	-0.0263744	-0.00943396	-0.00943396	-0.0236735	-0.00943396	-0.00943396	-0.00943396	-0.00943396	-0.0282274	0.128139	-0.00943396	-0.0326928	-0.00943396	-0.013405	-0.0155282	-0.00943396	-0.011967	0.0863277	-0.0172526	-0.0231777	-0.0187828	-0.0232646	-0.00943396	-0.0276105	-0.0164965	-0.0180488	0.492874	-0.0164965	-0.0215046	-0.0297037	-0.0259281	-0.0286446	-0.00943396
Papaveroideae	-0.0210907	0.233852	-0.0193768	-0.0193768	0.981221	-0.0136367	-0.0136367	-0.0193768	-0.0136367	-0.0136367	-0.0261971	-0.0193768	-0.018365	-0.0276677	-0.0193768	-0.0136367	-0.00959763	-0.0136367	-0.0136367	-0.0249735	-0.0136367	-0.0136367	-0.0136367	-0.0136367	-0.0408024	0.000710055	-0.0136367	-0.0308398	-0.0136367	-0.0193768	-0.0224458	-0.0136367	-0.0172982	-0.0251573	-0.0249385	-0.033503	0.222276	0.246756	-0.0136367	-0.0399107	-0.0238454	-0.000711526	0.0396151	0.556033	-0.000847764	-0.0366082	-0.0374788	-0.0414055	-0.0136367
Papaver	0.0021371	0.230097	-0.018053	-0.018053	0.893587	-0.012705	-0.012705	-0.018053	-0.012705	-0.012705	-0.0244073	-0.018053	-0.0171103	-0.0257774	-0.018053	-0.012705	-0.0355193	-0.012705	-0.012705	-0.0318818	-0.012705	-0.012705	-0.012705	-0.012705	-0.0380148	-0.0128214	-0.012705	-0.0440284	-0.012705	-0.018053	-0.0209123	-0.012705	-0.0161164	-0.0300909	-0.0232347	-0.0312141	0.275439	0.224093	-0.012705	-0.037184	-0.0222163	-0.0243069	-0.0257774	0.506039	-0.028961	-0.0400029	-0.0349182	-0.0385767	-0.012705
Coptis chinensis	-0.0262089	-0.0287869	-0.013405	-0.013405	-0.00943396	-0.00943396	-0.00943396	-0.013405	-0.00943396	-0.00943396	-0.0181233	-0.013405	-0.012705	-0.0191407	-0.013405	-0.00943396	-0.0263744	-0.00943396	-0.00943396	-0.0236735	-0.00943396	-0.00943396	-0.00943396	-0.00943396	-0.0282274	-0.0370522	-0.00943396	0.217174	-0.00943396	-0.013405	-0.0155282	-0.00943396	-0.011967	-0.0223437	-0.0172526	-0.0231777	-0.0187828	-0.0232646	-0.00943396	-0.0276105	-0.0164965	-0.0180488	-0.0191407	-0.0164965	-0.0215046	0.16292	0.226282	0.461752	-0.00943396
Ranunculoideae	0.0255667	0.231509	-0.00958181	-0.0138896	0.927009	-0.0128067	-0.0128067	-0.0181974	0.0144783	-0.0128067	0.0054884	0.014111	-0.02133	-0.0252148	-0.0117357	-0.0128067	-0.0403672	-0.0158383	-0.00977499	-0.00677813	-0.00371166	-0.0128067	-0.00977499	-0.0128067	-0.0395284	0.0159339	-0.0158383	-0.0391276	-0.00977499	-0.0203513	0.00262329	-0.0158383	-0.0191296	-0.0153183	0.00337664	-0.0325279	0.287702	0.253797	-0.0128067	-0.0463542	-0.0153257	0.0369796	-0.0198327	0.525402	-0.00846071	-0.0296204	0.014038	0.00345838	-0.0158383
Anemoneae	-0.0236503	0.136462	-0.025752	-0.025752	0.628276	-0.0181233	-0.0181233	0.433492	-0.0181233	-0.0181233	-0.0348162	-0.025752	-0.0244073	0.455038	-0.025752	-0.0181233	-0.0506672	-0.0181233	-0.0181233	-0.0454785	-0.0181233	-0.0181233	-0.0181233	-0.0181233	0.0747127	-0.0447346	-0.0181233	-0.0628053	-0.0181233	-0.025752	-0.0298307	-0.0181233	-0.0229896	-0.0429238	-0.0331436	-0.044526	0.178411	0.137484	-0.0181233	-0.0530418	-0.0316909	-0.034673	-0.0367707	0.721849	-0.041312	0.312981	0.111695	0.180493	-0.0181233
Caltheae	-0.0262089	0.227896	-0.013405	-0.013405	1	-0.00943396	-0.00943396	-0.013405	-0.00943396	-0.00943396	-0.0181233	-0.013405	-0.012705	-0.0191407	-0.013405	-0.00943396	-0.0263744	-0.00943396	-0.00943396	-0.0236735	-0.00943396	-0.00943396	-0.00943396	-0.00943396	-0.0282274	0.00424556	-0.00943396	-0.0326928	-0.00943396	-0.013405	-0.0155282	-0.00943396	-0.011967	-0.0223437	-0.0172526	-0.0231777	0.204524	0.261228	-0.00943396	-0.0276105	-0.0164965	-0.0180488	-0.0191407	0.571878	-0.0215046	-0.0297037	-0.0259281	-0.0286446	-0.00943396
Caltha	0.00997934	0.19918	-0.0217799	-0.0217799	0.741636	-0.0153279	-0.0153279	-0.0217799	-0.0153279	-0.0153279	-0.0294461	0.157486	-0.0206426	-0.0310991	-0.0217799	-0.0153279	-0.0428521	-0.0153279	-0.0153279	-0.0384637	-0.0153279	-0.0153279	-0.0153279	-0.0153279	-0.0458628	-0.0189093	-0.0153279	-0.053118	-0.0153279	-0.0217799	-0.0252295	-0.0153279	-0.0194436	-0.0363031	-0.0280314	-0.0376582	0.276484	0.175539	-0.0153279	-0.0448605	-0.0268028	-0.0293249	-0.0310991	0.414413	-0.0349399	-0.0482613	-0.042127	-0.0465407	-0.0153279
Caltha palustris	-0.0262089	0.227896	-0.013405	-0.013405	1	-0.00943396	-0.00943396	-0.013405	-0.00943396	-0.00943396	-0.0181233	-0.013405	-0.012705	-0.0191407	-0.013405	-0.00943396	-0.0263744	-0.00943396	-0.00943396	-0.0236735	-0.00943396	-0.00943396	-0.00943396	-0.00943396	-0.0282274	0.00424556	-0.00943396	-0.0326928	-0.00943396	-0.013405	-0.0155282	-0.00943396	-0.011967	-0.0223437	-0.0172526	-0.0231777	0.204524	0.261228	-0.00943396	-0.0276105	-0.0164965	-0.0180488	-0.0191407	0.571878	-0.0215046	-0.0297037	-0.0259281	-0.0286446	-0.00943396
Cimicifugeae	0.47774	0.826823	-0.013405	-0.013405	-0.00943396	-0.00943396	-0.00943396	-0.013405	-0.00943396	-0.00943396	-0.0181233	-0.013405	-0.012705	-0.0191407	-0.013405	-0.00943396	0.190707	-0.00943396	-0.00943396	0.117052	-0.00943396	-0.00943396	-0.00943396	-0.00943396	0.575839	0.00424556	-0.00943396	-0.0326928	-0.00943396	-0.013405	-0.0155282	-0.00943396	-0.011967	-0.0223437	-0.0172526	-0.0231777	-0.0187828	-0.0232646	-0.00943396	-0.0276105	-0.0164965	-0.0180488	-0.0191407	-0.0164965	-0.0215046	0.0666082	0.226282	0.216554	-0.00943396
Actaea	-0.0262089	-0.0287869	-0.013405	-0.013405	-0.00943396	-0.00943396	-0.00943396	-0.013405	-0.00943396	-0.00943396	-0.0181233	-0.013405	-0.012705	-0.0191407	-0.013405	-0.00943396	-0.0263744	-0.00943396	-0.00943396	-0.0236735	-0.00943396	-0.00943396	-0.00943396	-0.00943396	-0.0282274	0.0455433	-0.00943396	-0.0326928	-0.00943396	-0.013405	-0.0155282	-0.00943396	-0.011967	0.0863277	-0.0172526	-0.0231777	-0.0187828	0.0478586	-0.00943396	-0.0276105	-0.0164965	-0.0180488	-0.0191407	-0.0164965	-0.0215046	-0.0297037	-0.0259281	-0.0286446	-0.00943396
Delphinieae	-0.00680181	0.23482	-0.0170043	-0.0170043	0.948388	-0.011967	-0.011967	-0.0170043	-0.011967	-0.011967	-0.0229896	-0.0170043	-0.0161164	-0.0242801	-0.0170043	-0.011967	-0.0334561	-0.011967	-0.011967	-0.03003	-0.011967	-0.011967	-0.011967	-0.011967	-0.0358067	-0.00771109	-0.011967	-0.041471	-0.011967	-0.0170043	-0.0196976	-0.011967	-0.0151803	-0.0283431	-0.0218851	-0.029401	0.25944	0.24115	-0.011967	-0.0350241	-0.0209259	-0.022895	-0.0242801	0.538841	-0.0272788	-0.0376793	-0.03289	-0.0363359	-0.011967
Ranunculeae	0.00781071	0.235303	-0.00740118	-0.0105437	0.954635	-0.0140552	-0.0140552	-0.0136863	0.00363781	-0.00963192	-0.0128387	-0.0105437	-0.0169429	-0.0229078	-0.00740118	-0.00963192	-0.0383427	-0.0140552	-0.00963192	-0.0155372	-0.000785436	-0.0140552	-0.00963192	-0.00963192	-0.0385253	0.0115732	-0.0140552	-0.0366635	-0.00963192	-0.0168289	0.00234748	-0.0140552	-0.0178291	-0.0151935	-0.00615505	-0.0290976	0.27144	0.259854	-0.0140552	-0.0411355	-0.0194208	0.00695975	-0.010568	0.545205	-0.0138897	-0.0337032	-0.0165258	-0.0233363	-0.0140552
Ranunculus	0.0332685	0.223393	-0.000207757	0.00423824	0.891598	-0.0157908	-0.0157908	-0.0224377	-0.0157908	-0.0157908	-0.000280883	0.00423824	-0.021266	-0.0320383	-0.00465375	-0.0157908	-0.0428005	-0.0157908	-0.00953299	0.000505509	0.00924057	-0.0157908	-0.00953299	-0.0157908	-0.0435031	0.0196513	-0.0157908	-0.037683	-0.00953299	-0.0224377	0.0177849	-0.0157908	-0.0200308	-0.018536	0.00450104	-0.0344027	0.274504	0.242365	-0.0157908	-0.0393472	-0.0239647	0.0128898	-0.0129933	0.501282	-0.0274363	-0.0365833	0.00350701	-0.0183048	-0.0157908
Thalictroideae	0.0223128	0.237787	0.00873321	-0.00226036	0.942308	-0.00159076	-0.0170645	0.0197268	-0.00159076	-0.0170645	0.00685277	0.0197268	-0.0229813	0.0281674	-0.0242475	-0.00159076	-0.0443794	-0.0170645	0.0293567	0.00463698	-0.0170645	-0.00159076	0.0293567	-0.0170645	-0.00475972	0.0190746	-0.0170645	-0.00168244	0.0293567	-0.0242475	-0.00261836	-0.0170645	-0.00692502	-0.00043592	0.0159562	-0.0419246	0.267257	0.256649	-0.00159076	-0.0386211	-0.0298394	0.0384021	0.0281674	0.565432	0.00342833	0.0156606	0.0149588	0.000807939	-0.00159076
Thalictrum	0.0314632	0.220709	-0.0256566	-0.0256566	0.897107	-0.0180562	-0.0180562	-0.0256566	-0.0180562	-0.0180562	0.0304274	0.046587	-0.0243168	0.014943	-0.0256566	-0.0180562	-0.0504795	-0.0180562	-0.0180562	0.0113937	-0.0180562	-0.0180562	-0.0180562	-0.0180562	-0.0134591	0.0206061	-0.0180562	-0.0625725	-0.0180562	-0.0256566	0.0121227	-0.0180562	-0.0229044	-0.0427647	-0.00202759	-0.044361	0.233987	0.220561	-0.0180562	-0.0528453	-0.0315735	0.0432716	-0.0366345	0.501852	-0.0411589	0.00136008	0.0519996	0.0686749	-0.0180562
Lycopodiopsida	0.213076	-0.0287869	-0.013405	-0.013405	-0.00943396	-0.00943396	-0.00943396	-0.013405	-0.00943396	-0.00943396	0.305076	-0.013405	-0.012705	-0.0191407	-0.013405	-0.00943396	-0.0263744	-0.00943396	-0.00943396	0.117052	-0.00943396	-0.00943396	-0.00943396	-0.00943396	-0.0282274	0.086841	-0.00943396	-0.0326928	-0.00943396	-0.013405	-0.0155282	-0.00943396	-0.011967	-0.0223437	0.136583	-0.0231777	-0.0187828	-0.0232646	-0.00943396	-0.0276105	-0.0164965	0.368195	-0.0191407	-0.0164965	-0.0215046	0.0666082	0.478492	0.339153	-0.00943396
Lycopodiaceae	-0.0262089	-0.0287869	-0.013405	-0.013405	-0.00943396	-0.00943396	-0.00943396	-0.013405	-0.00943396	-0.00943396	-0.0181233	-0.013405	-0.012705	-0.0191407	-0.013405	-0.00943396	-0.0263744	-0.00943396	-0.00943396	-0.0236735	-0.00943396	-0.00943396	-0.00943396	-0.00943396	-0.0282274	-0.0370522	-0.00943396	0.217174	-0.00943396	-0.013405	-0.0155282	-0.00943396	-0.011967	-0.0223437	-0.0172526	-0.0231777	-0.0187828	-0.0232646	-0.00943396	-0.0276105	-0.0164965	-0.0180488	-0.0191407	-0.0164965	-0.0215046	0.16292	0.226282	0.461752	-0.00943396
Lycopodioideae	-0.0262089	-0.0287869	-0.013405	-0.013405	-0.00943396	-0.00943396	-0.00943396	-0.013405	-0.00943396	-0.00943396	-0.0181233	-0.013405	-0.012705	-0.0191407	-0.013405	-0.00943396	-0.0263744	-0.00943396	-0.00943396	-0.0236735	-0.00943396	-0.00943396	-0.00943396	-0.00943396	-0.0282274	-0.0370522	-0.00943396	0.217174	-0.00943396	-0.013405	-0.0155282	-0.00943396	-0.011967	-0.0223437	-0.0172526	-0.0231777	-0.0187828	-0.0232646	-0.00943396	-0.0276105	-0.0164965	-0.0180488	-0.0191407	-0.0164965	-0.0215046	0.16292	0.226282	0.461752	-0.00943396
Selaginella	-0.0262089	0.0567741	-0.013405	-0.013405	-0.00943396	-0.00943396	-0.00943396	-0.013405	-0.00943396	-0.00943396	-0.0181233	-0.013405	-0.012705	0.236867	-0.013405	-0.00943396	-0.0263744	-0.00943396	-0.00943396	-0.0236735	-0.00943396	-0.00943396	-0.00943396	-0.00943396	0.173128	-0.0370522	-0.00943396	-0.0326928	-0.00943396	-0.013405	-0.0155282	-0.00943396	-0.011967	-0.0223437	-0.0172526	-0.0231777	-0.0187828	-0.0232646	-0.00943396	-0.0276105	-0.0164965	-0.0180488	-0.0191407	-0.0164965	-0.0215046	0.16292	-0.0259281	0.216554	-0.00943396
Acrogymnospermae	-0.022488	-0.00491223	-0.0239748	0.0132035	0.0877863	-0.0168726	-0.0168726	0.0317926	-0.0168726	-0.0168726	-0.00728128	-0.0239748	-0.0109772	0.0321245	-0.0239748	-0.0168726	-0.0302901	-0.0168726	-0.0168726	-0.00951112	-0.0168726	-0.0168726	-0.0168726	-0.0168726	-0.034827	-0.0330837	-0.0168726	-0.0519942	-0.0168726	-0.0239748	-0.027772	-0.0168726	0.00348961	-0.0258775	-0.0188938	-0.0322699	-0.00465216	-0.0121121	-0.0168726	-0.030237	0.0162485	-0.00224557	0.00558147	0.0772515	-0.0265324	0.0242643	0.0516876	0.0218584	0.00929214
Gnetidae	0.0947006	0.0494053	-0.0234404	-0.0234404	-0.0164965	-0.0164965	-0.0164965	-0.0234404	-0.0164965	-0.0164965	0.156694	-0.0234404	-0.0222163	-0.03347	-0.0234404	-0.0164965	-0.046119	-0.0164965	-0.0164965	0.0406295	-0.0164965	-0.0164965	-0.0164965	-0.0164965	-0.0493592	0.127781	-0.0164965	-0.0571675	-0.0164965	-0.0234404	-0.0271529	-0.0164965	-0.0209259	0.0242712	0.0594988	-0.0405291	-0.0328441	-0.0406811	-0.0164965	-0.0482805	-0.0288462	0.193571	0.264971	-0.0288462	0.230635	0.00419722	0.248675	0.164291	-0.0164965
Gnetum	-0.0262089	-0.0287869	-0.013405	-0.013405	-0.00943396	-0.00943396	-0.00943396	-0.013405	-0.00943396	-0.00943396	-0.0181233	-0.013405	-0.012705	-0.0191407	-0.013405	-0.00943396	-0.0263744	-0.00943396	-0.00943396	-0.0236735	-0.00943396	-0.00943396	-0.00943396	-0.00943396	-0.0282274	-0.0370522	-0.00943396	0.217174	-0.00943396	-0.013405	-0.0155282	-0.00943396	-0.011967	-0.0223437	-0.0172526	-0.0231777	-0.0187828	-0.0232646	-0.00943396	-0.0276105	-0.0164965	-0.0180488	-0.0191407	-0.0164965	-0.0215046	0.16292	0.226282	0.461752	-0.00943396
Chloranthaceae	-0.0568105	-0.0216478	-0.0392327	-0.0392327	-0.0276105	0.218583	-0.0276105	0.13568	-0.0276105	-0.0276105	-0.0530418	-0.0392327	-0.037184	0.131296	-0.0392327	-0.0276105	0.0816437	-0.0276105	-0.0276105	0.136646	-0.0276105	0.218583	-0.0276105	-0.0276105	0.0156048	0.0829311	-0.0276105	0.0871394	-0.0276105	0.13568	-0.0454465	-0.0276105	-0.0350241	0.014119	-0.0504935	-0.0678344	-0.0549719	-0.033396	0.218583	0.00925926	-0.0482805	-0.0528236	0.0688572	0.0952198	0.0493014	0.147964	0.108652	0.424483	-0.0276105
eudicotyledons	-0.00622694	-0.0365163	-0.0170043	-0.0170043	-0.011967	-0.011967	-0.011967	-0.0170043	-0.011967	-0.011967	-0.0229896	-0.0170043	-0.0161164	-0.0242801	-0.0170043	-0.011967	0.173071	-0.011967	-0.011967	0.0145979	-0.011967	-0.011967	-0.011967	-0.011967	-0.0358067	-0.0208077	-0.011967	0.0377682	-0.011967	-0.0170043	-0.0196976	-0.011967	-0.0151803	0.00611952	-0.0218851	-0.029401	-0.0238261	-0.00695624	-0.011967	-0.0350241	-0.0209259	-0.022895	-0.0242801	-0.0209259	0.118663	-0.0376793	-0.03289	-0.0363359	-0.011967
Gunneridae	0.0975091	0.228669	0.0332928	-0.0251974	0.895699	-0.0216533	0.00186856	-0.0251974	-0.0138127	-0.00989236	0.0964744	0.0221518	-0.0256414	-0.032996	-0.0168416	-0.0138127	-0.0377729	-0.0138127	0.0606732	0.0254571	-0.0138127	-0.0216533	0.0606732	-0.00989236	-0.010049	0.0952307	-0.0138127	0.00841616	0.0606732	-0.0224121	0.0498582	-0.0216533	-0.0274673	0.0255277	0.0679416	-0.0284317	0.253488	0.26453	-0.0216533	-0.0576362	0.000982358	0.0875773	0.00379115	0.501408	0.0489409	-0.0244142	0.078598	0.0451927	-0.0216533
Pentapetalae	0.0526379	0.22755	0.00570313	-0.0191045	0.937467	-0.0151493	-0.0151493	-0.0215261	-0.0135965	-0.0151493	0.0574255	-0.0194005	-0.020402	-0.0306598	-0.0191045	-0.0151493	-0.0408378	-0.0151493	0.0197681	-0.00735107	-0.0117408	-0.0151493	0.0197681	-0.0151493	-0.0238361	0.0290761	-0.0151493	-0.0309378	0.0197681	-0.0215261	-0.00776196	-0.0151493	-0.0189287	-0.00722625	0.0321404	-0.0366144	0.248269	0.249071	-0.0151493	-0.044199	-0.0253204	0.0537453	-0.0232641	0.528766	0.0263628	-0.0269833	0.0585884	0.0270251	-0.0148463
asterids	0.0159993	0.239859	0.00430953	-0.0188517	0.933618	-0.0132672	-0.0132672	-0.0188517	-0.0117853	-0.0132672	-0.00461146	-0.012535	-0.0178673	-0.0265422	-0.0188517	-0.0132672	-0.0294428	-0.0132672	0.019333	-0.0306069	-0.0132672	-0.0132672	0.019333	-0.0132672	-0.0184147	0.00894119	-0.0132672	-0.0247023	0.019333	-0.0188517	-0.00842273	-0.0132672	-0.0154197	-0.0063766	0.00170742	-0.0325952	0.271891	0.248451	-0.0132672	-0.0388292	-0.0231993	-0.0168774	-0.0118855	0.528717	-0.0295668	-0.0399349	-0.036093	-0.0402835	-0.0117853
campanulids	0.0190549	0.235899	-0.00965141	-0.0218831	0.929041	-0.01786	-0.0154005	0.0130645	-0.01786	-0.0154005	-0.00517378	0.000832863	-0.0240526	0.0286347	-0.0236304	0.0239512	-0.0218982	-0.01786	0.00427536	-0.0184161	-0.01786	-0.01786	0.00427536	-0.0154005	-0.0171344	0.0248414	-0.0154005	-0.0253647	0.00427536	-0.0236304	-0.00207143	-0.012941	-0.0148558	-0.0179405	-0.00754896	-0.0352468	0.258248	0.24674	-0.01786	-0.0459726	-0.0297969	-0.00311349	-5.82954e-05	0.552233	-0.0328627	0.015104	0.0215825	0.0338913	-0.01786
Apiales	-0.0229059	0.119216	-0.0524867	-0.0524867	0.571122	-0.0369382	-0.0369382	0.0555148	-0.0369382	-0.0369382	-0.070961	-0.0524867	0.0184953	0.117822	-0.0524867	0.115077	0.0274974	-0.0369382	-0.0369382	-0.0503074	-0.0369382	-0.0369382	-0.0369382	-0.0369382	-0.0802001	-0.0144727	-0.0369382	-0.0151217	-0.0369382	-0.0524867	-0.0607998	-0.0369382	-0.0468564	-0.0220243	-0.0675519	-0.090751	0.128229	0.133834	-0.0369382	-0.0524946	0.0240147	-0.0706691	0.0792683	0.378438	0.193013	0.072249	0.0504052	0.109396	-0.0369382
Apiineae	0.0732644	0.175466	-0.0499906	-0.0499906	0.64926	-0.0351816	-0.0351816	0.0715775	-0.0351816	-0.0351816	-0.0401934	0.0715775	-0.0473802	0.297486	-0.0499906	0.392595	-0.0247612	-0.0351816	-0.0351816	0.042916	-0.0351816	-0.0351816	-0.0351816	-0.0351816	-0.037003	0.0158327	-0.0351816	0.0263235	-0.0351816	-0.0499906	0.0125029	-0.0351816	-0.0446281	-0.0280619	-0.0513009	-0.0864353	0.119219	0.208617	-0.0351816	-0.102966	-0.0116514	-0.00183568	0.0154117	0.437161	0.114826	0.264724	0.223951	0.319207	-0.0351816
Apiaceae	-0.0421314	0.19902	-0.0234404	-0.0234404	0.866065	-0.0164965	-0.0164965	-0.0234404	-0.0164965	-0.0164965	-0.0316909	-0.0234404	-0.0222163	0.0411402	-0.0234404	-0.0164965	-0.046119	-0.0164965	-0.0164965	-0.041396	-0.0164965	-0.0164965	-0.0164965	-0.0164965	0.0093234	-0.0286832	-0.0164965	0.015653	-0.0164965	-0.0234404	-0.0271529	-0.0164965	-0.0209259	-0.00739975	-0.0301684	-0.0405291	0.162396	0.208055	-0.0164965	-0.0482805	-0.0288462	-0.0315606	-0.03347	0.485577	-0.0376036	0.060335	0.0281649	0.164291	-0.0164965
Araliaceae	0.0261561	0.0443992	-0.0458422	-0.0458422	-0.032262	0.0492822	-0.00508064	0.24383	-0.032262	-0.032262	-0.0532748	-0.0458422	-0.0190443	0.36884	-0.0458422	0.185189	0.120241	0.0492822	-0.032262	0.0895638	-0.032262	0.0492822	-0.032262	-0.032262	0.0498619	0.0645606	-0.00508064	0.0698606	-0.032262	-0.0458422	-0.0531028	-0.032262	0.00217513	0.0289342	-0.0590002	-0.0411024	-0.0582199	0.00662253	0.0492822	-0.0347576	-0.0247275	-0.0201207	0.0999895	0.181236	0.434529	0.264093	0.142238	0.199156	-0.00508064
Asterales	0.0345234	0.23476	-0.00871692	-0.0300971	0.891018	0.00703111	-0.0230621	-0.019407	-0.0193004	-0.0230621	-0.00214991	0.116892	-0.0293698	0.000909429	-0.0300971	0.0258393	-0.0563848	-0.0193004	0.00703111	0.0538283	-0.0193004	0.00703111	0.00703111	-0.0230621	-0.0299859	0.0685511	-0.0230621	-0.0249837	0.00703111	-0.0327696	0.0703934	-0.0230621	-0.0185181	-0.0137195	-0.00261989	-0.0559995	0.237847	0.241563	0.00703111	-0.0578629	-0.0162086	0.0192091	0.0695981	0.503431	-0.00455177	-0.00298529	0.0230836	0.034141	-0.0117771
Asteraceae	0.0775638	0.182584	0.0186181	0.014712	0.730594	-0.0198854	-0.0198854	0.0244773	-0.0198854	-0.0171363	0.00668768	-0.0263027	-0.0267802	0.0642326	-0.0263027	0.0735809	-0.0431784	-0.00614031	0.0460909	0.145169	-0.0198854	-0.0198854	0.0460909	-0.0171363	-0.00356687	0.167527	-0.0171363	-0.00290629	0.0460909	-0.0263027	0.255727	-0.0198854	-0.0217376	0.0055815	0.0147453	-0.0449956	0.189676	0.250021	-0.0198854	-0.0300393	-0.034772	-0.0296292	-0.0347682	0.445927	-0.0453285	0.0596153	0.0703537	0.0691654	-0.0171363
Asteroideae	0.0821386	0.138478	0.00167764	0.0131356	0.584454	0.00386856	-0.0176346	0.0398708	-0.0176346	-0.0230104	0.00743178	0.0322322	-0.0309888	0.0732912	-0.0326962	0.068378	-0.0562373	-0.0176346	0.0253717	0.213556	-0.0230104	0.00386856	0.0253717	-0.0230104	-0.0141608	0.188061	-0.0230104	-0.0238527	0.0253717	-0.0288769	0.298367	-0.0176346	-0.0291888	-0.00877838	0.00461696	-0.0527591	0.155167	0.207258	0.00386856	-0.0378447	-0.0402366	0.00328729	-0.00851156	0.373374	0.0210724	0.0588556	0.07779	0.0561439	-0.0230104
Anthemideae	0.0538733	0.0982131	-0.0295134	0.083975	0.454971	-0.0103528	-0.0207705	9.22295e-05	-0.0207705	-0.0207705	-0.0198885	0.0395665	-0.0279723	0.0142228	-0.0295134	0.0278454	-0.0528403	-0.0103528	-0.0207705	0.252385	-0.0207705	-0.0103528	-0.0207705	-0.0207705	-0.0482938	0.19219	-0.0207705	-0.0573661	-0.0207705	-0.0295134	0.320191	-0.0207705	-0.0263475	-0.0398473	-0.0279296	-0.0510296	0.105373	0.151123	-0.0103528	0.00400117	-0.0201272	-0.00784815	0.00189308	0.265267	-0.0141003	0.0303548	0.100823	0.0238153	-0.0207705
Artemisiinae	0.0533862	0.0157008	-0.0387069	0.197958	0.139316	-0.0272405	0.0560376	0.0204594	-0.0272405	-0.0272405	0.000996781	0.0204594	-0.0366857	0.00809292	-0.0387069	-0.0272405	-0.0224284	-0.0272405	-0.0272405	0.291548	-0.0272405	-0.0272405	-0.0272405	-0.0272405	-0.0648947	0.226903	-0.0272405	0.00866941	-0.0272405	-0.0387069	0.297849	-0.0272405	-0.0345547	-0.0555518	-0.024434	-0.0230824	0.0378786	0.0501767	-0.0272405	0.0421404	0.049448	0.0434794	0.0292135	0.0979888	-0.0241281	0.0969822	0.258049	0.160034	-0.0272405
Astereae	0.0224167	0.116201	-0.047135	-0.047135	0.354577	0.145789	-0.0331719	0.461448	-0.0331719	-0.00334507	-0.0350759	-0.0259441	-0.0446737	0.726972	-0.0259441	0.414231	0.02272	0.145789	-0.0331719	0.0747694	-0.0331719	0.145789	-0.0331719	-0.00334507	0.0970853	0.00272565	0.0264818	-0.00420904	-0.0331719	-0.0259441	-0.0546004	-0.0331719	-0.00424324	-0.0368218	-0.0561185	-0.0343895	0.039528	0.107336	0.145789	-0.00979005	-0.0580052	0.0164258	0.0234712	0.585252	0.046767	0.59563	0.400684	0.573077	-0.00334507
Australasian lineages	-0.0262089	-0.0287869	-0.013405	-0.013405	-0.00943396	-0.00943396	-0.00943396	-0.013405	-0.00943396	-0.00943396	-0.0181233	-0.013405	-0.012705	-0.0191407	-0.013405	-0.00943396	-0.0263744	-0.00943396	-0.00943396	-0.0236735	-0.00943396	-0.00943396	-0.00943396	-0.00943396	-0.0282274	0.0455433	-0.00943396	-0.0326928	-0.00943396	-0.013405	-0.0155282	-0.00943396	-0.011967	0.0863277	-0.0172526	-0.0231777	-0.0187828	0.0478586	-0.00943396	-0.0276105	-0.0164965	-0.0180488	-0.0191407	-0.0164965	-0.0215046	-0.0297037	-0.0259281	-0.0286446	-0.00943396
North American clade	0.117308	0.263037	-0.0190476	-0.0190476	0.703763	-0.013405	-0.013405	-0.0190476	-0.013405	-0.013405	-0.025752	-0.0190476	-0.018053	0.336571	-0.0190476	0.703763	-0.0374763	-0.013405	-0.013405	-0.0336384	-0.013405	-0.013405	-0.013405	-0.013405	-0.0401092	0.00603265	-0.013405	-0.0464542	-0.013405	-0.0190476	-0.0220645	-0.013405	-0.0170043	-0.0317488	-0.0245148	-0.0329339	0.131963	0.270126	-0.013405	-0.0392327	-0.0234404	-0.0256461	-0.0271977	0.394579	-0.0305566	0.299925	0.321531	0.307708	-0.013405
South American lineages	0.0856828	0.164478	-0.0319555	-0.0319555	0.321273	-0.0224891	-0.0224891	0.212276	-0.0224891	-0.0224891	-0.0432032	-0.0319555	-0.0302868	0.651836	-0.0319555	0.665035	-0.0628725	-0.0224891	-0.0224891	-0.0564339	-0.0224891	-0.0224891	-0.0224891	-0.0224891	0.0698532	-0.0461349	-0.0224891	0.00715725	-0.0224891	-0.0319555	-0.0370167	-0.0224891	-0.0285276	-0.0532638	-0.0411276	-0.0552519	0.0312716	0.138308	-0.0224891	-0.0658192	-0.039325	-0.0430255	-0.0456285	0.361416	-0.0512637	0.749164	0.453531	0.641483	-0.0224891
Gnaphalieae	-0.00680181	0.23482	-0.0170043	-0.0170043	0.948388	-0.011967	-0.011967	-0.0170043	-0.011967	-0.011967	-0.0229896	-0.0170043	-0.0161164	-0.0242801	-0.0170043	-0.011967	-0.0334561	-0.011967	-0.011967	-0.03003	-0.011967	-0.011967	-0.011967	-0.011967	-0.0358067	-0.00771109	-0.011967	-0.041471	-0.011967	-0.0170043	-0.0196976	-0.011967	-0.0151803	-0.0283431	-0.0218851	-0.029401	0.25944	0.24115	-0.011967	-0.0350241	-0.0209259	-0.022895	-0.0242801	0.538841	-0.0272788	-0.0376793	-0.03289	-0.0363359	-0.011967
Heliantheae alliance	0.0277822	0.0781323	-0.0370699	0.1282	-0.0260884	0.206533	-0.0260884	0.1282	-0.0260884	-0.0260884	-0.0501178	-0.0370699	-0.0351341	0.360043	-0.0370699	0.439155	-0.0229091	0.439155	-0.0260884	0.193973	-0.0260884	0.206533	-0.0260884	-0.0260884	0.0147446	0.0878763	-0.0260884	-0.0904078	-0.0260884	-0.0370699	-0.0429412	-0.0260884	-0.0330933	-0.0117024	-0.04771	-0.0640949	-0.0519415	0.00122544	0.206533	0.178953	-0.0456189	0.128107	0.183054	0.0899706	0.0465835	0.317366	0.335148	0.401083	-0.0260884
Eupatorieae	-0.030673	0.0876463	-0.0263719	-0.0263719	-0.0185596	0.265137	-0.0185596	-0.0263719	-0.0185596	-0.0185596	-0.0356544	-0.0263719	-0.0249948	-0.0376559	-0.0263719	-0.0185596	0.0701329	-0.0185596	-0.0185596	0.190729	-0.0185596	0.265137	-0.0185596	-0.0185596	0.00105776	0.101205	-0.0185596	-0.0643171	-0.0185596	-0.0263719	-0.0305488	-0.0185596	-0.023543	0.0782094	-0.0339414	-0.0455979	-0.0369518	-0.02578	0.265137	-0.0543187	-0.0324538	-0.0355077	0.537942	-0.0324538	0.0870304	-0.0584366	-0.0510089	-0.0563531	-0.0185596
Heliantheae	0.0535529	-0.0287869	-0.013405	-0.013405	-0.00943396	-0.00943396	-0.00943396	-0.013405	-0.00943396	-0.00943396	-0.0181233	-0.013405	-0.012705	-0.0191407	-0.013405	-0.00943396	-0.0263744	-0.00943396	-0.00943396	0.257778	-0.00943396	-0.00943396	-0.00943396	-0.00943396	-0.0282274	0.210734	-0.00943396	-0.0326928	-0.00943396	-0.013405	0.39985	-0.00943396	-0.011967	-0.0223437	-0.0172526	-0.0231777	-0.0187828	0.0478586	-0.00943396	-0.0276105	-0.0164965	-0.0180488	-0.0191407	-0.0164965	-0.0215046	-0.0297037	-0.0259281	-0.0286446	-0.00943396
Senecioneae	0.316763	0.310876	0.355222	-0.0236028	0.812822	-0.0166108	-0.0166108	-0.0236028	-0.0166108	-0.0166108	0.309532	0.102672	-0.0223703	-0.0337019	-0.0236028	-0.0166108	-0.0464386	-0.0166108	0.516596	-0.0416829	-0.0166108	-0.0166108	0.516596	-0.0166108	0.269381	0.324996	-0.0166108	0.206407	0.516596	-0.0236028	0.192071	-0.0166108	-0.0210709	0.362478	0.375921	-0.0408099	0.307689	0.418213	-0.0166108	-0.0486151	-0.0290461	-0.0317793	-0.0337019	0.45441	-0.0108544	-0.0523005	-0.0456528	-0.0504359	-0.0166108
Goodeniaceae	-0.0103178	0.0934493	-0.0220645	-0.0220645	-0.0155282	-0.0155282	-0.0155282	-0.0220645	-0.0155282	-0.0155282	-0.0298307	-0.0220645	-0.0209123	-0.0315053	-0.0220645	-0.0155282	-0.0434119	-0.0155282	-0.0155282	0.07685	-0.0155282	-0.0155282	-0.0155282	-0.0155282	-0.0464619	0.176927	-0.0155282	-0.0538118	-0.0155282	-0.0220645	0.145367	-0.0155282	-0.0196976	0.0526584	-0.0283976	-0.0381501	-0.0309162	-0.00902625	-0.0155282	-0.0454465	-0.0271529	-0.029708	0.389879	-0.0271529	-0.0353963	-0.0092598	-0.0426773	0.0537495	-0.0155282
Dipsacales	-0.0461931	0.166366	-0.0392808	0.0607918	0.254065	-0.0276444	0.11321	0.0607918	-0.0276444	-0.0276444	-0.0531069	0.0607918	0.0260016	0.122526	-0.0392808	0.11321	0.0135886	-0.0276444	-0.0276444	-0.0300973	-0.0276444	-0.0276444	-0.0276444	-0.0276444	0.00157552	0.144981	-0.0276444	-0.026068	-0.0276444	-0.0392808	-0.0455023	-0.0276444	0.00960171	0.0103454	-0.0505555	0.0309557	0.00728034	0.0608451	-0.0276444	-0.0293771	-0.0483397	-0.0528885	0.372586	0.197963	-0.0630152	0.127986	0.13518	0.360852	-0.0276444
Caprifoliaceae	-0.0151942	0.158554	-0.0329254	-0.0329254	0.540322	-0.0231717	-0.0231717	0.367418	-0.0231717	-0.0231717	-0.00843079	-0.0329254	-0.0312061	0.496046	-0.0329254	0.202226	0.00792773	-0.0231717	-0.0231717	-0.0581468	-0.0231717	-0.0231717	-0.0231717	-0.0231717	0.04307	0.010428	0.0895271	0.0870787	-0.0231717	-0.0329254	-0.0381403	-0.0231717	-0.0293935	-0.0306152	-0.042376	-0.0173744	0.0785216	0.133432	-0.0231717	-0.0265873	-0.0405187	-0.0443314	0.0673148	0.616375	0.101318	0.443176	0.302371	0.463461	-0.0231717
Hydrangeaceae	-0.0426597	0.0494053	-0.0234404	-0.0234404	-0.0164965	-0.0164965	-0.0164965	-0.0234404	-0.0164965	-0.0164965	-0.0316909	-0.0234404	-0.0222163	-0.03347	-0.0234404	-0.0164965	-0.046119	-0.0164965	-0.0164965	-0.041396	-0.0164965	-0.0164965	-0.0164965	-0.0164965	-0.0493592	0.0314953	-0.0164965	0.0884735	-0.0164965	-0.0234404	-0.0271529	-0.0164965	-0.0209259	0.0242712	-0.0301684	-0.0405291	-0.0328441	-0.0406811	-0.0164965	-0.0482805	-0.0288462	-0.0315606	0.264971	-0.0288462	0.230635	0.060335	0.101668	0.235751	-0.0164965
Ericales	0.17391	-0.0163696	-0.0228867	-0.0348325	-0.0245139	-0.0245139	-0.0245139	-0.0348325	-0.0245139	-0.0245139	0.162863	0.0248963	-0.0330136	-0.0497366	-0.0348325	-0.0245139	-0.0576854	-0.0245139	-0.00769986	0.126009	-0.0245139	-0.0245139	-0.00769986	-0.0245139	-0.0565783	0.0639995	-0.0245139	-0.0391693	-0.00769986	-0.0348325	0.0841906	-0.0245139	-0.031096	-0.0453884	0.0627913	-0.0602264	0.0962573	-0.0332045	-0.0245139	-0.071745	0.133543	0.249047	0.0355489	-0.0428656	0.0591029	-0.00338842	0.243502	0.152242	-0.0245139
lamiids	0.0283855	0.246743	0.0201569	-0.0117617	0.980101	-0.0146955	-0.0146955	0.0429559	-0.00827748	-0.0146955	0.00464758	-0.0163215	-0.0197909	0.106912	-0.0163215	0.120083	-0.0190006	-0.0146955	0.0366488	-0.0297188	-0.00827748	-0.0146955	0.0366488	-0.0146955	0.00979915	0.0391725	-0.0146955	0.00785424	0.0366488	-0.0208813	0.0022214	-0.0146955	-0.0125354	0.0149424	0.0200739	-0.0315993	0.209267	0.297036	-0.0146955	-0.0406616	-0.025697	-0.0232035	-0.0265606	0.606518	-0.0188684	0.0902854	0.078275	0.105822	-0.0146955
Boraginales	0.0947006	0.0992767	-0.0234404	-0.0234404	0.571878	-0.0164965	-0.0164965	-0.0234404	-0.0164965	-0.0164965	0.156694	0.394579	-0.0222163	-0.03347	-0.0234404	-0.0164965	-0.046119	-0.0164965	-0.0164965	0.0406295	-0.0164965	-0.0164965	-0.0164965	-0.0164965	-0.0493592	0.0555667	-0.0164965	-0.0571675	-0.0164965	-0.0234404	-0.0271529	-0.0164965	-0.0209259	-0.0390707	0.0594988	-0.0405291	0.0973158	0.125143	-0.0164965	-0.0482805	-0.0288462	0.193571	-0.03347	0.314103	-0.0376036	0.00419722	0.248675	0.164291	-0.0164965
Gentianales	0.0198832	0.247492	-0.00265827	-0.0245378	0.906614	-0.0172688	-0.0172688	-0.0245378	-0.0172688	-0.0172688	-0.00359393	0.0192213	0.0043929	0.00401466	-0.0245378	0.0135273	-0.0284099	-0.0172688	0.0135273	-0.0390409	-0.0172688	-0.0172688	0.0135273	-0.0172688	-0.00866911	0.0191108	-0.0172688	-0.0445981	0.0135273	-0.0245378	-0.0157518	-0.0172688	-0.0121394	-0.0110616	-0.00342126	-0.0370223	0.265377	0.237325	-0.0172688	-0.050541	-0.0301967	-0.0212546	-0.00379568	0.508312	0.0167954	-0.0191127	-0.00898889	-0.00755049	-0.0172688
Asclepiadeae	-0.037241	0.14146	-0.0190476	-0.0190476	0.703763	-0.013405	-0.013405	-0.0190476	-0.013405	-0.013405	-0.025752	-0.0190476	-0.018053	-0.0271977	-0.0190476	-0.013405	-0.0374763	-0.013405	-0.013405	-0.0336384	-0.013405	-0.013405	-0.013405	-0.013405	-0.0401092	0.0353733	-0.013405	-0.0464542	-0.013405	-0.0190476	-0.0220645	-0.013405	-0.0170043	0.0454585	-0.0245148	-0.0329339	0.131963	0.219596	-0.013405	-0.0392327	-0.0234404	-0.0256461	-0.0271977	0.394579	-0.0305566	-0.0422069	-0.0368421	-0.0407021	-0.013405
Asclepiadinae	0.208879	0.462382	-0.0271977	-0.0271977	-0.0191407	-0.0191407	-0.0191407	-0.0271977	-0.0191407	-0.0191407	-0.0367707	-0.0271977	-0.0257774	-0.038835	-0.0271977	-0.0191407	0.166709	-0.0191407	-0.0191407	0.0233487	-0.0191407	-0.0191407	-0.0191407	-0.0191407	0.249129	0.0295613	-0.0191407	0.0604086	-0.0191407	-0.0271977	-0.0315053	-0.0191407	-0.0242801	0.0097879	-0.0350042	-0.0470256	-0.0381087	-0.047202	-0.0191407	-0.0560194	-0.03347	-0.0366195	0.220874	-0.03347	-0.0436311	0.0862903	0.20325	0.314997	-0.0191407
Rauvolfioideae	-0.0319502	-0.0121747	-0.0220645	-0.0220645	-0.0155282	-0.0155282	-0.0155282	-0.0220645	-0.0155282	0.39985	-0.0298307	-0.0220645	-0.0209123	-0.0315053	0.273048	-0.0155282	0.135245	-0.0155282	-0.0155282	-0.0389662	-0.0155282	-0.0155282	-0.0155282	0.39985	-0.0464619	0.0579697	-0.0155282	0.0490072	-0.0155282	0.273048	-0.0255591	-0.0155282	-0.0196976	0.00794055	-0.0283976	0.253426	-0.0309162	-0.0382932	-0.0155282	-0.0454465	-0.0271529	-0.029708	0.179187	-0.0271529	0.153974	-0.0488918	-0.0426773	-0.0471486	-0.0155282
Cinchonoideae	-0.0262089	0.227896	-0.013405	-0.013405	1	-0.00943396	-0.00943396	-0.013405	-0.00943396	-0.00943396	-0.0181233	-0.013405	-0.012705	-0.0191407	-0.013405	-0.00943396	-0.0263744	-0.00943396	-0.00943396	-0.0236735	-0.00943396	-0.00943396	-0.00943396	-0.00943396	-0.0282274	0.00424556	-0.00943396	-0.0326928	-0.00943396	-0.013405	-0.0155282	-0.00943396	-0.011967	-0.0223437	-0.0172526	-0.0231777	0.204524	0.261228	-0.00943396	-0.0276105	-0.0164965	-0.0180488	-0.0191407	0.571878	-0.0215046	-0.0297037	-0.0259281	-0.0286446	-0.00943396
Spermacoceae	-0.0262089	-0.0287869	-0.013405	-0.013405	-0.00943396	-0.00943396	-0.00943396	-0.013405	-0.00943396	-0.00943396	-0.0181233	-0.013405	-0.012705	-0.0191407	-0.013405	-0.00943396	0.407789	-0.00943396	-0.00943396	-0.0236735	-0.00943396	-0.00943396	-0.00943396	-0.00943396	0.173128	0.128139	-0.00943396	-0.0326928	-0.00943396	-0.013405	-0.0155282	-0.00943396	0.308151	-0.0223437	-0.0172526	0.153966	-0.0187828	0.0478586	-0.00943396	-0.0276105	-0.0164965	-0.0180488	-0.0191407	-0.0164965	-0.0215046	-0.0297037	-0.0259281	-0.0286446	-0.00943396
Lamiales	0.522415	0.166254	0.601284	-0.00297224	-0.0244735	-0.0244735	0.02029	0.219649	-0.0244735	-0.0244735	0.511946	-0.0188737	-0.0329593	0.256868	-0.00297224	0.02029	0.0567246	-0.00209175	0.826034	-0.0426921	0.02029	-0.0244735	0.826034	-0.0244735	0.538419	0.559505	0.02029	0.435966	0.826034	-0.0347752	0.346537	-0.0244735	0.0541294	0.626342	0.634021	0.0105718	0.154277	0.368587	-0.0244735	-0.0470626	-0.042795	-0.0211299	-0.004244	0.165937	-0.0557872	0.187743	0.100502	0.164904	0.02029
Acanthoideae	-0.0262089	-0.0287869	-0.013405	-0.013405	-0.00943396	-0.00943396	-0.00943396	-0.013405	-0.00943396	-0.00943396	-0.0181233	-0.013405	-0.012705	-0.0191407	-0.013405	-0.00943396	-0.0263744	-0.00943396	-0.00943396	-0.0236735	-0.00943396	-0.00943396	-0.00943396	-0.00943396	-0.0282274	0.00424556	-0.00943396	-0.0326928	-0.00943396	-0.013405	-0.0155282	-0.00943396	-0.011967	-0.0223437	-0.0172526	-0.0231777	-0.0187828	-0.0232646	-0.00943396	0.34168	0.571878	-0.0180488	-0.0191407	-0.0164965	-0.0215046	-0.0297037	-0.0259281	-0.0286446	-0.00943396
Gesneriaceae	0.0571784	0.0567741	-0.013405	-0.013405	-0.00943396	-0.00943396	-0.00943396	-0.013405	-0.00943396	-0.00943396	-0.0181233	-0.013405	-0.012705	-0.0191407	-0.013405	-0.00943396	-0.0263744	-0.00943396	-0.00943396	-0.0236735	-0.00943396	-0.00943396	-0.00943396	-0.00943396	-0.0282274	-0.0370522	-0.00943396	-0.0326928	-0.00943396	-0.013405	-0.0155282	-0.00943396	-0.011967	-0.0223437	-0.0172526	-0.0231777	0.204524	-0.0232646	-0.00943396	-0.0276105	-0.0164965	-0.0180488	-0.0191407	-0.0164965	-0.0215046	-0.0297037	-0.0259281	-0.0286446	-0.00943396
Lamiaceae	0.194214	0.281951	0.196246	-0.0329933	0.880229	-0.0232195	-0.0232195	0.0587023	-0.0232195	0.0413125	0.213666	0.0587023	-0.0312704	0.0510872	0.0128545	-0.0232195	-0.0510366	-0.0232195	0.299441	-0.0357755	-0.0232195	-0.0232195	0.299441	0.0413125	0.162229	0.221659	-0.0232195	0.103232	0.299441	0.0128545	0.107832	-0.0232195	-0.0192216	0.209002	0.218153	-0.00608565	0.282113	0.342861	-0.0232195	-0.0679567	-0.00298804	-0.00738457	0.0510872	0.561224	-0.00879851	0.0130911	0.0168016	0.0196307	-0.0232195
Stachydeae	-0.00914548	0.227755	-0.0193926	-0.0193926	0.931261	-0.0136478	-0.0136478	-0.0193926	-0.0136478	-0.0136478	-0.0262184	0.0721518	-0.0183799	-0.0276902	-0.0193926	-0.0136478	-0.038155	-0.0136478	-0.0136478	-0.0342476	-0.0136478	-0.0136478	-0.0136478	-0.0136478	-0.0408357	-0.00967269	-0.0136478	-0.0472956	-0.0136478	-0.0193926	-0.0224641	-0.0136478	-0.0173123	-0.0323238	-0.0249588	-0.0335303	0.257872	0.232652	-0.0136478	-0.0399432	-0.0238649	-0.0261106	-0.0276902	0.526899	-0.03111	-0.0429713	-0.0375093	-0.0414392	-0.0136478
Plantaginaceae	0.117809	0.243897	0.0317275	-0.0323262	0.698509	-0.02275	-0.02275	0.0317275	-0.02275	-0.02275	0.042895	0.0957813	-0.0306381	0.113899	-0.0323262	0.157565	-0.0636019	0.157565	0.0674073	-0.0193819	-0.02275	-0.02275	0.0674073	-0.02275	0.00386572	0.0618771	-0.02275	-0.0342051	0.0674073	-0.0323262	0.0367527	-0.02275	-0.0288585	0.023766	0.0545741	-0.0558929	0.273818	0.217049	-0.02275	-0.000616506	-0.0397812	0.0599672	-0.000427387	0.433173	-0.0518584	0.0746049	0.0951568	0.0842222	-0.02275
Solanales	0.125828	0.106616	0.0288556	-0.0647065	0.481226	0.0861531	-0.0455381	0.21598	-0.0455381	-0.0455381	0.123342	0.0288556	0.0569076	0.308393	-0.0647065	0.0861531	0.155896	-0.0455381	0.0861531	0.0876777	-0.0455381	0.0861531	0.0861531	-0.0455381	0.100166	0.133636	0.0861531	0.13557	0.0861531	0.0288556	0.0334259	-0.0455381	-0.0577653	0.00556493	0.0572075	-0.0194385	0.113263	0.138228	0.0861531	-0.0369213	-0.00286951	0.013657	-0.0255953	0.457688	0.136347	0.271261	0.302588	0.469516	-0.0455381
Convolvulaceae	0.216235	-0.0150072	0.336571	0.70034	-0.0191407	-0.0191407	-0.0191407	-0.0271977	-0.0191407	-0.0191407	-0.0367707	-0.0271977	-0.0257774	-0.038835	0.336571	-0.0191407	-0.0535115	-0.0191407	-0.0191407	0.237489	0.492874	-0.0191407	-0.0191407	-0.0191407	-0.0572711	0.239035	-0.0191407	0.0604086	-0.0191407	-0.0271977	0.389879	-0.0191407	-0.0242801	0.230273	0.355146	0.0428269	0.0751589	0.349632	-0.0191407	0.131296	-0.03347	-0.0366195	-0.038835	-0.03347	-0.0436311	0.0374381	0.20325	-0.0581176	-0.0191407
Ipomoeeae	0.0978776	-0.0747547	-0.0348106	-0.0348106	-0.0244984	-0.0244984	-0.0244984	-0.0348106	-0.0244984	-0.0244984	0.16276	-0.0348106	-0.0329928	-0.0497053	-0.0348106	-0.0244984	-0.06849	-0.0244984	-0.0244984	0.0298842	-0.0244984	-0.0244984	-0.0244984	-0.0244984	-0.0733019	-0.0023804	-0.0244984	-0.0848977	-0.0244984	-0.0348106	-0.040324	-0.0244984	-0.0310764	-0.0580227	0.0550694	-0.0601885	0.0237105	-0.0604143	-0.0244984	-0.0716999	-0.0428386	0.203883	-0.0497053	-0.0428386	0.0935386	-0.014609	0.260142	0.164392	-0.0244984
Ipomoea	0.344385	0.105689	0.408546	0.185513	-0.0264049	-0.0264049	-0.0264049	-0.0375195	-0.0264049	-0.0264049	0.451835	-0.0375195	-0.0355603	-0.0535733	-0.0375195	-0.0264049	0.263733	-0.0264049	0.601445	0.0650331	-0.0264049	-0.0264049	0.601445	-0.0264049	0.359332	0.448552	0.28752	0.530145	0.601445	-0.0375195	0.214896	-0.0264049	-0.0334948	0.410603	0.430127	0.0453077	0.155767	0.200308	-0.0264049	0.152412	-0.0461723	0.0696013	0.105659	-0.0461723	-0.0601897	0.0666224	0.162734	0.0723348	-0.0264049
Solanaceae	0.135867	0.0525964	0.113567	0.0291804	-0.0388521	-0.0388521	-0.0388521	0.0291804	0.0799243	-0.0388521	0.15354	-0.0552061	-0.0523233	0.222407	-0.0552061	0.317477	0.0701842	-0.0388521	0.198701	-0.0147016	-0.0388521	-0.0388521	0.198701	-0.0388521	0.144371	0.187562	-0.0388521	0.18877	0.198701	-0.0552061	0.0338021	-0.0388521	-0.011617	0.176508	0.146164	-0.0746092	0.0803004	0.138515	-0.0388521	-0.0702559	-0.0679377	0.152909	0.16216	0.00129405	-0.034413	0.262981	0.249339	0.343657	-0.0388521
Nicotiana	-0.037241	0.019884	-0.0190476	-0.0190476	-0.013405	-0.013405	-0.013405	-0.0190476	-0.013405	-0.013405	-0.025752	-0.0190476	-0.018053	-0.0271977	-0.0190476	-0.013405	0.270982	-0.013405	-0.013405	-0.0336384	-0.013405	-0.013405	-0.013405	-0.013405	0.102947	0.0647139	-0.013405	-0.0464542	-0.013405	-0.0190476	-0.0220645	0.703763	0.210429	-0.0317488	-0.0245148	0.0929206	-0.0266891	0.0174732	-0.013405	0.223136	-0.0234404	-0.0256461	-0.0271977	-0.0234404	-0.0305566	-0.0422069	-0.0368421	-0.0407021	-0.013405
Solanoideae	0.0908682	0.039664	0.107202	-0.0379957	-0.02674	-0.02674	-0.02674	-0.0379957	-0.02674	-0.02674	0.0795003	0.107202	-0.0360116	-0.00242202	-0.0379957	-0.02674	-0.0308063	-0.02674	0.17763	-0.0386097	-0.02674	-0.02674	0.17763	-0.02674	0.123823	0.0789228	-0.02674	0.059098	0.17763	-0.0379957	0.0400838	-0.02674	-0.0339198	0.112681	0.106826	-0.0656956	-0.00802805	0.0348551	-0.02674	-0.0782602	-0.0467582	0.0270407	0.153071	-0.0467582	0.311734	-0.0256953	-0.0734916	-0.0315487	-0.02674
Caryophyllales	0.150341	0.0393613	-0.0175502	-0.027486	-0.0193436	-0.0333285	-0.0333285	0.121551	-0.0333285	-0.0333285	0.0434376	0.0420647	-0.0448846	0.354446	-0.0374218	0.442159	-0.0209963	-0.0333285	-0.00535871	-0.00759814	-0.0193436	-0.0333285	-0.00535871	-0.0333285	-0.0355612	0.0653478	-0.00535871	0.036817	-0.00535871	-0.0473576	-0.00882035	-0.0193436	-0.0422775	0.00838609	0.0115129	-0.0671575	0.0604869	0.0537894	-0.0333285	-0.0770782	-0.0419762	0.04861	-0.032153	0.0884472	0.0132877	0.360742	0.429032	0.612179	-0.0333285
Nyctaginaceae	-0.037241	0.019884	-0.0190476	-0.0190476	-0.013405	-0.013405	-0.013405	-0.0190476	-0.013405	-0.013405	0.20387	-0.0190476	-0.018053	-0.0271977	-0.0190476	-0.013405	0.425212	-0.013405	-0.013405	-0.0336384	-0.013405	-0.013405	-0.013405	-0.013405	-0.0401092	0.0647139	0.703763	0.48611	-0.013405	-0.0190476	-0.0220645	-0.013405	-0.0170043	-0.0317488	-0.0245148	0.218775	-0.0266891	-0.0330574	-0.013405	0.223136	-0.0234404	-0.0256461	-0.0271977	-0.0234404	-0.0305566	0.0946457	0.142344	0.307708	-0.013405
Polygonaceae	0.0210801	0.226655	-0.0112411	-0.0222088	0.946633	-0.0156297	-0.0156297	-0.0112411	-0.0156297	-0.0156297	0.0226965	0.0326298	-0.0210491	-0.018661	-0.0222088	-0.0156297	-0.0381628	-0.0156297	-0.000192366	-0.0112434	-0.0156297	-0.0156297	-0.000192366	-0.0156297	-0.0313691	0.00913907	-0.0156297	-0.0274152	-0.000192366	-0.0222088	-0.0172564	-0.0156297	-0.0198264	-0.0248305	0.00200083	-0.0383996	0.247777	0.239544	-0.0156297	-0.0457438	-0.0273306	0.042949	0.0048299	0.542547	-0.00982232	-0.0197535	0.0238994	0.0100405	-0.0156297
Polygoneae	-0.0262089	0.227896	-0.013405	-0.013405	1	-0.00943396	-0.00943396	-0.013405	-0.00943396	-0.00943396	-0.0181233	-0.013405	-0.012705	-0.0191407	-0.013405	-0.00943396	-0.0263744	-0.00943396	-0.00943396	-0.0236735	-0.00943396	-0.00943396	-0.00943396	-0.00943396	-0.0282274	0.00424556	-0.00943396	-0.0326928	-0.00943396	-0.013405	-0.0155282	-0.00943396	-0.011967	-0.0223437	-0.0172526	-0.0231777	0.204524	0.261228	-0.00943396	-0.0276105	-0.0164965	-0.0180488	-0.0191407	0.571878	-0.0215046	-0.0297037	-0.0259281	-0.0286446	-0.00943396
rosids	0.0300075	0.218721	-0.0158621	-0.0205979	0.939793	-0.0154483	-0.0154483	-0.021951	-0.0150402	-0.0154483	0.036658	0.0320756	-0.0208047	-0.0311708	-0.0205979	-0.0154483	-0.0410238	-0.0154483	-0.00878256	-0.00967381	-0.0135438	-0.0154483	-0.00878256	-0.0154483	-0.0416371	0.0108703	-0.0154483	-0.0469689	-0.00878256	-0.021951	-0.0211173	-0.0154483	-0.0189492	-0.030408	0.00802874	-0.0376197	0.237137	0.235561	-0.0154483	-0.0451132	-0.025031	0.0491472	-0.0251332	0.529773	0.0292848	-0.0284444	0.0545804	0.0237252	-0.0147681
fabids	0.0249848	0.218285	-0.0185805	-0.0213773	0.94446	-0.0151904	-0.0151904	-0.0215845	-0.0150446	-0.0151904	0.0330917	0.0291724	-0.0204574	-0.0305242	-0.0213773	-0.0151904	-0.0408371	-0.0151904	-0.0112538	-0.010394	-0.0148988	-0.0151904	-0.0112538	-0.0151904	-0.042572	0.00830348	-0.0151904	-0.0476609	-0.0112538	-0.0215845	-0.0231432	-0.0151904	-0.0181594	-0.0328067	0.00414966	-0.037269	0.233817	0.234944	-0.0151904	-0.0442445	-0.0256275	0.0469212	-0.0240902	0.532794	0.032508	-0.0286033	0.0517991	0.0218749	-0.014024
Fabales	0.194405	0.017751	-0.0170043	-0.0170043	-0.011967	-0.011967	-0.011967	-0.0170043	-0.011967	-0.011967	0.284496	-0.0170043	-0.0161164	-0.0242801	-0.0170043	-0.011967	-0.0334561	-0.011967	-0.011967	0.103854	-0.011967	-0.011967	-0.011967	-0.011967	-0.0358067	0.123255	-0.011967	-0.041471	-0.011967	-0.0170043	-0.0196976	-0.011967	-0.0151803	0.00611952	0.124471	-0.029401	-0.0238261	-0.0295113	-0.011967	-0.0350241	-0.0209259	0.34457	0.138093	-0.0209259	-0.0272788	0.0539499	0.447005	0.313579	-0.011967
Fabaceae	0.0600485	0.0203823	-0.0168188	-0.048391	-0.0340558	-0.0340558	-0.0340558	-0.048391	0.0103829	-0.0340558	0.0626312	0.10947	-0.045864	-0.00147462	-0.048391	-0.0340558	-0.0856528	-0.0340558	0.0103829	0.0446403	-0.0340558	-0.0340558	0.0103829	-0.0340558	-0.00439075	-0.0246713	-0.0340558	0.0579811	0.0103829	-0.048391	-0.037769	-0.0340558	-0.0432	-0.0136816	0.0528499	-0.0836694	0.089487	-0.0495413	-0.0340558	-0.0996716	-0.0595509	0.325932	0.336634	-0.0595509	-0.0168514	0.0369313	0.0618454	0.0854981	-0.0340558
mimosoid clade	0.0140237	0.177415	-0.0368421	-0.0368421	0.730701	-0.0259281	-0.0259281	-0.0368421	-0.0259281	-0.0259281	0.0309425	-0.0368421	-0.0349182	-0.052606	-0.0368421	-0.0259281	-0.0182485	-0.0259281	-0.0259281	-0.029903	-0.0259281	-0.0259281	-0.0259281	-0.0259281	-0.0775797	0.0735785	-0.0259281	-0.0274224	-0.0259281	0.142344	-0.0426773	-0.0259281	-0.03289	-0.034257	-0.00898046	-0.063701	0.227347	0.149304	-0.0259281	0.0163841	-0.0453386	0.0468992	0.0753222	0.395682	-0.0591029	-0.0575732	0.0547703	0.0131688	-0.0259281
Cercideae	-0.0262089	-0.0287869	-0.013405	-0.013405	-0.00943396	-0.00943396	-0.00943396	-0.013405	-0.00943396	-0.00943396	-0.0181233	-0.013405	-0.012705	-0.0191407	-0.013405	-0.00943396	-0.0263744	-0.00943396	-0.00943396	-0.0236735	-0.00943396	-0.00943396	-0.00943396	-0.00943396	-0.0282274	-0.0370522	-0.00943396	0.217174	-0.00943396	-0.013405	-0.0155282	-0.00943396	-0.011967	-0.0223437	-0.0172526	-0.0231777	-0.0187828	-0.0232646	-0.00943396	-0.0276105	-0.0164965	-0.0180488	-0.0191407	-0.0164965	-0.0215046	0.16292	0.226282	0.461752	-0.00943396
Papilionoideae	0.139576	-0.0466331	-0.0490511	0.00562044	-0.0345204	-0.0345204	-0.0345204	0.060292	0.0424313	-0.0345204	0.180067	0.224307	-0.0464897	0.0275414	-0.0490511	0.0424313	-0.0634109	-0.0345204	-0.0345204	0.106477	-0.0345204	-0.0345204	-0.0345204	-0.0345204	-0.0879389	0.0564622	-0.0345204	-0.0434365	-0.0345204	-0.0490511	-0.0251547	-0.0345204	-0.0437894	-0.0403376	0.0658702	-0.0848109	0.0504333	-0.0363318	-0.0345204	-0.0728794	-0.0603633	0.375622	0.125122	0.0293433	0.0967218	0.0822041	0.38579	0.240988	-0.0345204
50 kb inversion clade	0.103853	0.0525622	0.125664	-0.0350457	-0.0246639	-0.0246639	-0.0246639	-0.0350457	0.0507371	-0.0246639	0.0974697	0.072094	-0.0332156	-0.0500409	-0.0350457	-0.0246639	-0.0365221	-0.0246639	0.201539	0.064249	-0.0246639	-0.0246639	0.201539	-0.0246639	0.0916487	0.100558	-0.0246639	0.250483	0.201539	-0.0350457	0.0524853	-0.0246639	-0.0312863	0.160754	0.161733	-0.060595	0.101016	0.0613685	-0.0246639	-0.0721841	0.000821483	0.356728	0.561888	-0.0431279	-0.0218459	0.0230616	-0.0677857	-0.0748877	-0.0246639
Dalbergieae	-0.0405718	-0.0232096	-0.0266496	-0.0266496	-0.018755	-0.018755	-0.018755	-0.0266496	0.181924	-0.018755	-0.0360298	-0.0266496	-0.025258	-0.0380524	-0.0266496	-0.018755	0.0338799	-0.018755	-0.018755	0.0088898	-0.018755	-0.018755	-0.018755	-0.018755	-0.056117	0.00844031	-0.018755	0.0343542	-0.018755	-0.0266496	-0.0308705	-0.018755	-0.0237909	0.0203928	-0.0037157	-0.0108612	0.140236	0.0244469	-0.018755	-0.0548906	-0.0327955	0.271265	0.165528	-0.0327955	0.0487372	-0.0207576	-0.0515459	-0.0569465	-0.018755
Adesmia clade	-0.0262089	-0.0287869	-0.013405	-0.013405	-0.00943396	-0.00943396	-0.00943396	-0.013405	-0.00943396	-0.00943396	-0.0181233	-0.013405	-0.012705	-0.0191407	-0.013405	-0.00943396	-0.0263744	-0.00943396	-0.00943396	-0.0236735	-0.00943396	-0.00943396	-0.00943396	-0.00943396	-0.0282274	-0.0370522	-0.00943396	-0.0326928	-0.00943396	-0.013405	-0.0155282	-0.00943396	-0.011967	-0.0223437	-0.0172526	-0.0231777	-0.0187828	-0.0232646	-0.00943396	-0.0276105	-0.0164965	-0.0180488	-0.0191407	-0.0164965	-0.0215046	-0.0297037	-0.0259281	-0.0286446	-0.00943396
Pterocarpus clade	-0.0325759	-0.0372525	-0.0173472	-0.0173472	-0.0122083	-0.0122083	-0.0122083	-0.0173472	-0.0122083	-0.0122083	-0.023453	-0.0173472	-0.0164413	-0.0247696	-0.0173472	-0.0122083	0.179905	-0.0122083	-0.0122083	-0.0132915	-0.0122083	-0.0122083	-0.0122083	-0.0122083	-0.0365285	0.114924	-0.0122083	-0.0115121	-0.0122083	-0.0173472	-0.0200947	-0.0122083	-0.0154863	-0.0289145	-0.0223263	-0.0299938	-0.0243065	-0.0301063	-0.0122083	-0.0357302	-0.0213478	0.0242463	0.038334	-0.0213478	-0.0278287	-0.0265689	-0.0335531	-0.0370685	-0.0122083
core genistoids	-0.0182352	0.07588	-0.0256461	-0.0256461	0.368195	0.754439	-0.0180488	-0.0256461	-0.0180488	-0.0180488	-0.034673	-0.0256461	-0.0243069	-0.0366195	-0.0256461	-0.0180488	-0.0504588	-0.0180488	-0.0180488	0.600866	-0.0180488	0.754439	-0.0180488	-0.0180488	0.100087	-0.0550852	-0.0180488	-0.0625469	-0.0180488	-0.0256461	-0.029708	-0.0180488	-0.022895	-0.0427472	-0.0330072	-0.0443428	0.134955	0.0643475	0.754439	-0.0528236	-0.0315606	-0.0345304	-0.0366195	0.193571	0.311034	-0.0568282	-0.0496049	-0.0548021	-0.0180488
Sophora	-0.0262089	-0.0287869	-0.013405	-0.013405	-0.00943396	-0.00943396	-0.00943396	0.703763	-0.00943396	-0.00943396	-0.0181233	-0.013405	-0.012705	0.748881	-0.013405	-0.00943396	-0.0263744	-0.00943396	-0.00943396	-0.0236735	-0.00943396	-0.00943396	-0.00943396	-0.00943396	0.173128	-0.0370522	-0.00943396	-0.0326928	-0.00943396	-0.013405	-0.0155282	-0.00943396	-0.011967	-0.0223437	-0.0172526	-0.0231777	-0.0187828	-0.0232646	-0.00943396	-0.0276105	-0.0164965	-0.0180488	-0.0191407	0.571878	-0.0215046	0.548167	0.226282	0.339153	-0.00943396
Astragalus	0.178232	0.0290008	-0.027781	-0.027781	0.189647	-0.0195512	-0.0195512	-0.027781	-0.0195512	-0.0195512	0.230364	-0.027781	-0.0263303	-0.0396679	-0.027781	-0.0195512	-0.0546592	-0.0195512	-0.0195512	0.184254	-0.0195512	-0.0195512	-0.0195512	-0.0195512	-0.0584994	0.171413	-0.0195512	-0.0677536	-0.0195512	-0.027781	0.139988	-0.0195512	-0.0248009	-0.0237843	0.091771	-0.0480341	0.0073527	0.0402245	-0.0195512	-0.0572209	-0.0341878	0.282781	0.0664437	0.0877487	0.0508063	0.0182811	0.364416	0.24553	-0.0195512
[truncated: 269 more rows]
[truncated: 966 more columns]
