# Supplementary material for: Early colonization before inundation consistent with northern glacial refugia in Southern Doggerland revealed by sedimentary ancient DNA
Source: Proc Natl Acad Sci U S A. 2026 Mar 10;123(11):e2508402123. doi: 10.1073/pnas.2508402123 (PMC12994208; doi:10.1073/pnas.2508402123)
Supplement: Supplementary file 16 — Dataset S15 (XLSX) [file pnas.2508402123.sd15.xlsx]

## Sheet: Dataset S15 Pterocarya pollen
Site	Lat	Lon	Calibrated C14 dated Age Range (upper/mode/lower)	Notes	EPD Reference
Groot Wetsinge	53.2994	6.49835	263684/146180/26940	Sediments attributed to Eemian. Dates extrapolated from from later contexts with wide range of uncertainty. Temperate species also present include Quercus, Ilex, Fraxinus, Fagus, Corylus, Carpinus	Cleveringa, P., and M.A. Veldkamp. 1996. Pollenanalytisch onderzoek en C14 ouderdomsbepalingen van boring Groot Wetsinge 7A/111. Rapport P. 1256, Rijks Geologische Dienst, Haarlem, The Netherlands
			262917/145468/26283	Sediments attributed to Eemian. Dates extrapolated from from later contexts with wide range of uncertainty. Temperate species also present include Quercus, Ilex, Fraxinus, Corylus, Carpinus	Cleveringa, P., and M.A. Veldkamp. 1996. Pollenanalytisch onderzoek en C14 ouderdomsbepalingen van boring Groot Wetsinge 7A/111. Rapport P. 1256, Rijks Geologische Dienst, Haarlem, The Netherlands
Moershoofd	51.2472	3.51839	123784/110126/97767	Sediments attributed to Eemian. Temperate species also present include Carpinus,Corylus, Quercus and Ulmus.	Zagwijn, W.H. 1961. Vegetation, climate and radiocarbon datings in the late Pleistocene of The Netherlands- part I: Eemian and the Early Weichselian. Mededelingen Rijks Geologische Dienst Nieuwe serie 14:15-45
Saint-Ursin	48.5194	-0.25333	circa 34800	30498 in radiocarbon years, calibration estimated from INTCAL20 curve. Quercus, Ilex and Corylus also present.	Barbier, D., and L. Visset. 2000. Les spécificités d'un Tardiglaciaire armoricain : étude pollinique synthétique à partir de trois tourbières du nord-est mayennais (France). Quaternaire 11(2):99-106; Barbier, D. 1999. Histoire de la végétation du nord-mayennais de la fin du Weichsélien à l'aube du XXIeme siècle. Mise en évidence d'un Tardiglaciaire armoricain. Interactions Homme-Milieu. Doctoral …
Le Fourneau	48.4444	-0.19167	25679/23041/20620	Quercus, Corylus, Tilia, Ilex and Hedera also present
			24402/22030/19853	Quercus, Corylus, Tilia, Fagus and Ilex also present
			19175/17891/16707	Quercus, Corylus, Tilia and Hedera also present	Barbier, D., and L. Visset. 2000. Les spécificités d'un Tardiglaciaire armoricain : étude pollinique synthétique à partir de trois tourbières du nord-est mayennais (France). Quaternaire 11(2):99-106; Barbier, D. 1999. Histoire de la végétation du nord-mayennais de la fin du Weichsélien à l'aube du XXIeme siècle. Mise en évidence d'un Tardiglaciaire armoricain. Interactions Homme-Milieu. Doctoral …
Noordzee	54.1	4.21	25537/21380/17942	Quercus, Corylus and Ulmus also present
			15264/13256/11782	Quercus and Corlus also present	Hoek, W.Z. 1997. Palaeogeography of lateglacial vegetations. Doctoral dissertation. Vrije Universiteit Amsterdam, Amsterdam, The Netherlands; Zagwijn, W.H., and J. De Jong. 1969. Pollenanalytisch onderzoek van een aantal kernen en grijpmonsters van de Noordzee. Rapport 516. Rijks Geologische Dienst.
Groot Wetsinge	53.2994	6.49835	21553/19019/16921	Quercus, Corylus, Ulmus, Fraxinus, Tilia, Ilex and Carpinus also present.
			20328/17965/16024	Quercus, Corylus, Ulmus, Fraxinus and Carpinus also present.	Cleveringa, P., and M.A. Veldkamp. 1996. Pollenanalytisch onderzoek en C14 ouderdomsbepalingen van boring Groot Wetsinge 7A/111. Rapport P. 1256, Rijks Geologische Dienst, Haarlem, The Netherlands
Notsel	51.5542	4.76944	17675/16540/15163	Continuous sequence spanning the pleniglacial, Older Dryas, Allerød and Younger Dryas periods with many temperate species present.
			17478/16404/15087
			16888/15997/14863
			16099/15454/14573
			15903/15318/14506
			14769/14503/14116
			14593/14367/14096
			14422/14231/14020
			14262/14096/13926
			13999/13824/13672
			13622/13445/13294
			13589/13420/13274
			13556/13396/13253
			13525/13371/13232
			13494/13346/13210
			13406/13272/13145
			13378/13247/13123
			13302/13172/13052
			13278/13148/13026
			13256/13123/13000
			13325/13098/12973
			13215/13073/12946
			13196/13048/12917
			13178/13024/12888
			13161/12999/12860
			13144/12974/12830
			13112/12924/12771
			13097/12900/12741
			13081/12875/12710
			13063/12850/12677
			13048/12825/12646
			12689/12255/11838		Bohncke, S.J.P., J. Vandenberghe, G.R. Coope, and R. Reiling. 1987. Geomorphology and palaeoecology of the Mark valley (southern Netherlands): palaeoecology, palaeohydrology and climate during the Weichselian Late Glacial. Boreas 16(1):69-85. [DOI: 10.1111/j.1502-3885.1987.tb00756.x]
Mariahout	51.5233	5.545	15425/14658/14176	Quercus also present
			14408/14129/13893	Corlus also present
			13929/13740/13484	Quercus and Corlus also present	Bohncke, S.J.P. 1993. Lateglacial environmental changes in the Netherlands: spatial and temporal patterns: A contribution to the ‘North Atlantic seaboard programme’ of IGCP-253, ‘Termination of the Pleistocene’. Quaternary Science Reviews 12(8):707-717
Polsbroek	51.9875	4.85584	13151/12462/11139	Quercus, Ulmus, Fraxinus and Corylus also present.	De Jong, J. 1980. Uitkomsten van C14-ouderdomsbepalingen aan een boring bij Polsbroek. Rapport 885. Rijks Geologische Dienst;De Jong, J. 1989. Pollenanalytisch onderzoek van afzettingen uit het Holoceen en Laatglaciaal in een boring bij Polsbroek. Rapport 1080. Rijks Geologische Dienst.;Hoek, W.Z. 1997. Palaeogeography of lateglacial vegetations. Doctoral dissertation. Vrije Universiteit Amsterda…
Dataset S15 Cores and sample dates in which the presence of Pterocarya pollen has been recorded in the Southern Doggerland area.
