# Supplementary material for: Early colonization before inundation consistent with northern glacial refugia in Southern Doggerland revealed by sedimentary ancient DNA
Source: Proc Natl Acad Sci U S A. 2026 Mar 10;123(11):e2508402123. doi: 10.1073/pnas.2508402123 (PMC12994208; doi:10.1073/pnas.2508402123)
Supplement: Supplementary file 17 — Dataset S16 (TXT) [file pnas.2508402123.sd16.txt]

#NEXUS
[written Wed May 01 14:15:35 BST 2024 by Mesquite  version 3.6 (build 917) at MAC80123/192.168.1.82]

BEGIN TAXA;
	TITLE Taxa;
	DIMENSIONS NTAX=9;
	TAXLABELS
		Juglans_regia Juglans_sigillata Juglans_microcarpa Juglans_hindsii Juglans_nigra Pterocarya_stenoptera Juglans_cathayensis Juglans_mandshurica Juglans_ancient 
	;

END;


BEGIN CHARACTERS;
	TITLE  Character_Matrix;
	DIMENSIONS  NCHAR=234090;
	FORMAT DATATYPE = DNA GAP = - MISSING = ?;
	MATRIX
	Juglans_regia          A-----TCAAACACCATCTCCATTTTAGTTTCCCACTCCAAATAAACTTCAG----------CGATTAAGGATAACTTGGATTGGATCAATGTGATGTGTTACGATTAT------GGCATCTTCCCCTTCATCAACCGGCTTCTTGAGCTCCACCTGATGCTCCCAGCAGTGC-----GAGCAAATAACTTTGAATTCAGAGAAGCATCTCTAA-------------GTAGATAATGCCGAAATTAGCATTTGTTGCACCATTTCTG-----CATATTCCTGGACCTTCAATTCAAGATCA-----TAAGACTAGAAAAGTTGCTTCAAGAGTTGCAT-----TTTTCACCATTTGAAATTGTTTATGGCTTTAACCCTTTGTCACCTTTGGATTTAACTTCTTTACC---------ATCGTTGGGGACAAATGCAGCAATCTTCTTCCCAT-----AAAAACTTGGTTGTGGCGGAACGGTTGTCAGATGATCA--------GTGATGCTAAAGTGAAGAGGAAAAAGCTCAAGG-----CTGCTTGTCTTTCTCTATAAGATGCCCAAGTGACCATATAAAGACCGGC-----TATTCAACCATGGACTCGAGAAGTTGAGAAGCTACAATTACTGGCTTG-----TGTATAGTCCAAGTTGTTCCAAGGGGTTACTA-----CTATGGAGGCCATTACAAGGTTAAGGCAAAC-----------TTTGATGTCGTACTTCTGATGGATCTACATTGTAAAACAC-----TTTTTGATAGTTTGAAGGCTGGTAATAATGCAATTAAAGCTATTCAAAGTGAGAT-----GTAATCCTGTCAATTCCCTCCCAATCTGAGATGACGAAACCC-----CTTGGAGTTCTTGGATCTTTCCAATAACAATTTATCTGGAGAGATTCCCA-----AAGAACGGTTCAAGATCTGTAAACCCAATGTTTA-------TGAGTATGAAACAAGTTCTCCCTTTGGTTACT-------CTAAGCATTCTAGCTCGCTCCTCAGAGTCTACAACAATAAT-----CCAGAGAACTATCTCCATCGTATTGGACGAAGTGGACGGTTTGG-----AACTTTGTTATTTACAAAGCACCGAGTATGAAACAAGTTCTCCCT-----TCTCAGTCCTCTTCTCATTCCTCCTAGGTC--------CTAATGCTCCAAGCACATTTATGCGTTTGATGAAC-----CTGCAGATTTCCTTATACCTGAAGTGCT-----CAACAAGAGACGAGGGCCAGTATTCAAAGTTTGGACAA-----TGACACTATCAAACGGCCATGGACTTGAAGCAATGACTTGAGGT-----GGCCCTTGGTCTTGTAATTGGCCCATCTGGAACTTGCAAAGGATCTTTAA-------TGAAGAACGATTTCGGATGGATATGGAAAGGGTGCAGAGGTGGAGAGCAGCTCTTACTGAAGCT-----GGAAGGCGAGCTTCTATCAGATCCATCCTTGTAT-----TGCAAGAACAAGGAAGAAGCTGAGACACAAAG--------TTAGTGAAGATGGAACTGTCTCTTTGAACACGCTTTCAGTCAG-----TTTTAAGACTAAATATGGTTTGTATGAGTGGTTA------AACTTGCATGTAATTTCAAACCTGTCAAAGCAATGTAGGAGAACCA-------------------TTTGAGGTGGAGATCCCATTGGCACTGGAGGTA-------------------CAGCAGCCCACTGCCTGGTTGCATCGCCAACATTCTTCA-----CACCTGCTCAATAAAAGGTCTCGTGGCTGCCCTTTGCT-----TTCATTGCAACAATGTCAACCGGAGCATAGATCACGAAAGAGGCTGTTTGA-----GATTAAAATCCCATCTTTTCAAGGTAAAAATGATCCTAAA-----AGGAAAACGTTTCAATCACTCCTTTGGCAACGTATGCTTCTT-----GGTGAGGATTGGCCCAAGATTGCTCACATCCCAAA-----AGTTTTTCCTTCTCTGACTTTTGATACCTCTTCTGATTAGCAGAATCTTCT-----TTTACTTGTGCAGGACCCTTGCTGGACAGGGAAGCTAGAGACGGGAACA-----AATCCATATACAGCAGGGACAGGAACTTATGGCACCTTAGCCATGAGGTACCATTCA-----TTGCAGTGACTGGTGATGGTACGAATGATGCTCCAGCGC-----TGGAAGACACTTGCCTCTGTTTCAATGCCTTAAAGGGTCTACCTGG-----TAGGCAACTGCCTGAGACGATAACAATATGCCAACTTCAGTGTT-----TTTCCTCTCTGGAAGCGGATTCCTGTATCATGGTGGCAGA-----AGCACAAGAGAAAAGCTGAACTTGCTATTCAAGCCCGAGC-----GTGGATGAGAGCAGCGGCAAAGTTTCTAGTGGAATTCGTGATGCCATGTGCCCTGCT-----ATGTCATGCAAAACAGCTGCTGTATCAGGCACATAACCACGCAACTTCA-----TTGCCATCTGGCCCATCTGATTGTCCAAACTTTGAATA-----ATGAAACAAGTTCTCCCTTTGGTTACTTTCTTCCTCCT-----CTCGTTCCACCATTGAATTCACCATCTCCGC-----GTTTGGGGTGAAGCCGCCTGGGATTCCAATGCCTAGCACAATACG-----AATATCTTCCAGACGAGGAGACTGGGAAGCCTTCTAGTCTTCCTA-----TCTTCCACAGAGCCAGGGGGTCTGCTACCCAAAGAAA-----TTTCGGATTCAATAAAAGTGCTTACAGAAGAATTGAAGGGGATGA-----GAAGCTTTGAACTGGGTTTCTTCAGTCCTGGAAGTTCCAAGAATCG---------GGTGGAGGAGGTGACTTGTACACGTATGGTGG-----GCTCAAACTGTGACTTGAAGTCCATGTCCA--------------TTGAATTAGACCTTCTGCCATCCATAATAAAACCACCTCCTTCTCCTCAAAT-----TTATCAGGTCGGATAAGGCGGAGAGGCTCTTCCGTAAAACATTCGGGGAGTCCACT-----TAAATCATTATCCCTCCTAGGCCTACCCATCCTAG-----TGATTGTAGGTCCTACAAAAGCTCTGTTTATGGATGAGATCA-----GCCTGGTTTTTGTGACATTTGTGCATTCTGCAT-----TGCGGACCAGGGATATCCAACCAATTTCCTGATAATGTAAA-----CTCGCTTGTAATACTACAATACAGCTTCACCACATTCACAT-----CTTTTCGGCATGCAATACACTGATCGCCAGCCA-----ACAATGTTCATCATGACTCCACAGGCCGC-----AGGGGAAGATAAGATGGAGCAAACTGTA-----TTTGCTCTATGTTCGGGTTGTGAAGGCAAACCCTGGCATGAATCCAG-----CTTATCAAGGTAAGGCCACATATCAGAGATAAATTTGTTTA-----TTTGGGGGCTGAGAAAGACAGTCTCGACATAGTTCAGCATGACTGGGC-----TGGGAGTAAGCTACGGGGACAACTTAGATTGCTA-----GTTTTTGCAGCGTATCACTTGGCTTTGGAGACTTCCTTTCTTGC--------CCTGGGATTCCAATTCAGATATTCTGCTTGGGCGCTTCT-----TTATAAATGCATATGCAACTTGTGGACAGTTTGAGAAGGCAAAG-----TTGCTGTACAGATTGCTCCAAAAGGGTTACTCGAGCGTAATGGCTACGAT--------ATCTTTCCTTTTGGGCTTGGTCATACCAGATGGTCCACCCTTAGGTGCTGCA-----GTGGCGGCTGATGTTGACAAATTTCCATGAAAATCAT-----ATCTTAGCAAGTCCAAAATCAGCAATCCTTGGCTTCAAAAACTCATCCAGCAATATATTA-----TTGGTGGTCTCAGTTTCCAGCCTAAAAGCATCATGCCACTCA-------------------------------------CTTTGGAAGTTGCTAAATTTTGAATTTCAACTGCACCATGA-----GTGGATAGCATCTCAGCAGAAGTTACTTCAGGAAACAG-----CAACAATGGAGTTCTTCTGCAAATTTGTCTTGATGCCAGGATATAGCAATGCA--------AGTTATGACCGGGATGCCGAGCTTCGTTCCTGCAATACCCAATTCCAATTCCCTGTA-----TGTCAGCATTCCCAGAGATGGTCCCAAAGTCAGCTGCAA-----AGAAATAAGGGAACTCTCCTTCAAGATGATTTTGGCGCAATGACAACAC-----TAACTTTTCTAGAAGAAAATCATGCTCAAGAAAACTCTG-----TTATATGGGATCTCCGGACTCCATCAGTTAGCAAGCCTGTCCAATCCGTCATCGCTCATCAAAGTGAGGTAGG-----ACCACAGTTCTCAATGGTAGCCGTTCGTTTTTCACA-----TGGAACGTGTGAATCCAGATGGTAAAAAATTTGATAAAGG--------AACTAAAAAAGCTTGCTAGCGAATTCGTC-----AGATCAATTTTTGTAAAGACACAAGAACCATGCAATTCATCCAACATATCATCTAA-----GAGAGGCAGTTAAAGAGAAAAGGGACAGCAAGGTA-----CAACAAGAAAGCGAGGATCAGAATGGTGTGGAA-----TGCAAAAGGAGACTGATTTCATACCCAACTACCCTAACCTTCCTTCAAAGT-----TTCCAGTTTATCATCGCATGCTTCCCTGA-------AGCTTATCAAAAGTCTGGGAGTCGATCTCTCGGGGGCTGCAAATATATCCTTTCAG-----ATCTAGGAATGGGATGACGATACTTTACCGTTA-----TTTTACCTTGAAAAGATGGGATTTTAATCTTTATATTTCCTAAA-----AATCTCTCGCCAGAAAAATCCAGATTCTTC------GAACAAAAAACTCTGGACATGATTTACAAACAAG-----CATCTGGAACACTTTGGTAATCTTCATCACAA-----TTTATGCGTTTGATGAACCATGTTTTGCGAGCATTTATTGGCAGATTTGTAGTTGTG-----AAAGAGAGAGAGTGCTAATTCCAGATAAGGTTTTGCTA-----CAAACGAATGGAAAAACATGCTTATGAGGAGTGGAAATCT-----GTGGAGAGGAAGAAGAAGAAGAAAGGAAGGCCTTCTCTTT-----CATGAGAAAGCCAGCGGCGATTTTTTAGGCCCTTCCATATGAG-----TTTTTATGAAGAAACAGTTGAAGGAAGAGAAAAAGAGA-----TTTCGCTGTTCCAACAGCTCTCTTCCTTCGCCTAAGGATTA-----TAGACATCCCAACTTAACGCCTTTCTCTAGCTCCAATAATCTCAACATTT-----TCCCTGGAGGGCATGGTTTCTCACTTCGAAAGTGTTC------TATCATTATTTTGTGACGTTTATCGATGATTAT-----ATTTCATCCCAAAGAGTTTTGAGGTTACCGAAATAAGTACTCA-----AAATACCAGAGGGACTACGATGCACCTCAAGACCAAGAAAATA-----ATGACCAACGTCTTTATCAGATTCTTACAATCA-----ACAAATCCATCAAAGAAAGCATTCATGCTTTCA-----CTAAAACCTGCCATATTTGAGAATGTCAACATCATGCAGCAA-----ACTCCTCCACCTACCACCTCTCCATCAACTCCTCCAC-----CATTGTCATTGATAATTTATGTTCGAATATCTCCCTCCTGTAA-----TGTCCCACTCAACTTTTCACTGAAATAAGCAATTGGACGGCCTTCT-----CTTCTTACTCTTCCAAGAAATGAGTGCATTGCCCAAAAA-------TGAAGAACTGATGCGCCTTCAAGATCCATTCACTGGGATCTCC-----GCAAGCATGATCATACTCTGATCTAACGAATTCA-----GGATTGATATAAATGGGTTGAAGTCCGAAAAATCTGC-----TATCTCTGGAAGTAGCTGGATGAGCAAGTGACC-----TCTTTTATCCGGAGAACTTCCTGACTGTTGGATGAATTATTCT-----GTTCAAGGCAAGAACGATAGCAATGACTAA-----ATGTGATTGACCTTTCTTCAAATAATCTTGTGGGAAAAATTC-----GGCTTCTTGTCTCCAGACCCTAACATTCTCTCTTTAAATACGTCAAAATCAT-----ACCAAGCCCATCTAGCATGTACACAACATCCTCAGTTGCAACATTTC-----CGAGGCATTTTGGATCTAACATATTGCCTGAC-----TCTAACACACAGCTGAAAGGAATAATCGGTTCACC--------TTCATGTGGTATGTACGAGTATGAAACCCACGGGGGTGACTGAAGAGCAAAT--------ACACCAGAGAATGAGAATGCAATGCTGCA-----GTGCTTGTAGCCATGGAGGGCTGGTGACA-------AATTCAATTGCAGCCAACTTAACCTTCTTCATCT-----TTGATCTTGCCACTAATCGTTTTTCTGGGCCTCTTCCAAATTC-----TGATGAAATATCGATTCTTGAATCCGATCAAAGAATCTTGTGC-----TATCAAGTCATTTGCCTCCGGAATTCTTGTTCCCAA-----GACGGGAAAATCCTGGAGAACATGAGGCTATGCGTAAAA-------TCTTCTACATTAGCCCGGATCATAGCTACCTCCATCTCC-----CCTTTTAAAGGATGCATGATGGCTGGAAATAATTCTC-----TAAAGACAATTGGAGTCATGTTTGAGTATGGAGAAGCATGTGAATATAT-----GAGAAGGAAGTGATTGAAGCTATGCAGG-----ATCCTTTGCGATGCAGAAGTTGGGGTGATTATTTTCTCCA-----CCTTGGGAAGTGAGTGTGAAATGCCTGCCAATTTT-----AGAGATGGGGCTTCATGGAGTTCCCTAAACTTATTCCTCCCCACGCTTCTTGCAACTCTCTCTCCCT-----CTTCCTATTACTGTTGTTGGTAATTTGGGCTCTTCATTTCACGATGTTTTTGTC-----AGAGAAAAAATTGCTTGTTCTTATGATTTCTTCACCA--------GACTGTCCATGGTGGTTAACACCAACAAACGGGACAAATGGCAT-----GTACAGCTGACATCCCAAAGGCCCAAGGTCTTTGTCTCAGAAAAAGGTCGCAGGAGAGCAGCA-----TTTTCCAAGCTTGATTTAAGGTCAGGCTACCATCA--------GCTATTTTCCTCATTGCTCAGACGTGCTGGACAAGTTCATGGAG-----GCTTGTTCCTCTATTTCAGGGTATCTTAAA-----AGAAAAGGAAATTGCCAGGTTTAACATCTCTATG-----TGTTCGGAGACAGGAGAGGAGCATCCGACGTTCTACATA-----GTTGATTTGGGGAAAACAGCTCTTTATATTGCTGCA-----AATGAATCCACTTCAGGAAGCTGATTTGCATCTGGGTTC-------------------------------------------------TTTCAATTTCAGCCTTCAGTGCCCTGTATTTCTC-----AGGGAGAACTTGTTTCATACTCGGTGCTTT-----CTTAGACAACAAGGTTATAATGTTTCATGTGGTA-----AATAAAATCTTCCGACATCTCTGAGGATGCA-----TCCCGAAGCCGAAAACAAATCCCAATTCAACACTTATGAA------CCCAAATAAAGGATGCTGTTCGTGATGGCTTGA-----TTGTAAAAATGGATAGTGGAGTCAAATGTTGCAATTCCAA-----AATGCACGTCTCTCTCCACTTTCTCTCACATATTATGCACGCTGCT-----GTATAATATTGTTGGAGATGATCACAAGAAAGAAAC-----CTTGATGGACATATTGTTTAGTCCTCCTTTCAATGTTCAA--------TGGCCTCAGGAAGTTTGTCCGCAACAAATC-----ATACACAACTACAAATCTGCCAATAAATGCTCGCAAAA--------GATGCAGATATCAATATAACCAATGTTTT-----TAGGTGATAACTGTAGAGCCTGGATGCTACTTCATTGA-----AATCAACCCCAAGCCCTGGTGCAGAGAGGCGAGCAGCA-----TATCAATGAACAAGTCTTCACTGGCAGAAGCAA-------TGCTAAAGTTGTCTCCCCTTTTTCTTCAGGCAAAATATTGGAAGCAGTATGTTGAGGCA--------TCCTATTTTGTTAGGAAGACCATTTTTAAAGACATCCAAGACCAAGATA-----TTTATATGAATGCCACAATGTGTATGCCTGGCTA-----CAAGCAGGAAACAGGTCCAGATTCGTAAGTAAAAGATTCTTTAGAG-----CTTCTAGGCTTCCACTGACCCTCGGAAGGGTTT-----TGTTGTTATGATGATTCGACTTCCTAAACCAAACCAATCAC-----TCTTTGGAAGATAGTATATCTGTTTCAATGAAGTC-----ATTACTTTTGACATGCTTGACACATAACCATGCAAACT-----ATGAATTTTAGCATCCACATTTTGGATGCT-----------TTCCCTGTTGCTCTGATTGGGTACTGGATTTTTGG-----TTACCGGAATCCACCACACCCGGGTTTTGCTTAAACAAAGT-----GGCTTCAGAGATGTGGGAAGAGCTGTAG------CGCAACCTGAACTCCTTGGGGCAATCCGAAGCCGCCA-----TCAACCAATTTCATAACCTCACCAAGAGTCCAAGCTCGATGATGTTT-----TCATATTTCACCTGGCTACGACTATAAATCGCA-----ACTCCTAAAGATGGGTTAAATGCTTCACGATTGACCAAATC-----AATGCCTTCTAATTGCAGGGCTATTCCTGGGAAATAACAACAG------ACAGATTTCAAATGCATTACATGTTCTTTCAAATTTTTGCTATAGATTAG-----GCCCCGCGTCTCTTCTCTGTCATCAGCAAGGGAGACAG-----TACCTCGCTTACTGCCATTCTCGACACTATTTATGTTCCTCACTCTTATACTCAG-----ATTTACCGATTATGCCATTGTGTGGTGGGATCAATTACTAATTAATAGGA-----TGCTTAATTAGGGAGTCTTGTAATGGCTTATACAACTCAGAGAG-----TAGGGGAGATGAGGCGTATGTTGAGGGCTGAATTAGAACCTA-----TACCAAGAGGAATGGGACGGCGATCGAGGGATTG-----TTGATCTTCTTGGCTTTTGATCTTGTAATTGGCCCATCTGGAACTTGCAAA----------TACTTAGGAAGCAATGTCGATGACGAGTGAGAGCCTTGGTGAAGA-----GTTTCTAGGTTTGAGCATCTACATCTCTT-----TTTCCCTCAATCAACATAAGTATGCTAGTGACTTGGTGGCTA-----GCAGCCACATTCACATCCATCCCTTCATCAAGAAGTC-----TTTGCATGAGCATCATAACAAACAAATCCTTTCTGAGTAGGGCTATATCCCATAAAAGCA-----TAATCGGTAAATTCAATTGCAGCCAACTTAACCTTCTTCATCTC--------AGCAACCCAATGGCCTGAATGATCATTGTATCCA-----TTAAATTTTGGGATATGGACAATGTTGAGCTTTTGACA-----GAAGTTTGCAGAAGTTTGCCCCTGCCCTTGTAAT-----TGTAAACAAAACGATAGTCAGAGCAACTTATTTCATTATTCGCTTGATAA-----TGCCAGTAAGGAAGTTGTTGCAAAGCTTCCAGTCATTA------CAGTCGATGGAGGAGGAGACCCACACCGAG-----TGCAACATTCGTATTGCCAATGGCAAACCAGGACATATTCTTCTTC-----TCTCCTCTTCTGTGGTGGAACCATTTGACCAGTAGCGCCCAAA-----TTTACAGCTACGGAATGATGCTTTTCGAATTTGTCTCAGGAAG-----GCTTCTTGAGCAGGAGCAGATTCGAAGTAAT-----------------TGACGTTTTTCTCATTTTCTTGCTTCGACGATGCAG-------TGCCAATGGCAGTTCTTTGCCAATAGCTGCTATCGGAGATGCCTC-----TTGTTTGTAACATCATAAACCTGCCGACACACAAATGATGAAATCCC-----TGACAGTAGCATTTGACAAGAAAAGGTGCAAGGAACTTGG-----ATTTAATACCTCCACAATACTTGGAATTAGTTTAAATCTTGCATCCCGAAACA-----------TGATATGAACCCACGGGAA-AGAAATCCCTTGAACCCACAATCAATTTGAAAACTC-------TTTATCTAGAAATGCAGAAGATGCACGGTTTCTGGAGCAA-----CTGCAGATATGGAGCTGAGAACATAAATGATAATGTTTTAG-----GATTTGAGGACAAATCCTTCTCAAGAGGGGGAGAATGATGCAAACCAAGGAG-----GTGCACACAACTGTTCTTCCCGTGTCCACAGTG-----CTTTGAATGCCAAGAACAAGCTTGGCTT-----AAATAGCTTGAGTACTAAGACGTTGTTCTTCGCGAAGTAAC-----CAAAAAACTTTTTACACTCCTCAACATTCCCTG-----CTGTGCACTTTCTTTCCAAACAGACGACACATGGATCATGACA-----TAGGAATGGGATGACGATACTTTACCGTTATGTTGTTGAT--------GATCTTATCTCATGTATTGCACTCTGGTTTTCTTGG-----ACCAAGTCTGCTCTATCTGGGGTTTCAAAATTAA-----TGACAGTAAACCCAACCTTTTCAAACTTCCCCCTCTCATTGCTCTC-----TACCAATCTCTTCACCAGTATGAAAATCAAATACATGAATC-----AGCGCGTACAGAGCGCTGCTGAGAGCGACTCG-----GTTCGCAGGCACCAACACTTGGGATAGATTTGAGCTTCGTGTC-----AGCTTCAAGAAAGTCTTGATAGACACTTGGAGTGGCATGCTCAGAGAAAGCTTGAACCTAACGGTTTAATT-----TTCGCCGGGGTTGGGGCAAGAAGTCCGGCCGGTGA-----GTAAGCATTCCAAGTCTGCTGTCTTCACAACCATCATCTTCCCTCATTG-----TGAGTAGCATTGGAATGGTTGTTGGCTAACAAATCAACAAGAAGCAAAG-------GCAGAGAATCCTCTGCGGTGCCGACATTCAAATGCTAGTGTAGGC-----GTAAAATCGTGGAAATGGTTTCCTGCATATCCTCCTTGA-----TTTGAACTAGCATACTTGCTTTCGAAGAAGGCCCAAAATCA-----CCAAATTGGCCACAAAATACTCCAAATGAAGCATTGCCAAA-----GCAGCAAGCTCTTTCAAAGTTCGATTTCCAGCCATGACTTCCT------TTTCAGGATCTTGGAGCTCATGCCCGACGATATCAGCTCCTCATCCG--------TGATATATGAAACTGTCCAGTGCCCGGCTTTGCGGGTAGA-----TGGAACCCCTTCTGAAATCGTATCGAAGTCTGGGTAAGGCCGATGGCCGCCTTTCTTGTAGCTGCTGGAGCCTGTGCAGGGCTTGCA-----GGGCTAGACGAGGTCAGGCCACAGATCCACACAG-----------AACACCTTCTCCAGTATCAACGAGGAACGCTGA-----AGTTCTTGAAGGCAGGCAAATGGGGAATATTTGGGGATGATATCCAATGGAACTTTGCCAAGTTTCTGGTT-----AACCTCTAATGCTCTTACTCATATGTGACTTAATGAGCATTAGACTTAATCGGTTAGACTGCTC-----TTCTGCGCCCCCCACTATAAGCTCTGATTCATCTGTTCTCACACCTGCCATGGTTCAA-----AACTGCGGCGCACATTAGCAGAGAAAAGGCAGAGGCA-----TTTTGTTGGACCAATTTCTAGCGTCTGATGAAGGTGGATTG-----CCAGCAAGACAGTTTCCACAGGCTAAGCAGC-----TGACTTAATGAGCATTAGACTTAATCGGTTAGAC--------TTGTAATACTCCCCTCTGATTTTCATTGTGTCGATTTCA-----TGGAGTAGTCCATCTTGGCGCTTGGATTCAGCAAGGGCACTTAACCCAAAA--------GTTGATGAGGAAGACTTTTTAGAGGGAATACTAACATA-----ACATGTCTTTGTTTGTAGTGAATAGATAAAGCATTTTAGCTCTCTG---------GGATCTTCTCCAAAATAAAGGATCAATGC-------TGCTAAGGTGATTTCTTGGCTATTGGGAACAATTGAGC-----CTTTATATGTACATCCTTTACTCACCAGATTGG-----CCAATTCCTTGCTGAAGCTCTACCCATCCATTCT-----CAATCATCTGTTGAACCATGGCAGGTGTGAGAACAGATGAATCAGAGCTTATA-----AGTTATCTGCTCCAAATGAGTCATTCAGGACCAACTGCAC-----ATGTTTGTCTGTGACATCAATGCAACTTCATGTGCAACTTCTGCTTCTGTTGG--------CGATGAAATATAGGCGGAAAGTCAAATCTGTTAAAGCTGAAAG-----ATGCTCGCAAAACATGGTTCATCAAACGCATAAATGT-----TATTCCCCCCTGAGTCGGAGCGTAAGATTTTGATACAA-----ATTCCAGAGTAAACATCTGCAGGTTTGTCTCCCGCAACAAGATTTACTGCA-----GCAGGGAACTATAATGGAGCCTTGCAAGTGGTA---------TCTGAGAAATAAGTGGAAGGCCTTCCAAGCTCTTCAGAATATGGTG-------CCTTTGCTGGCACGATGCCAGTTACCATCAGAATCAATGTACGTAATGGCAGTAC-----GTAGCCACCAAGTCACTAGCATACTTATGTTGATTG-----TAGTTCTGAAAGACAAGGAAATGAAGGGAGTAAACGAGGCTC--------ACTTACTTCCCCAAAACCACAACTTCGCATTGCATTTCCAACTTTA-----------AAAATGAAGATAACATACGGTCTCAGGAATTGGATCTGACTTAAAGAAAGGT-----CTGGTATGCCTCAGGAGACTTTGCAGCTTCTTG-----TTCCTTCAGGGAAAAATGTACAGCTCCTACTCTTTTATAAGTATAGCTCATGGTAAGGAGGA-----TCGGCATGTCTCCACAAGGATTGCAAAATCACCAAAATTTTGT--------CTCTCCAAACAACCAACCGCTCCAAAAACCGGTTCAGATCC-----CTTTGCAAACACTTGCTTCAGAAGGTCTAGTGCTAGATAGAATGGGTTTTATTGGCTTGTGGAAGGTTG-----TTAAGGACTTAAGACGACTCTACTGTGTACTACATTGTCCTCCA-----GCTCTTCAGGCCTTTATGCGAACTACAAATGAACCTGTTCAAT-----TGGCCATCTGCTGGTGGTGCTGTGGAAACTATTGAGAATG-----TAATGAATCACTGGAAGTTTTCTGAACTATCACATCCCCTT-----TGGGAAGTCTTTTGTTTGGGTTGATGTTCTTGATGGTGGTGGTAGGGATC-----CTGTTGACCAAGCCCATGCTTGTGGATCTCCAT-------CCTTCAAACCCATCTTCCACCATCGCTCTC-----AAGCTGAGTCCTGGTCTTCATCTTGCTTCTGCTGCAGAAGCAGGAG-----TTTCCGAATGATTTTCTGGTTAACTTGGTGCCTAAATATCC------ATTGGAGATGCATGACTTGCTGCAAGAAATGG-----TTCAGGTTTCAATTCAGAATTGGGCATTTGCACATT-----CTTGGTGGCATGTTTGCCTTTTCCGAAGAA-----CAAGGGATCATGAACTCATCAATTTGATGGAAA-----CTTCACTTGTCTTCTTGGTCATGCATGGGTCCCC-----TGGAGTGGGAAACTAAAATGGAGATGGTGTTTGAT-----GGCATCACACTTCTGTTCATGGCTGGTTTTC-----CTTGAAAAGGGAAGCACGTACTTTGGAGCTCAT-----AAATTTGCCGGTCACATGCAACTGGGTGATACTTATGC-----TGTAGTGCCACCAAATCCAGTATCACCATCAGCTATGATTGGTTTCAAG-----ACATAAAATACGATGTGTTGGAAAAAGTGGATGCATTTTGTGA--------TCCTGAAGTCTTGCAGAAACTGACATATCTTGTCA-----TTGTGCGAGCATGGGATTACAGCAAGCCATTCTTTGT-----GTCAGTTTGATTCCTCTCTGTTTCTTCGCAAGAC--------GAGGGACAAACGCGAGAGTCTGAGCATGCAAATACCAAAAA-----TTTAGGATCATTTTTACCTTGAAAAGATGGGATTTTAATCTTTA-----TAGGATTTGTTCAAGTCGATGATTGAAGAAG-----GCTTTATTTGAAATTTGTTTGCGAAGAGGCTGGTGTGAGATGTCT-----TGAAACATATCCATATTAGGAAGGTTTTTGGCCTCCCTGACCCAAATA-----TTCTTATTAATGGTCCAGAGTTTATCCCATTCCATCAGATTGAGATTTTTT-----GGTGGATTCTTTCCTCTTTCGGCCGCATTTA-----TATTCAAAGTTTGGACAATCAGATGGGCCAGATGGCAAC-----TATGCATTTTATTGAGTTGGTGCCGTTGTTCC-----TTCTTAT-ATTGCAGTGATCTTGGTAATTCAAATTTATCTGGACA-----TTTGAAAATTTGGAGATCATGATGAAAAGAATATCTAGAACAGAA-----TGTTGAGTTGACGGATATGGTGCATCAAGCCATAAAGG-----TGCAATCTACCTTGTTAGTGCTGGGAGCAGCGACTTTCTTCA-----TAGATGGATTTTGGGAATACCATTTCTCAAGTCTTTTCTCAGATT-----TTTTATGGATGTGGATTTTATGGAGCCCAAGACACACTT----------ATAGAATTTGCAAACTTCGCAGAAATATT-----TTAGAACACTTGAGGACTTGCCTAAGGGAACTTTT-----ATTGGCCTATCTGGAACTTGCAAAGGATCTTTAAGAGTAGG-----TTGAAGGATCAAAGCGTGCTCTTGTATATGAGTTCAT-----AAATCCCCCTATCATGGCAGTGCTGCAG-CCC--------ATGAGTTGGAAGACAAAGAATTCCTTGAAC-----ACGTTTCCGATGACAAACACAAAGCGAGGACTGACCA-----GCTTCTGAAGCTTCTTTAATCCCTGATCAACAATTT-----TGCTATAAATTGCATGGCTACCCACCAGG-----ACTTGGCTCCTTGCCTTCATATGCGAGTCATGGTT--------GTTTTGGTCAGATTGGAATAAATGGCAGAAGA-----AGCCCAGCTTGAGAATCGGGTGCCACTCGGCGTTCGAATTGTA-----TAATGATGCTTCTGTCAAATCTCTTGGAATTTTC-----TTGCTTCCATATGGTCGATGAGGATTGGTTAA-----TAAGGCAGCTTTGGAGAACTATGCCTACAAAATGAGGAAC-----TGCTCCAATTCTCCAAGCGCCTGGCCTCAAAGGGTCCTAGAGT---------------TTCTTTTCAACAGTGCTATTTAATGGGATAATGAGTTTT-----TGCCTTTCTTTCCTTGGACCCAACTGCAGCCA-----TTCACATCGCCTCCAATCCTGTTTTTCACGAA-----TACTGACAGACTCAATTATGTGGCAATGAGGATGTGGTTCCTGGTAAATCCACCTGGTAAAGCCACT-----GAAGGATTTTCTCCATTTCCATTTCTGTTCTATCA-----TTTGGATGGTGAAGATTGTAAGAGGATTGAGCAATACAT-----ACATCGATGGCTTGGCCCACCCGAACAGGTACAGAAA-----ATGATTTGAGGACAAATCCTTCTCAAGAGGGGGAGAATGATGCA-------GATAATCATCCTGCAACATCTGGAAGGA-----TCTTTGATGCCTTGATGGATGCTTTGTATTCTGCT------CGAACTCGTGGGCGAGTTCTTCTGAAGGGAGGGGTTA-----CATCACTAACCACTCATACAAACCATATTTAGTCTTAAAAACAGTTTTCCA-----CTTATCCCCAAGATTCTGAGTTTTGGCAGTTGATTGCAT-----AACACCAACAACTTGAACACGGCCGCTA-----TTCTTATGCCGAACCCGGCCAATTGCCTCAACTTCAACTTT--------TGATCAATTTTAACTGGAAGAGCTAGGATA-----CTGGCCATTCTGGGTGCATGCTCTATTATC--------TTGTCTCCAAAGAGATCCAAGAGATCAGAGTCG-----TTCTGAGTTTGCTACCAAAGATTTGGGCTCCCTCAGTTATTTTCTTGGTTTGGAA-----ATTAGAACCTGGAAGAGTGACATTTGATGACAAAATGG-----ATAAATACGAACAGGGTCAAGCATCATTGTCACTTGC-----TTCAACAGGTGTGGAATCTAGCAGATATTATTGAGGTTA-----TCTACCCTGTCCAACCTTTCATGAATAGGTTCTAATTCAGCCCTCAACATA-----TGATATCTATTGGGGAAGAAAGGAGGAAACTGA-----CACCCTTTAAGCTTCTCAATTCCAACCCTTTTGCCCT-----GCCCGGATCATAGCTACCTCCATCTCCTTGTAA-----TGAATTTGGAAGTCCTAAAGTAGTAAACGATGGAGTCACAATTG-----CCACCATAAGCTGCTTTGCCCCACCCAAAGTCTACC-----ATCAATCATTTAGACAAGCTGTTTGTCACAAATGATGCGGCCA-----TCTTTCTTTTTATAATTTCTTCCTTTCG-----CTACATTTGTGCAACTCCCTCCATTGATAATGACAC-----TTGACACAATCTCAAACTCAACTTCATTTGCACGAAG-----TTAGACTCATCTCGTGCCTCATCAACAATAATGCAAAA-----CCTGTCTTCTGAATCCTTGTAAACATCTTTTGGGATTTC-----TCTTTCGTGGCAGGCGCATCGTGGTCCTGTTCTTTCTATG-----TCCATCAAACTTGATGGAACAAATTTTCTTGCATGGAGTGCTCAGTT-----TCCCATCTTTTCAAGGTAAAAATGATCCTGAAGTTTATTTGGAGTGGGAAACTAAAATGGAA------AAAAGGCCATGGATATCATAAATCAGATGCCATTCC-----CACAAACGTAGCCAGCACTTATTTGGTGGAGAAATTG------GAATTTGCAAAGGATCTTTAAGAGTAGGCCCACCTTGGTTCC-----TACCTAAAAATAGAGCTGAGGGCCTCCCAGGCCGTGAT-----CTAGAGAAATGTTGGAGGATGAAAACCAAATTAACAAATTAGAAGTA-----AATGTAGCCAGCACTTATTTCGTGGAGAAATTGGCTTTAACTACC-----TGGCCTTGCGAACATGAGGGCACGAAATTACAGCATTCC------------------------------------------CCAACAGAAGGTGAATTAGCTGAAGCAACGGATAT-------ATTAATTACCTCCATCCTGGAATGTAAA-----TCAACTTTTCATTGATTTGGGCAGTGATGTTGAGAGCAATGAG-----AGTTCTTTGCCAATAGCTGCTATCGGAGA------TGTAGCCAGCACTTATTTGGTGGAGAAATTGGC--------AACATATTAGCACATTCCATAGAAACGCCTCCAAGG-----AACAAAGTTTGCAGTGTCATTATCGATGGAGGG-----GTTCATGCTGAGAGTCAACGCGATCAATTTTTTATGAAGCTTCA-----TCTGGTCCTGCGGTGTCATTCTCTATGTCCTC-----GGACTTGTTGCAGCCCTCGCCCTCATTATT-----AAAGATGCAATAAGTAGAGCCTCCCGCTTACCTCTG-----TCAACCAAAGCACTACCCACAAAAGAATTCTCAGGTAAATTAGTATTCTTCAAG-----AAATAGTTTCATCTGCCTTCATGATGGATA-----TACCATCAACAACTGCAACATGGCATATTACTCCTTTGTATTCATCATAATACGAA-----CGTTGGCATTCTTTCTGTGCCCAAGAGAGGAC-----ATGATCCAGTATTATTGCAAGGCCGAGTGAAAATG-----ATGTACTGTGCATCTTGGATGTGGGCGTTGAGC-----AGTGACATAGAGAAAGCCACTGACAATTTGGATG-----------TTGAGGACGTCCTGCAAGCCTTTAGCGGCATTGATGTTCATG-----CTTGATGCTGTCTCAACAGCAGCTCGCCAAGCAA-----CTTTGGCTAGAAGACTTCCAAATCTCTTTTCACAGGAGCATGCTG-----GGAGTGCAGGACACGAGTAGTAGTACCCAATTCAGATTCAACTTTTTTCATGAAA-----TGGCTGAAGATCGTCTTTCTGAGCTTCAAGATGCACAGGAAGAGAA-----TGATAAGAAGGTTGATGTTTTCTCTTTCGC-----ACAAAACCTTCTTGTATAAACATTTTGGAGCGTGCCTTTACTAT-----AAATGGGGGTTAAAGTGTCTAAAGCTTCTTGACGGCTTCTCATTCAT-----AGCGTCAGTTTGGTCCTTCAGACAAATTGAGGTTA-----ATGATGTTTCATTGCCTTCTCAGATGAATCTGCAGGATCAAAT-----GTTGTAAGCACACTAGCATTTCCACCAGACATCTCATCTATATCA-----GACTTTCTATGAAGGTGTCCAAGTAGAGAATGTGGCAAAATTGGA-----CCCTGTTTTTCATGCCCGTACCAAACATGTGGAGTT-----ATGTCATTTAGTAATGAACCAATTGCTGAACC-----GGGGGAGAATGATGCAAACCAAGGAGCTGGACATGCTGA-----GATATGGTGCATCAAGCCATAAAGGTGGAGGAACA-----TAAAGTATTGGCGAGTGGAAATGCAACAGAAAGGA-----TATGATCAGCATGTCCAGCTCCTTGGTTTGCATCATTCTCCCCCTC--------CTAGCAGGCCACGTTTGGTAAAGCCCACAGCGTACAGCCCA-----GATGAGAAAGAACAACAGATATTTCATTCTTTAGAGTCAATGCCGATGTATCTTTAACATG-----ACAGAAGAAGAAAAGAAAAGAAGTAAGAAGATGATAATGGTTGCATTATGGT-----TGAGAAAAAAATAGATTTAAATGGGCGGTCAATGCTTGCTGGTG-----GCCCGGATCATAGCTACCTCCATCTCCTTGTAATACTC------GTAAACAAGTACATAAGCAACACCAACATTTTCAAGCA-----GCATGACTGATGCGGTCAGGGATCTTAGATGGCGACAGGTTGCTGCAACCCTA-----AAAATTGCTCAATAGTCAAATTACCTTGAGTGTA-----CGTGTCCAAGCAAAGATTGATGCTATGCTGTTTGTG-----GTCACAATCAACTAATTCTTGCTCTGAAAGAGAGATCAAGTTTCCTGTT-----TACAGAAGAATCAATCAACAAAGTACGAACAACATCTAAGAGATGACGATTCTTA-----TAATTTAAGGCTGCCCCACTCAACTTTTCACTGAAATAAGCAATTGGACGG-----TTGAGTGGAGCTATTCCAGCAGAAATAGGCAGGAT----------GTTGTCTAGAGGTGAGCATGTCGAA-TTTCGT-----TTGAAGACGTTTTATAGGATAAGGGAATTTGGGTGTGAGCCAA-----CAAAATCATGGCAAGAGGTAAGAAATCAGGTTCACAAGATCTCCATGAAA-----ACATGATAGTGCTGAGACCATCCGCAGAGCTCTTAACC-----TGACATTGTTGCCAATTTGGAGAGGGCACTGGC-----AGTTAATAAGCAGTTAAATGATAAGGAACGAGTTGCTGCTG-----TGCTACTCTGGCTGAAGAACTTGGGCTTGATAAAATTCT-----ATCCTTGCAAAGAACTCCAATGGTTGAACTGTAGGA--------TACTTTGTTGCTAAATTATCACTAGGAGATGCATGCAGCCTGACC-----CGTTGCTTTTCCTCTCCGCTCCGCATTCAC------TGTAGAAAGACACATATGGTTCCAGAAGTAGATAGCACAATGGATGATGCCATTGAAGCAATAGAGTC-----CGAACAACATCTAAGAGATGACGATTCTTA-----AGAATTTGAGTTCAGAGCTGCAAGAGAAGAGAGAT-----CAAGTGCTCGACTTCGTAATGTCCAGCCAGAGGTTAATCT-----TACTTTGCTGGATCCAAAATAGGCACTTCCAGGGTTTGGGGCCATAGA-----AGCTACCCTCTTTGCAGTACCCAAGAATCATTGTATTATATATCAC-------------CTCGAGTGTCTGTACCCCCGGATAGGTATGGGTTTCC------------TCACCGAGAAATCGTTCTATGATGCTCTCGGTCAGAGATACCCTCC-----GTCGTATGTCCAGGGAGAAGACGGATGTG------GTCGTTCACCTAGGAAAGCTAAATGCTTGTCACTGC-----TTCCTCCTCCTATTAATTAGTAATTGATCCCACCACAC--AATGGCA-----CACCTTTCTCACTCTCAACACTCCCAAGAAAGTTGCTTTGCCA--------GGTGACACCAAGAATTTAAATTTGGCTGTTGTTATGAGGGTTATCACCTTGTATGCTTTGGA-----GTAGTTAAAGCCAATTTCTCCACCAAATAAGTGCTGGCTACATTTGTGCAACTCCCTCCA-----TAATGCACCTTTGCTTGTTTTACCTAACTTT--------GCGAACATCTGGTCCCTCTGATCGGATCCTGAGTCCTTGTACTTGG-----TACTCCCAAAACGTGAGGCTTCAAGGAAACACTGATTGACATTGTCAGCACC-----AACTTGTTACCTCATCATAAATGCAACAATAGGGTTCA-----TCTGACCCAAGTGATGATGATGGGTACAATGTCGTAATAGCTGATAATT-----CTCCTTCAACTCTTCTATCTTCTCGAGAGCTTCCCTCAACTCCCA-----CAGTATGATCTGAGGGTTACGCATGATGGATTCACAAATAAGTAT-----CTTTGTCATCGTGTAAATCCAGCTTCAA-----GCCACCCCTTCCTCAAGAGGGAAGCGCT--------GAACCGAGCAAAGTAATGGTCACTTCTGCTGATTC-----------GGTACAAGTGGATGACTTATGGGGAAGCAGCAACTGCTCGCGAAGCAATAGGTTCTGGCCTA-----ATCAGGGATTCAGAAAGGTGGATCCTGATAGATGGGAATTCGCGAACGAGTGGTTTCT-----TGGCTGCCTGAGTATAAGAGTGAGGAACAAAAACAGT---------GCTCTGCCCGATCATGCCATTTTCAAGAGCCAGCCTGA-----GGAGTCCTGGAAAAATCTTAAGCGTCAGCATACCAACATTTGAAGC-----AGGATGCTCTGTTGATGCTCAAGGTCGACTCGTGGAG-----GAAGAGAACTCTCCCGACGAACGAAACGAAGGCCATG-----------TCTTGCAAGGAGTGGACTCTGTTAAACGAGATGCTTTGATCAT-----CTGAACTCCTTGGGGCAATCCGAAGCCGC-------ATTATCCCTCCTAGGCCTACCCATCCTAGCTTCTCTATT----------TCCTCCGCCCCAACAACCTCAAGTTCCACGTCACCGAC-----TGTCCTTTGCAACTGCAAACATCTGAGCAGCTG-----CCTTGAAAAGATGGGATTTTAATCTTTATCTTTCCTAAATCATTATCCCT-----GGGAGAATGATGCAAACCAAGGAGCTGGACAT-----GATCAGAGGACCCACTTGAATCAACAGCTGCTATATTAATTCCTTCAACCAAGGCAACAGT-----GGTGATGGTGAAGGAGGAATAGAAATGACTGGAAGCATGCAA-----CTTTTGAGAAAGAAATTGAAGGGTTACCAT-----TCCTTGTAATTTTATCTCTTGCTTTCTCTAA-----TAACCAAAGGGAGAACTTGTTTCATACTCGG-----CGTCTGGGGATTACTCCATCGCGGTGGTCCAGGCCAATTCCAG-----GGATACATGACTCTTAAGCCAGAGAGTATGGGACTATGCAGAA-----ACCATAACATCCAAGACATCCGGTTGGATAGTTTGAGGAGACAT-----TATGGATCAGTTGGATTTGGATGTGGTCTCATTGGCCAAG-----ATGGCCATAAAACCTCTTTTGCCTTTCATTTT-----------AATTGGGTCCGGTTTGATGACCACGACTTTC-----GTATTCAGATCCACTAGTGTATACTGGATCCATCAGGGTAAGGA-----GTGGTGTTGGAGGCTTCTTGTATCTGTTGCTATTACAGAGGTCTGTTGATGGTTTAC-----TGGTTATTGAGAAAGGGAAACCTCTGTCAAAGGT-----AGGAGGTCTTTTAGAGCTCTCTTTGTGTCAGCACGCTTTTGACGT-----GTTCATCAAACGCATAAATGTGCTTGGAGCATTAGTTAAACCGAAAGGCATCA------TGTATGATCAACATGTCCAGCTCCTTGGTTTGCATCATTC-----TTTTCATGCTTCAACTTTCTTAAAATCTGTCAA-----GGAAGCTCTTGGCACTTTGTTTCAGAGTTTCAG--------TCAACACTCCTGCCAGATCCATCCTTCAAATT-----TGCAGTTTGATGTTCGGTGGAAATGTGAGGAA---------AGATGGGCAGGATGAGCAACATACTCTG--------CTCACACCGCCGAATTCTTGGGCCTTTCCCAAACTCTCCACCCCGAACTGACAACCTGAC-----CCCGGATCAGCAATGAAAACATTGGCATCTTTCATGTAATAGTGTC-----CTAAACCTAAACCTTAGCAAGTACCAGAAACTACTTGAAAGATTCTTCAA-----GAATAATGTGGTAAAATCCCATGCACATAAGCACA-----CACGTTCACTCAAAGGTAAAGAAGTTAAATCCAAAGGTGACAA----------TACAAATAGAATAAAAATGAGAACCCCAACGAGAA-----TTGTCAACATACGCTAAAAACTCAGTGAAAGTACGAAAAACCTCAGA-----ATACCTCACCCACTTCAAGATTTTTCTGTACAACTA-----CATTCCCAAAATCGACCAACTTGCACTTGAGGTCAACTGATGCCA-----TCAATTTATGCAGGCTCCTCGACATCTTCATTT-----AATATCAGTTATCCTTAATTTAGTCAGCTCCTGA-----GGCATTGCTAGATTTTTCTGATTCGTCTTCAAGACCCAATTCCTCTATTGAA-----GTTCTTGGATGGGTTTGTGTAGCCTTTTCTATCAGTGTCTT-----GATTGGAAAGGCCTCGTGCTTTAAAGAAAGTATCTGCTTCATCTGAAGTCAA-----TCAGCCCGGAGAAGATCTTCGCCGCTATAGCTCTCCGCCGCCTCTCCCTCCTCTTGTTGTTCTC-----TGATATGCTGGATGAATTGCATGGTTCTTGTGTCTTTACAAAAAT-----GTTGATGGGACTGATACAACTCATGATTTCAACTTCTTCTC-----AGGACTATGCTTCTTCCAGTTGGTGCCTTGATGAGCTTGTGGAGATCGTGC---------AGCAAGTAAGTCACCCTCTTCTTTGCGAAGCTTGA-----GATAATGATTTAGGAAAGATAAAGATTAAAATCCCATCTTTTCAAG-----AACCCTACTTCTAAAACCTACTTTTGAACAATGTAACTAGCACTG------TGGAATAGGCAAAAATAGTGGAAACAAGCGCCC------ATCATATGGGGTTGATGGAATAGCCTCAGAAAACCAAGGAGGATT--------TTTGTGGCCTTATCTAAGTCGGTTCCAAAGTTTCGTTTATACAAG-----TTGATGGACATATTGTTTAGTCCTCCTTTCAATGTTCAGTCGT-----AGGTTCCTGATAAGAAGGCTTTAATGAGTGCCAAAGCTAATTTTGGTCTATGC-----TTCCTTATGAGCAAGGCATTGTTAAAAGGAGATT-----GTCTCTAAGTCATCTACAGAATCTGAGTATCGGGCAATGTCTC-----TCCAGAGAAGGAACCGGATCACGGTTCAATAAAC--------ATCCGAGGAGCTGGAAATCGCACTTCAG-----ATTTCTTGTACAACAAAATGCAACAGAGTGGTTTTTCCATCTG-----GGAACATAAATGTACAGGGTGCTTATCTTCATGTACTTGGGGATTCCATTCA-----CTGAACTTGGCGAACTGCAACCTCAACAAGAAGAATGGTCATGTT-----CCTCCTTGGCATAGTAATAAGCTCTAAACC-----GTGGGAACCATTTGAGGGGGCAGATTCCTCCAAGCCTAGGGAA-----TAAGGACATTACGCATGGCTGGATATGGGATGCTAATTTTAGGA--------TTTACTCCCTTCATTTCCTTGTCTTTCAGAACTATCCA-----GAGTTGCTGTATGAACACCCTTCTTACCATCTATAGCAT--------------AAGGCGAGTTCTCAATGTGCAGGTTAAGGAGGAAGAAAGTAACCAAATGGAGAACT-----GGGATAAATGCCTAGTTTGGTGGAGAAATCCAAATGGGGAAGG-----GACTGAACGGGCAGAACTTCAGGAATCGCATACAAATCATTCCCAAACTCATCCCACTCTGAG-----GTATCTGCCACTTGGATTATACTCATTGATCTCT-----TTCGTGGGCTTTGTTAAGCAAAACTTGCATTGGCTGGGAAGATATTTCTGGTTGGA-----GAGGAACAAAGGAGCTCTTGTCTTCATCTGCTCTAATAAGAGAATTTCTAATTAG-----ATGGACTCATTCGTGTCAAAGCCTGTAAC-----TATGTACGAGTATGAAACCCACGGGGGTGACTGAAGAGCAAATTAA-----GCTCTGCTTGTCCCGAGCTTGCTCAAGATTGGCAAGCACATTTGGTATGGT-----TGGATTACTGTTAAGAAGCTCTTGATTCCTTCAGATGCCACCCTGTCAGGAA-----CAAAGGATCTTTAAGAGTAGGCCCACCTTAGTTCCCATCAA---------TCCTTCTCAAGAGGGGGAGAATGATGCAAACCAAGGAGCTGGACA-----ATGAGAAAGAGAAACATAAAAACAAAAGGTGGTAGATGCATGAGCCACAAACTTAATACATAATCTCT-TCTTTCTCTCT-----GAATCGCATGTGCTATTGTATCCCTGGAAAAGAAAGGGACTGGA-----TCTTCGACAAGCTTCACGACGCGCTCAAGCAGAACGGCGCCGA-----TCTTCACCAAGGCTCTCACTCGTCATCGACATTGCTTCC-----GAGGAAGAGGCGGAGTCGGAGGAGTTTGATGAGCCATATT-----TCTTGTGGAGAGGGAGTTGGAGACATTTGGCCTTTAA-----TAATGGAAGCAGGCGAAAAAGCAAGCCTCGTCGAG-----CCATGGCTTGTGCTTCTCAGGCCCTTGATCTCTATGATGTGTTCGATTG-----TATTTTGTTAGTATTTCACCTGAAGCTTTAGAAACAAACACAGCAT-----TTAGCAATGACATTGTGAACCTTACCAAACTCA-----TTCTCACACCTGCCATGGTTCAACAGATGATTGTGTCTGCTTT-----GAAATGGAAGCTATGGAGGAGTTCTTCTGGGGACTTGG-----TGAAGTCACTGATTATCCTGACTTCTTTCGGCATGGGTTGAAGAAGAGAT-----TGAAACTGTTGCTGCTGATTGTATTGTAGCTGTTGTTGCTGAAG----------TGCTTGCTTCAGCTCCTGTATCTCCTGCCTTTGAGATCGACAAATGGCAGA--------TCTCGTGCTTTTGGAGGAAAAGATAGGCATAGCAAAGTTTGCACCGTAAGAGGAT-----AGCAAGTCCTGCTGGCTACCGGTGGCCTCGTACGACCGCAA-----CAACCGGTAAAGACGAGACAACTCATTGGGCACAGAGCCATGAAAACTATTGTT-----CTAAAATTTTCACAAAAGATGAACATGAAGCAA-----TTGGGCTGCACACTGTTTTTCTGCATCTCTAAAATCATCC--------------GGTTTCCTTATGTTTGTCCCAACATTATT-----TATGCAGCTTTAGCTGTACTAACGCCACGGTCAGT-----GGCTGAAGATTTGTGCTTCCAGAACCCTGAGATAAGTTCTGAT-----ATTGGAATCTCCCCATTCCTGATATCCGTCTCTTGT------GGTTAAGAAATGTGTTTTGGGCTGATGGACGGAGTAGG------------TTAAAGGAGGACATTTCAATGATGCTGCAGAAAC-----CACTCTGTCACCTCCTTGTCATCAGGCTCATGGGAAG-----CGCAACCCACCTGAGAGTCCCACTTCCGGAAGGCGC-----ATTCTTCGGTTGTGTCTTCTTCTTGATTATTAGACATGTTTA-----TTGCTCCAAGGCCATGAGGTTTCGAGCATAAAGCTCTGTCGCA-----CACCTTACACACAGGAACCATGCTGATGATATCATATTTCCTGAA-----TGTTTGGGTAGCAAATAGAGAAAACCCTTTGTCCGACCCATCTTC-----GCAATGCACTCATTTCTTGGAAGAGTAAGAAG-----TGGGGCGAGCTTTACACATGGCCTCCAATGCCACAGCTTTGGG-----ATTGGAGGGTTGGTCCTGATGCTAGAAGTGCTGCTGTTTACGAATT------TGGGATTATGGATATCGAATCACAGCAACTGC-----CCGGGACAGGCACCGTCCCCGCTATCGCCGTATCCGTCGGTGGGACCCT-----CCATCGATTGGTGGCCGAGTTAGCTCAATGGCCAACGGCCTTAACGTGCC--------TTTGAAGACAAAGACTCGAGCTTTTCCAGTGCT-----TCTGCATCTGGGTCAGATTCATTGGGGTCTGCAGTTTCAGAGCAGCTCA-----TTCTCTTGGATACAGATGTTGATACTGA-----AGTTTACAGTCAAGCTTGAGAGACTGAAAAGGAATGGAGTTTCCCAAGATGG-----TAGCCAGCACTTATTTGGTGGAGAAATTGG-----CTGCTGTTCTCCTCAGATTGGTCAACCTTATGAAGAAGCTCAA-----TTTCGGTTCTTGATTCAGACTCTGCTATTAGT-----CTCACTGGCCGCGATTAGGCGTTTAACAATGTCAAAGGTGGTAAGC-----ATTATACCTCTAACACTTGAATTGCTGCCAAAACAGCATCTAAGCATCTGCCAGAGCC-----AAAGAGAATGTTAAAAAAGGTTGGTGCCTTCTCAAAGGACCCAATTCCTGA-----TGGATCATAGCTACCTCCATCTCCTTGTAATACTCATCCACA-----AAAAGCCATGTCAGGTCTGTACAATCCCAACTTCTCA-----TCTCTGCCCAGAACTCCTTGTAGCCCTCCCAGTGC-----CATTTTACATCTTTTTGCAACAAGGTGTACTCCTGCTCTA-----ATAAAAAATCTTGAGTGCCTAAAAATTTGTTA--------TGCAGCACTATGTTGAGTTGACGGATATGGTGCATCAAGCCATAAAGGTGGAGGAACAATTCAAACGGAAGGGA-----TATAAACCAACAGATGCTCCAAGGTATTGGCCTTTGAGTTAGCA-----GCAGATAATTCATCAGCAAGAGATTTAACTTCATCCAAAAAATT--------TCTTTGTTCAACTCATGCTTATAGGAGGTCGTGTTGTCATCAGAACAAGATGCCT-------------TCTCCAAGTTCTCCAATCTTGACAAGCTTTC-----ATTTCATCCCAAAGAGTTTTGAGGTTACCGAAATA-----CCCATCAGGTCCTCCATTCTCAAATGGTTCTCATCTCTCAC-----TATATATGAAAGATACATTTTGGGCTGGAA-----CTGATGATCAGCACTACATCCCACGGGCTTTG-----TACCCACAAGGGCCACTTCCTAAAGCGTCAAAAATGCTGAGGCAG-----CATCTGTAGCAAGAGAAGGGCCGCCCTCAAAAGACCCAAAACCCTTGAGCA-----GGGCACATCCTTTCTGGCTACAAAAGTACTGCCCCTCACATGAACGCGA-----CCTGACTCGGTGTTTTTATCAAGTTCCTCACCAACCTCCAGAAGGCAT-----TCACATATCCAATGATTGGATATTATGGGTCAGCTTGTAAGGTTTT-----TTGCAGGTTAACTTTGTTCTCCAGCTTTG-----ATCTCCTCAGCTTCATCACCTTTCTCCGAACACC-----CTCCAGTACAGTGACACTAGTGTAGCAACAAAAGAGTTGACAAAGTCTTTTGGATGGG-----TTTGTTAATGTGTGGGCTATCGGAAGAGA-----TTTGAACTAGCATACTTGCTTTCGAAGAAGGCCCAAAATCA-----GGCAAACACCAGTGTATGCAATCTGCATGGTGAAGTGGGTC-------TACCTGTTGAGGAAAGTCACCATCTTTAGTTTGGGAATTGATCAATACCCTTACTCCACGATGAATT----------------------------------------------------------------------------------------ACATACTCGAAACAGTAGTAGGCATACATCCAGG-----CAGAAGATGACCCATATGTAAGAAGAACATCGCCATCCTTTATTTTTGTA-----TCTTAGCCACAACTTTCCAGCACATCGATTTTGTCAGAGCC-----GCCATGAAATCTTCCTTTTCCCTGCTCGATTGGATCCATTTCCGATATTCCTACAAATTGA-----CCCAGTTTCAACAATGTGACGATGACGACGTT-----GTTGCAAAGCTTCTGTGGCGAACTCATCAAGTAT--------------CAAAATGGCTTGGCGGAAAGGAGAAATCGAACTCTGCTTGA-----AAGGGAGACCAAGACTTTATGGATGTGATGTTGTCT------AGCGGTCTTGGCAGCCGCAAGATCCTCGTCGAAGAACATATCCCA-----CCAGGCTGAGCAACCAGTCTCATAGCGAAT-----------TCCTCGGGATTACTCCTATAAGCAGGTCGGTTTGGAATTGA-----TTATGAGGCTGCAATCCTCCTTGAAAGAGAG-----GTATCCAATCTGAGGGCTCTCCATTTCACAT-----CATTGGAGGCTGAGTTGATGACAGGCAA--------ATCCTGAAGTTTATTTGGAGTGGGAAACTAAAATA-----CAGAGATGTTCTCATGTTGAGGCCTGTAAATGCTGGAAACTATGTGCAACTGGCACA-----CAGCACTATGTTGAGTTGACGGATATGGTGCATCAAGCCATA-----ATCCCAGGCGTTTCCAAGGAATATTGTTGGTATTGGC--------CTTATCAAGGTAAGGCCACATATCAGAGATAAATTTGTTTA-----ATGGAATTAACTTTGCTTCAAGGCTACAACAGTTTGAGCAAATGCAGCA-----GCGAACATCTGGTCCCTCTGATCGGATCCTGAGTCCTTGTACTTGG-----CAATTAGCATTTTGGGTCAAGCACCAAATGAAAATATCAGT-------TGAAAGCATGAATGCTTTCTTCGATGGAT---------TCTCATTTGTGCATAGCATTAAAGCATCTAGTCTCTT-----AGAGGCGGAGTCGGAGGAGTTTGATGAGCAATATTTGAACCGAGGCAGG-----------TCTGTCTGTACAAGTAAACTTTCTTTCTCAACCGCACACAA-----TTGTATCAAGTCGAGCATGGCAAGCTCATTT-----TACCTCTTCGGAGGGCTGGCGGCGATGCTGGGTCTGATAGC-----TGCTTGGAGAGGAGGGATGACATGGCGGCATTGTCGACGGCGAGGACGGTGAT-----TAGAAAACCAGAGCTTTCTTTATGCCAAC-----TGATAGCAGAACACAAGATGTAGAAAGTTCTTTGGTTGCAAGGGGAGATTTA-----TGGAGCTGTTTTGATGCAAGAAGGCCGTCCAATTGCTTAT-----ACAGACCAAAATCTTTCTCCTTCTCAATCTTTTCCAAT-----CCAGGAAAGCTCCTAAAACGGTCGGAATCTTTCTTCTCTAAACTCATACAGGAGTACTC-----GCTTTGGCGATAGTTGTCTTACCAATTCCACCAA--------ATGAGACAAGCCTTGTGGCTAAATGCCGAAGAATCTATGCTCATGCACATGACTA-----TTGCTTCATCTGTTGCTCCCTGCACTCTAAACTACAAAACGCTGTA-----CTGTTACCCTGAAGACCATTTCTATCCAATTGTTTAACAGCAA-----CCCCGATACCTAGACCTATGAGCAAAAGGATGTCA-----GTTTCTTTTGTCAACAAACTTATCTTGAAAATTGGTAT-----ATCAACGGTCATCCCAGAAAAGAGGTCATCTGCATGTTCCCCACTATCACTAGCA-----GTTGAGAAAAAGATGTCTGAGGCTGGGATCTCTGCTGTTGGTGAA-----CTTTTTGAACATCTTTGAGATCTTCTAACTTCAGGAG-----TGCTGAACTTGTTTAGTATCGATACAGAGAACGCAGGGATGCAAAAAGAAGACGTCC-----GACTGTTGCCCTGGTTGGAGAAAGTGGTA-----CATAGGAACCACATCACAAAGCACCTCATCCTCATATTTA-----AATGTCAAGACCTGGGTTTCAGGGATTGCCCTCATCATCTATGTTGAATTCTGG-----AAAACCCCATTCAAAGGCTCTGGAAACCGTGCCACACTGTTTAATGTGGTGGGG-----TTCATATGACTCGGGAACTTCACAAAGGAC-----CTGTATCCAAATGTTGATTTCTATTCTGG-----GAAAGTATATGTCATTTACAGTTTCTTC-----TTTTTAGGCAATGCACTCATTTCTTGGAAGAGTAAGAAGCAA-----GTGGAATATATATTTTCTGACAAAACTGGAACTTTAACAAGAA-----AATACCACCATAGTGAAACAGAGGAGGAGGTGCTGTATAA------TTTCTCAATAATAAAGAAAGGAAGTTGATTTTCAAG-----AGACTGCAGATGCTCATAATGATGTGCAAAATATAAATG-----TCAAAAGGG-AAAAGACTTCTTTGTTCATCCGTTGGATTCAA-----AGGCTTATACCATGGAATTGGAAGCTGAAGTTGCAAAG-----TTTTGGTACCCGAGTGGCAGGGAGAGATGGTGTCCAAACTTTAAAGGCTGAGGAT------ATCACCTGGGATATATTGATTCTAGAAAATGTACCC-----TCATATCATACTCAGACAATATGTTAGCAATCTGGCT-----TGAAACAGTATGAATCAATTCTACAAGATCGGTATGAAGAGGAAGCCAAA-----ATTGAGTTGTTGTTAATCCCCACATGCTCAACTTTTGGATCCCA-------AATCCATATACAGCAGGGACAGGAACTTATGGCACCTTAGCCATGAGGTACCATTCA-----TATAAGAGAGATGACAGAGCTTTTACCAGAACCACTTT-GCCC-----GGAGATGGAGGTAGCTATGATCCGGGCTAATGTAGAAGAGGA-----TTGAGAAATCTTTCTTGTATGAGTTGCAATTTGGTGGGTCCG-----TTAAGGAGGAAGAAAGTAACCAAAGGGAGAACTTGTTTCATACTCGGTGCTTTGTAAA-----CCAATGGAGTTGAGGAGGTAGCGGATTATGTCTTCTTG-----TCTGATTTTGGCAGGAAGCGGAAGCTTTTCAAGAACTTCTGTATTCTGACACTTCCAAGA------TATGATCCGGGCTAATGTAGAAGAGGACCAGGAAGCCA--------GAATGAAAATATAAGTCCCAACGGCAGACAAGCAATACCAACAC-----TTTAAGACTTCTTCATCACCGTCAGCATATAACACCTGT-----CTGCCCCACTCAACTTTTCACTGAAATAAGCAATTGGACGGCCTTCTTGCAT-----GAAATTGGTCTTTTAGTAAACTAGATCACCATGAGGATGATATAGTTTATGACTGTGG--------------GTTGTCAAGACAATTTTTAAGCGATTGTTCCGTGTATATGCACACATCTACCAC-----ATGGTTATGACAGGTATGACAACCTCGTCATCCGGTTAGTG-----TGGTTCTGAGACATCCCCATCGTCACTCCGATTAT-----GGCAGTTAAAGAGAAAAGGGACAGCAAGGTACACTTCA-------TAGCAGACATAGGTACCTGATCAATTGGTTGGTAAATGCATTGATGAGTCTCCAA-----TGGCTTCTTCCCCTACAGCATTCAGACC-----ATGAGGAAGAATTCCAACTGCCAAGTTAATGGCAATGATGAAAATAAGGGTGAATA--------CTTGGCGTGGAGGCGACGCTCTCGCTTCGACATCGGAGCCTTC-----CCACTGCACGATTCCTTTGTCCAAGGTTCATCAGATCAA-----TGGGAACCAAAGATCAAGCTGCGTGATG---------TGTGTAGGCAAACTCTCCACCAGTTTCACGTGCACATGCACATGGAATTGATGATGAAAG-----TGCTTTACAATTGTGGACATCCCAAGAACCGGGTTTTGACCCCTGAGGTTGTGAA-----TATATTTCCTCAGCATGGAAATATGAAATACAT-----GTCCCAGCTGTGGGAAAATTTTCAAACATGTTGAGGTTCA-----TATATTCTGTGGGGTTCCTAGAGTTTATGA-----ATCCCCCTCGTCGAGTTCGCCAAGCGACTCGTCCA-----TTTTGAGCTGCTATCTTCCCTTCCAATGGATCGAGGTAATATTTCCTGGCTATCACCATGGGGATCTTCCCTGTTAATTTC-----GTCCCTACATGAATACTGGGAACGTTTTAAGAAATTATGTGCA--------TGCAGTATCTTCAATATCAAAATCCTTCAACTCC-AGTTTT-----TGAGGCAACAGAAAACAGTGCAAAGGCAACACCAGA--------ACGTAGGCAAAGAGTCACTGCTTTGAACCTTTC--------A-----------GTTTCTTCAAAGATGACAAGTAAATTATCTGA-----GAGATGTAGATGCTCAAACCTAGAAACACA-----AATAATAATTCCAGGGGGGATACAGCGTTTTGTAGTTTAGA-----CTTGATGGGACCTCCAACATTCAAGTGGGGACTAATAATCTTTGAAGGTTTCTGTCCTTCC-----AAATAGTAGCATCTTATTAGCCAATGCCAAATCAA--------GAGGAAATAATAAATAGTTCTTTTGTGCCAAG-----TAATCCAAGTTCTTATGTGCTTCTGTCTAATATGTATGCTGGCCGAGGTATGTGGAAGGAT-----CTCATTCAAGCCTTCCAAACGAATGCCCCTCTCAACACCCATGTCTGT-----TTTGGTCCCTTTCGAGAAGAATTTTTAC-----TCCTCCTTTTTTAGCTTTGTAATTTCTATGCCTTGT-----GAGGGACTACGATGCACCTCAAGACCAAGAAAATA-----TTCGGGTATTACTGCAGAGCAGTTCATTGAGAAGATTCGTAG-----GAGCTACATAATACGCACTTCCAACAAGATCTTTAAATACATCTCCTGCA-----AAAGTACTGCAAGGGACCAAGATCTTTCATGTGAAAAGA-----CAGTGCTAATAAGA--GCACAACAGATTGAAACAACTATTGTGACCAAGTCTCTTCCATTAGAACCA--------TGGACCGAATGAGCATTGCTCCCGATGTTGTCACATATAATACGATTTTGCGTACT-----AATTCACTACCTTTCACCTGCTTCTGCCCATAT-----CTGTACTCTGCCCAGAAATTCGAGCTCACCGCTCGAAACGTGG------CAAAAGAAGCCATCAAGCGGAGTCCAATCTTCTG-----ATTGGATTATCTAGTTTCACTGGAGAGTGATATTTTTGTTCCTACATA-----TATGTGGGCGATCATAAGGCGAAAAGTTG--------GCAAGCTGCTCTAATCAAGACTCATCCTTTGGCTGGCCAAGCTAAAAGGTGGCCAGGACCTATTCCTCGTGGGTTGAGCAGAAGGTAAAAGTG--------GTTTCAATTAATTGTTCTTGCAGTGAGGAGGACAAGCTGAAGAAGCTTGGTGACCTTAT-----GCTCGTACACGAGTAGATCTTCGAAGCACAGCCTCCTC-----TGGAGATGGTGTTTGATTGTCACAACTACTCAGAGATAAAGAAGGTTAAGTTGGCTGCAA-----CTTGGTTTACACGGCAAGCAGTGAGCTTGGTAGCC-----CTAACACCAATACAATGGGACCTTCACCTTGTACTGTGTAATTGAAATAAA------CATAAGCTCTCCAATTTTAGCAGCAAAGAGTCCATTTTTTTA-----CAGCCTTGGCAACACTGATTAGAACTGCCAATCTCTCTGACCAATTGAAAACCTTTCTGCAGCTATTC---------AATTCTTCGCCTCTGTCGTGCCACAAAGAGCTAAATTCTTCA-----CTCTTTTTTGAGCAGGTTAGGGCTGCTGCATCTTCAGGCAGCAG-----CGTGCCTAAGTTCAGAGAGATTGCCAAGTATTGCCTCGCCAT-----GTGAACCCGTATATCCATTTCGGGCAGCGATCGGTTTGGCC-----CTTACGTAAGAGGAGGCCTCATCTTTGCAGCTAAGTGTGGGGAGAATTGCC-----AATAGAGAGCCACCCGTGGACACTTGGGAGGAAATGAAAATGCTTA-----CTGACAGTTATTGTGGTGTGTTTCTCCTCAGATCCACCTCCTAAGATTGAAA-----GGGTAACCTTTGGAGAATGTCAAGAAAATAGTCCT------AGCATTTTTGCAATCAGGAAGGATGCTTATGGACCAGGGTGG-----CCATCACTTGCCAAACCACATTGTTGTTGGTTTCCA-----CTCTTTCTTTTTATAATTTCTTCCTTTCGTCCACA--------------------CTGAGCCACCAACTTGTACGGGGCTGTGGCTTGCTCTTGAAGAT-----ACTGTAAGGAAGATTCCTTAGGAAAGAACAACCCTCGTGTAGAGG-----TCAAAATTCTCTTCCTGACGTTTCCTGGCATCAGC--------GCACCATCTCCTGTTGACCCTTCATCTTCACTGTGAGACCTACTTT-----GCAAACCAAGCACCTTGAAATCCATCTTCGTCACTGCTTACCTC------------------ATACCATTCAAATGGAGACACAGCAGCACAATTGACAAACATGTATTGC------------------------------------------------A------------TGCAGCACTATGTTGAGTTGACGGATATGGTGCATCAAGCCATAAA---------AATGAATTCCTTGCTCCTCGATGGGAAAAGGTGAAGTTTAAT-----------TCAAGCATCAGAATTTTACAGTCACAATAAGATAGTAA-----AAAAATGTATCCTGATGTTGATTTGCGTGAATCAACA-------GACAATGAGGTCAAGGAGAATGAGGTAGCCAAGCCAATTCAGCCTGCATTGCTGGCAAA-----GGGAAAACCATCTTCCCAAAACCCATCATACCTATTTCCATTGC-----AGGATGCCTTCCCATGTTATTTGAAGAACATA-----TTTTGGCTGCTGGTGACAATCACATGATTAAATTTTGGGATATGGACAATGT-----TTGCTTACCTGTCATTGGGCTTGGTGCAATCCAGCTTAAAAGCAAGTACCTGGGTACCT-----TTGTTCTATGTTCCGTCTTTGGTTGTTTTGCCGCTTTCTGT-----CCATAATTAACTGGGTCTAATTCAAACAATTTTCTAGCAGAAACCTCACC--------CTGCTGCATTGCCCATGCGTTTTGTGTCTCTAAAA-----TTTACAGTTTTCTATTCCTAATGTTGTTTCCTTTGCTTGTACGGCTAC-----CATGCATAATTGCATTAGCATAAATTGTTGCACTATGACAGACA-----TGAGTGTTCCTGATAAAGGAGCTCGGAAGAATCCTCGTGG-----GGGCACTGTGAGACATATGGCTTTAGCTGCACTCAAAGG-----GCTGCGACTCTTCAAGCAGATATCCAACTGATGACTCCTGTGG-----GATGTTGAAACTTTCTGCCGTCAACTTGTGGAAA-----TCCTTGAGTCTCATTCTTCATCCCAATGAAGAAGAAGTATCCTGGAATCACCTC------CAGCTTGACCCCGCGGTTCGGGCACGTCCGGGAGTTGTGCCCATTGTGGCTGCAATG-----AAAATGCTTTTTCCCTTCCTACCCTTGTTCAAGGATCCTTG-----GAATGAACCTTATATTGATGAGCAACCCAGTTACTTCCCACCTGAGCTGGT----------------------GGGATGTTTGATTTTGTTCGAATTTCAATTCTGATTTT-----TCTTTGGAGCTGTCAAAGCCATGAACAACGATGACTTTGTA-----GGCAGTCATAGTTTCATGGGTGACTGTGGATGAACCGGGTTCCAGTACAGTGATTTATTGGAGTGAAAA--------TGGATCACCCTAATATAGTCAATCTCATCGAGGTGAT-----TCAAAGGAGCCAGTTGGAAAGAAGGGCAACACCAA-----TGGGACAAAGGTTGCATGCTTGGCTGGAACAACACCTATGTAATCACTCAAAGATATGTCGCTAACC-----GCTTCAGAAAGCCAAGAGGAAGAAGAAGGAACGCGACCCACTTGCCGAGCCC-----GGAAATAGACGTCCCACTTTAGGCCCCTTCGCGATCACCATCCCCGACA-----CTTTCTCTTCATTCAAAGGGCGAATCTCAACATCGGTTGCATGACCATATATGCGTCT-----AGTTGCTGCCATTTCCTCGCCTTCTCCTC--------GACAAATCCTTCTCAAGAGGGGGAGAATGATGCAAACCAAGGAGTTGGA-----------CTTTATTGATCTTAGTAGCTGCATGCAAGATACACAGGTTACTGTGCCGACTTTAAATG-----AAATGGTGTCGTACGTGAGCGCGTTGCTCTATGGAGTGGGA-----CAATGTGCAGGTTAAGGAGGAAGAAAGTAACCAAAGGGAGAACTTGTTTCATACTCGG-----GTTCGGGTATTGACTTCTGCTTGTCTGTC-----TCGCCGCCTCGATCGAAGGATTGCCCATGAACTTCTTGAACTC-----GTTGCTTTGCATCTGGCAGACCAATGTACAAACGACGGTCAA-----AGGGACTTTCTTATCTTCATCATGATTG-----CAGTTTTCGCCTCCGGCTTCATTCGCGCAATCCGGTTCCTCGA-----------------ACCAGGAATCCCTGCATTATATTTATGCCTGAGGT-----GTGAACGAGAATGATCTTTCATTAAAGAAACTAGAGGAGTA-------GACACATCTAAATTGGGAAGAGGCTCTTTGATTGTGGCTGGAGGCTTAGCTGGAG-----AAATGCTTATGAGGAAGCGTTTTGTACCCAACCA-------------GGTACTATAAACTCTCTATCTGACCTACAAAAGACCCAACTAATACAATTTCACATCTTGAAC---------CACCAATTAGAAGATCGAATTCAGCTTCAGGCTTGG-----AGAGATGAAGTGCCTTGCCTCAAGCCTTGGTATGCCCT-----TGTGGTCCAAGCTTTCATAGGCATCAGTGCCTAATATAGTAAATTT-----ATTTTAAACATGTCTAATAATCAAGAAGAAGACACAACCGAAGAA-----ATTGGAGATGGGTTTGTGTTAAAAGAGCTTGAGCTTGAGAAGGGAAA-----------------GGCCCTGCAAGATTTGCAGCCATTCACAAGGTGTTTG-----AGCTTTAATGCTGCAGTTGCCCCAGAAGTGAATATGCATTTGTAGTCTTT-----TAGACCAAAACTTCAATCCAAAAATTTCTGATT-----TGAAGAGCTCTCCCTAGGCGAGCATGCTGCTTCTTCAACATGCT-----TTTGGCTCTAAGTCTTGTAATTGGGTCACTAGGAAATGACAAAGGGTC-----GCTTGTTTCCTCGGTTGTCCCATTCCTCACTATGAGGACAGTG-----AAGGTAATTTCTTTCACAGTAGGTGAATCTTTGAC-----TCTGCCCCAAAAACCGAAATGACTTTGTTGTTTCTTTTAAGCATTTGTTTTTCT-----TTATCTGGGAATATCTGCCCGATATCAGGAAGCCCCAAAGCA-----TGTACTTTCCAAGCTGGGCAAGAGAGTTGGCATTGGCACGGAGAAGCAGTGTCTCCTGAGC------CAAAATTCCAGAAAGTATCCAACTGAATTGCAAATTAGCCAGTGCTTTAGCTC-----GATGGGCAACCCTCCTGTTAGCTTAGGGCA-----AAGAGGGAACGATCATTTGAACTGAGATGCAAATGGCTTCAA--------TATTGTACGCAAAAGCCCACCAGAGATTTTGCTTGACA-----TCTCCACCTTCTTCACAATATCCAAGTAAACTGAGCAAATGGGCA-----GTTGGTATAAGTCCAAATTTAATTACGTATAA-----TGCATCTTCCCATCAATCACCAAAACCT-----CACAATCCCAGCAAGTCCCCAAGCATTTAA-----ATTTTAAACATGTCTAATAATCAAGAAGAAGACACAACCGAAGAA-----TCAGCAATGGCTTACATATTGGGTTCTCTACTCTATGCTCACAATCTTT-----CCCTCCAATATGATAACATCAGAAGCATTTACCTGAAAAAGTATTTTGATTGAGTTTTT-----CTGCAATCAATATCTTCAATCACAAGTAT-----AGATTAAGGTGTTTGAGATTCTGGGCTTGACTCAAATTATGGAAAATCT-----CCTTTATTCGGTTAATTGGTGTTAGTGTTC-----TCAGTGGCTTCAGATGCTGATCTTATTGCAGAG-----TGCAGCATGTAACGTCATTGTCTTTCCTGCTTCTGGC--------GTCATCATCCGAAATTGGATGATCAATAATGGCTATTTCATCAGC-----GTAATCGGAATCTGATACTGAACGAGGAGGAGTAAAGA-----GCTCTGGAGGAGAAGAGGGCTCGGCTGGGTTTGGTGGAATGTGTTAATCATGACCTCTTACAGCCATATCCTGTGCTTCATGAGAAGC-----CTTTAGGCGGCCACTCATCGAAGAAGCGATGAATGGTCTTTTGGGGTTGTTC-----GGATTACTCCTATAAGCAGGTCGGTTTGGAATTGATG-----ATTGCAGTGGGTGCAATGTTGAGATCACCAACAACAA-----GCAGGAGGTTCCCCACCCGCAATTGGAAGCAGCGGCAGCGGGGGACAGCT-----TAATCCCTGTAAAAAGGGTCATCGTCGAAAACGATATTGCAAGTGTTTTGAA-----CGAAGCCGACTATTCCACTCGCCAGATTATC-----TCATCCCTCCATCTAAAGAAAGGGCTCCGTCACTTATACAAGGAAGAGCAAGGACCATCTCTGCCCTCGTT-----ATCCTGACAGTGTGTAGTCACGCTGGGCTTGTTGAGGAGGGTTGGCACTAC-----CACAACTTCTCGCTGCGACTCTTCAAGCAGATA-----AACAAGATTGAGTCAATGAAGAAAAGGTATCGGTCAGAGTCTTCCAC-----TGCCTCGTATCCTGTCTCCAGCATATTTCCATCATTATAATG-----CATTCCTGCAAATCTTTCTCGGCACAAAACGGTCC-----------GATCGGTTCAACTTAAATATTTCCACACCGTTCAA-----AAAGAAACATGCAATATCAAGAAACATGTCCTT------TTAATGTAGTGCAACTCATTGGTTTTTGTGTTGAAGGAT-----TGCCGAAATTAGCATTTGTTGCACCATTTCTGGTGTGCAGTAATTTGCTGC-----CCAATGCCATTGCCTTTGCCGGTCTCAGCAGCCAGAATCCGGGG-----TTTGAAGGCCAGGCTTTCCCAGATCAATAATATC-----CAAGTGAAGGAGGAGACATCCCCAAATTCAGATCAAGA-----TATGGAAGAAAAGCAAAGGAAGAAGTTTGTGTGCAAGTTTTGCAACAAAAGGTA-----ATTGTTCCAGCTCTTATGTTGAGCTACCACCATCTCCCCATATATTTAAAGAGGTGCTTT-----TTTACCCCTTACTGGAAGAAACTCGTGCACAA-----GGGCAATGTCTTTGTTGGGAGTGCAATAGTTGACATGTATGGGAA-----ATATCTTCACCAAGGCTCTCACTCGTCATCGACATTGCTTCCTAAGT-----TATGATCAGCATGTCCAGCTCCTTGGTTTGCATCATTCTG------GTAAGTATCCAAATTGGCAAGCACGTGCAAGAGAAG-----CTATGTTGAGTTGACGGATATGGTGCATCAAGCCATAAAGGTG-----GAGAATATGTCCTGGTTTGCCATTGGCA-----AATTCAAGTTTCATAGAATTTTTGAACTTAACAAACATACTCTCATCATTA-----TGTGGCTCCACCGAACTAAGAAGCCAAGACATAATCCGAGCATCAA-----CGAGGTTGTGTAGCACGAAAAGCATGTTGGTGGTAAAT-----TCAAGAG-AGCATCAATAATGCAACACATAGACATTGTATTCAACA-----GCTGGCAGAGGAGGTAGAGTCACCTTGGGAACTG-----TTCTGTTTCAAGAGCAAGACTTTCTCTTGCTCCATGACAGA-----GTGGCAGTGGAGAGGAAATTGGGACCTATGTTGAAAAGCTTATGA-----GTTTGAAGACAATTTTGGTAGGCTTTAAGGTAGTGA-----TTCCTACGAGAGCACAGATCAGAATGGGCAGACAACAATAT-----CATAATCGCCCATAAAGAGATAATTGGTATCGGGAGCATTCCCTCCTATCCGAAACAGCTC-----TCTTGTGATTGTTAGACTTTGCAAGACTGTGAAGATGCTTTA-----ATTCCAAATTCCCCTGAGCTCTAGAACCA-----GGGAAGGGTGAATTTTGCTGTTTGCTGAGATGTGCTAGCTGTGGT-----CTGCATTAACTGGTTGTTGGAGCAGTAGCTGCAGAAGACACCAGTAGCAAATGTA-----TTTGCGTAACCTCAGATTCTCTGCAATGGGCCAGGGACTTGTGTTCCACTA---------ACTATGAACATCTATCTTGGTCTTGGATGTCTTTAAAAATGG-----CTTGAGATGAACAACTTCACCATCCTCAATTACCAAAACTTTCTTTGTGTGTTCAAC-----GTCCCAATTGCATGGAGCCCTAACCTGTATATAACTTTGGTGAGGGGCATTCCAGGGACCAGGAGACTTCA-----GGTATTATTCATCAACGTTCATGTCCTGCTACTCCCCAA--------TACTAAAAGGAGCATGTAACAATGGCATCTATACCT-----ATGTCAGCCAGCTTCCGAAAGAAAAAACTATTAAAAAAGTGGAAACGGTG-----CATAAAATAGCTTCTCTGTCACGTAACTCTCTGTCA-----ATGACTTTGGACTGGAAACCATGCTTGACAAGTTGATGGA-----TTACGGCTTGCTGATGCTTTTAGGTTGGGTG-----TTGTGAGTTTCCACCCCAAGTCGCCAACTTAGACATGAAATA-----CTAGAAGAGAAGAGGAAGGCCCTGCAGACAC-----TTTGGAGTGGGAAACTAAAATGGAGATGGTGTTTGATT-----CCAAGATCCATTAGCTGCCAAAACAAAAGGTGTTGTGGACAGTGCAGATTTGATAGAAA---------TCACCTCAATCCTGAAAGCACGCTCCCCTTGCT-----ACAGCTTTTCTATTAGATGTTTTGAAGCCAAATCTTC--------AGTAGTCATATCAAGCACCACTCGAGTTCCTGAAGTTAGTTTTTCCTT-----GAGGTGCGGCGGCACAAGAAGTCCACGTGGGTACATCACGTTGA--------GATCTATCAATGGCATTAGAATATTATG--------TGGGATCACATTGCACAAATGAGGAGCTTACAGTTTTGGCGATGGTT-----TGAGCATCATAACAGACAAATCCTTTCTGAGTAGGGCTATATCCCAT-----ACAGCCATTTGGGCTGCCCATTTGGTGTAAGCTTGA-----TTGGAGTGGATACAGTACTGGAGTTGCTGGAGTTGCTCGG-----AAGTTACATTTATATGTGTCTTAAGCGCATGCAGCCGAA-----TTACTCCTATAAGCAGGTCGGTTTGGAATTGATGCACCAGGTA-----TATTATGGATGTTTGGAAGATGGGATTGAAAGCTCCAG-----ATGGAGACCAAAGAGCAGCAAAACCAAAGATAGTTCAAGCAATTAAGCTTTTCTTT-----CTCACGATTTAAACCGTGCAAAAACCTAGCCATGGTGGCTT-----CTATACATGTAGATGTCTCGGCCAGGTGCCAGGCGTCGTTTACAGAG-----TCTTCCTGCAATTTTGGCATTTACAGCGCCT-----TAATTCTGAGTTTTCTGTTGATGGGGTGCTTACAGAT-----GTTGAAACATATTATTCGATGCTATCTTCGATT-----TGGTGTAGCAAAAACAATAATGGCGCACTTTAAGAAGCATCCTCTTGCTATAGT--------TTGATGTTTGCAAGAAAAGGAAGGTTACCATAGATGTTTCTGGTGGCTCTTGCTTGAC-----AATGGGTGTTTTATTCTTCGGATCGTCCGTTCAAGC-----TGGGGCAGCCCTAAATTACCCTACTTATGATAAGGAG-----GTGAAACTAGATAATCCAATGCAGCCATCTGGGATGAGTGATT-----TAACGACATTTTTGTGGGGTCCAAACAATCCCCCCTA-----CATGCCCTGGATAGATAGTGGAGGAACAAAACCAACA-----CTGCTTCAGACGATTCACCTTCTTTCTCTTGAGAACTTCTTTCGTTACT-----GGAGAACTTGTTTCATACTCGGTGCTTTGTAAATAACAAAGTTTGCA-----ATTACAAGGAGATGGAGGTAGCTATGATCCGGGCTAATGTAGAAGAGGACCGGGAAGCCACCATG-----TTGCTGATACGGCATGAAGTGCCAATGTCTTC-----TTTTAATTGTATCGGGAAGTTCAAATAAGTATCCTTCAAC-----GTGGCTTGGCACATACCCTGCCTTCAACCTCACAAAATCAGCAATTCC-----TGGCAGAGGCATTGGCGGAAGGTTCTGGAAGCGAATCGACGGCGCGGATCATGGACGCCA-----GACTCCTCCGATCACCACCACCGTCACCGATCTCGG-----TGTGCGAAGCTAGCTTTTAGCAGGTTCCTCCACTTGTCC--------GCGGGTTGTTCTTTCCTAAGGAATCTTCCTTACAATTGG-----TTG-AATAGGACACCAGATGAAGTTCTAGCTGCTAAAGGTGTTAAG-----CAAAGCACCTCATCCTCATATTTGCCAATGGAT-----ATTGGTTCTTATCAATTGAAGCTGGTTTAAA-----GGTTGTTAAAGCCAATTTCTCCACCAAATAAGTGCTGGCTACA-----TGTGTGGTGGGATCAATTACTAATTAATAGGAGGAGGAATAGAGAGCC-----TCCAGCCAGCAAAGAAGAGGAAGATACCGAACTTG-----CAGTTCTTCCATGGCTCCATATCCGAGAGAAGAGCATCCTGGG-----CGTTAAGCAATATTGGAGCAATTGGTGGAAAATTTGGTTCGCCACT-----GTTCACCAAGCAGGATCAAAAGGTGAGTTGTTGCAGCGTATAGCTCGC-----ATTAGATGTATTTTTCCAACTTCATCAGCAGCTGCAGGATAAACA-----CTTGATGCAGGATAACTGGCCCTCTGTTTTG-----ATCATGAAAGTCTCCACGTGTCCATTCTACCAGTGGATCCCAA-----GCTTCACTGCAAAGCATTTCATTTCCTCAAGAGAATTA-------TATGTGCTTCCCTCATTCCTCTCAAACAACTCTGGATGATTACACA-----CATGGATCGAATTTGTACAGATCAATCTCAGCTATAATT-----TAAAGTATCGTCATCCCATTCCTAGATTAGATGATATGCTGGATGAATT-----TTGTATAACTTTCTTACACTTGCCAGTACAGCAGGTTCTCTAATATTCTCAGGTGTCATTGCTAGTGGTATA-----TTGAATTGAAACTCAAAGTTTGAGGCTTAACAGTCATTT--------CCTCTTCTTCAAGGAAAATCTCCCTTTGAAGCCCTTT-----AACTTTGCGCATCAACTTCACCATTGGCAGGTAAGACTCGCATGCC-----GGAGCTTATTGTTATTGATGATCTCCTTTCTGCTATGGTTGCAA-----AGAGAGTCGACATCAAACTTTTCGTCACCATGAACATGGGTTG-----TCTGAAATTGGAAACCAAAAGAATGTTACTGGTCTTCAAGTTCTTGTGGATGTAGGGAGG-----GCAGGGTTTGATGCTGCAAGGGGTGATCCCCTAGGAT-----TTTGACGGGAAAGAAGCCATAAACGAAGAGCGAGAGGCCAATG-----AAAGCAGCTGCTGCTCGCCTCTCTGCACCAGGGCTTGGGGTTGATT-----GTTTGTGAGTGAGGTTTGGAAGCTTGGGATGGACAT-----TGGGTTGCCCCATTTGGTCTATATATCTAGGGAGAAGCGGCATAAGCATCCACAT-----CTGTTTACAGAAGCAGTGGCAGATGGCAAGCCAGGACCATTCTGTACAGCAACAAAAGGA-----GCCCAATAATGGGTTGATCCGAATTGGACTGAAAAAGAAGAAATT--------TCCACTGTTGTTGTCTTCCCAAACTATGTCCTTCCGGTAATATTTAA-----TTACAGAAGTTGGATCAGTCTCAAGAGCTCGTGACAGCACATCGAGAGCCTACAAAGCTCAAAAATATGA-----GCACCAAGGACCAGCCCGAGTACGTCTTCTAT-----GTCCGCTTTCTTCTGAAGTATACAACTGAACTGCTAATGAGCAA-----TTTTATACCTGGTGCATCAATTCCAAACCGACCTGCTTATAGGA-----CAGTACTCTTGCATTTCATCTTGCTTGTTAGAGCCA-------GGGATATTCGGAGCCGGTGGAATTGGTAAGACAACTATT-----TGTGCTTCTTAACAACAAGTTGCAAGATAGCATGTGACCTGGAAGATTCCTCATT-----TGCTCCAAGCACATTTATGCGTTTGATGAACCATGTTTTGCGAGCATTTA-----GCTTTCTTCTCCCTCTCACTTCTACTTGTTTTT-----CTCTCTGCAATTTACCTCTTTTGCAGAACC-----AAACTGAAACTCTGGAAGCAGATAGACCCGAA-----ACAGTACATGAGAGAATGAACAATTCC---CACTTCTATTCTGGCCAGTTTT-GGAATGAAGCTAA-----TAATCACTCAAAGATATGTCGCTAACCTACA-----TGATTTGAAGCTCACGAACCTTGGACTTATGGCTGAAA-----GGCACGCACAGGCACTTTGCGCAGCACTTCTGACAGAAGAACA-----ATCTTTTTGCTGCCTTAGACATGGAAACTGAGGCAGTTGCTGAAC-----TTTCTGCCTATAAAAGGGATCCAAACGCACTC-----TTGGATTTTGAAGCTGATGACTGTTTCTGAATTCTCAGAGAAGCTTCAAGAAG-----TCTGATTCATCATTGGCACATTCTGTGTGTTTGCCTGGAGGATGGCCAATGCCATTGAAAATAAGAGATTTTATATGGTACTCAAAAGAAGCTTGTGTGAAACAAAA-----GATCCAGAGACCACTTTCCGGGCAACATTTGCCA--------ATTCCGATGCCTAACATTCCTCAAAGCCTCGCATTCTG-----CAAATCTCACTTCTGGGCAGTCCCATGCCAATGAAAATGTGACAGT-----ATGGAAGATGATTTTCAAAGAGCAGCAATTGAAGA-----TTCCATTGTGAAAGTTTTGCCTGTCCCTGTTTGCCCGTATGCAAATA-----TAAATCAGAAATGGTGCTTCCTCATCAGATACT-----CAGAAGCCAGAATCTCTTGGATGCTTGCTAGAGTTTAACGTGGAA-----CTTTGCTTTCTTTGCGTCCCCAACCACTAGGCCCAGAAATATTAGGTTCGGCACAAGCTATT-------TCTTTGAAGCATTTGAAAGGACAGCAAAGGTTGAACAAA-----CGACAGGAGTATGGTATTGATTATGAAGAGACATT-----TAACAAATTCTTGTTTACATTGATAATGTCAAGAGCATCCAGGAATTCCTTT-----TTTGCTCTCAAATATGCTGTTGATGCTGCGTGCACTGT-------TCTTGATCAATTTCAGAGCAGATTCCATTTTTCT-----GCTGATGGAGGTCCATGACTCAATGATGAGAAGCTGCATTGATGGTGTG-----TGTTGTTTGCTGGGAATGGCATACTTACTATGTTCTTGAATGGTCTCAAA-----CCATCAACGGAGAGAAGGCCGCTAAGGATGCATTCCTTGA-----ATAACAGCTTGCTGCCAAACTTGAAGCACTTAGAGATGAATACATGCG-----AGGACTTTGGCACTTTTGGGTGTTTGTTTTTCCA-----AAAATTTGGTGAATGCACTTGTAAGCAATCTGACTGGTTCAGGG-----ATTGATGAACAATATGAGGGTCCAGAGATTCAAGCTCCTACTGAGGAGGACCATTTGTTGCCCAAAAAGGA-----AAGTGTGCCACTATGAACATCTATCTTGGTCTTGGATGTCTTTAAGAATGGT-----ATCTGCACGATTTCGAAGATCATATCGCC------------------GAATTGGAGGGAAATGATGAAAACCTAATCCTAACTTCAAAA-----TTTCAGTGAAAAGTTGAGTGGGGCAGCCCTAAATTACCCTA-----TCTTCAAGATTTTCTAGCTCCATTATTTGTTGTATCTGT-----CATTTCCACGTGTAAATATGATTGCATGGTTTTGGTTCTCAGGTTTTCCTTCACCAA-----GCTCAGCTGCCTTCTCCAATATGCTAATCTTCTTTTCAAG-----CTCCCAAGATCTTTAGGAATTGCATCATCTGACAAGTTGCAAT------CCATACGTAAGTTTGCATAAATCAGCTTTTCCCGGCTGCTATTA-----GTTATGATACTATAGTAGGAGAACGAGGACTGCAATTGTCCGGCGAGCAGAAGCAA------GTGAAGGTTGAGGTTGAAGACGACAGAGTGCTTCAGATAAGCGGGGAGAG-----------------TATCCTACAGAGATTGAACATGATGATAGATGTTGCATCATCATTGG-----AAATGTATTATCATCCCTTCTTCATGGGGAGTGAAGTTCCCTCGTTTGATTCC-----CTTTATTGCCAGTCAGTCTCAATCCATTCTT-----CACTGTGACCCTCCAGTTTGCAGAAACAGCTTTCCAAGGTTCTT-----TCAAAGTTTTCTACAATTTCCTCTATATTTCA-----TAAAGTTTCAAGATGCACTGCTGACAAGCTATCACCG---------------CCTGTTTGCTTGAAAAATCTACACCTTCATCCCCATTGCTCAGCA-----GCCTCCGAGACCCCCATTTGAGTCCTCATCAGCTCCCCAACCGT-----GCGTAAGAATCGTCATCTCTTAGATGTTGTCCGTACTTTGCTGATTGATTCATCT-----ATGTTGCTGGTTTTCAGATCTCTATGGAT--------GAACTGGGATAGGAACATTGATGCCAACCTGAGT-----ATACAAGGACAAGGATGAAAGGAGAAGTTGGTCAACAACCAATCAGCTTCCATCATCCAGAGAC-----TCAGGGTTCTTTTCTGAACCGAATCAGTATCCGCCGGAACCAGGT-----GTCACATTCAAGGCTTTTGAGAGTATAGTGATATTCTGTAGTC-----AGTCATCTATGGGGTTTCCGGTTAGGCATGAGG-----GACAATTCTCACAAGGCATTTGGTCTTCTCAAATAGGGCAC-----TCTCCGCCCCGAGCCAAGTCGGCGATGACGGAGTTCCAGGAGGAGACA-----TCTGTCTCAGATTTTTCTTCAAGAAATTGTATCCATAATTGAT-----AGAGCCTAATGCAACACCCATTGGGCTGCTCTTCCACTCTGACAAGCAAAACAGGGCAA--------CAGGACGAGTTTATTGGGATACTGCAGGA-----AGGTGACCTCAAGGAAAGATCAAGAGCAGT-----AACACCAACACCAACACCAACTCCCACTCC-----TCGTCTTAAAAACCTGAGCGCCGAGCTGAGCCTT-------TCCATCATCTGCACAGCTCTTGATACCCATTTTA--------TAAGGTTCCAACCAATGTATTATCTTTTCACGTTCTAATGGACTCCGACGATGAAGCACCCTTAT-----CCGGTGATTGATCAGAACTTCTATTATGCGGGGCTGAAATT--------AATTATTCGCTTTCACAACTTCATTTGCCTGCTCACGAAAGAAAGA-----ATAAACAGATAAGAGAAGGAACTTGCAGTGAGCAATTAAAGCGTT-----AGCTTCTTGTTAGCCAGGAGAGTCAAAAGGGC-----TTGCCCTAATCTCAAGGGGTGGTGGAGGGAAGAG-----TGTATAATTCTTTGATAGTTGCAAGGCCTA--------CTAATCCAAACTTCTTTTACTTGATGGATATCAATGATGAAGGGCGTTTGAGGAATGTGTTCTG-----CCAGCTGTACGGCAAAATCGACGCAATTCAAATTTTGAAC-----TTCCTCTCCTTCCTTCATAAACATTTGTATC--------ATTCGATCTCTCCGCAACCTGAACTCCTTGGGGCAATCCGAAG-------ATGAGCTTAAGAGTCTCCCTTTTAACTGACCTGA-----CAGAATCATCATCTTCTTCTTCGGATGAAGA-----AGGAACCGGATTACGGTTCAATAAACCAGCTCGAACATGTTCAAATT-----TGCAGCTTCCTCAGTAAAATACTTGTTAGGTTGTTTCTGCCGTAGAGAATGAAGATTACCT-----CAAGGCCACTCGCTTCCCTATCCCATGCGAGACCTCTTTGA-----TCACCGCATTGGACGGACAGGGCGAGCTGGCAAATCAGGTTTAGCT-----CATGTTCCCAAGGAGCTGACAAAGGCAAAGAG-----TAGTTCCAGATACACACAGTTCCTGAATACAAACTCGCAAGAATCCTGCAA-----ATGCCAAGAGCATTGCTCCGGGAAATTTTGAGCGCCACTGG-----CCCTTGTGTCACTTATCCAAGATCAGATAATGCATCTAT-----TACACTACACTAATTGATGGATATTGCAAGGAAGGAGATTTAGAGTCGGCCATGAAGA-----TATCGGGTGAGCCACCGGAAGAGACTGTGGG-----TTCGCAAAAGAGAAGATGCAATTAGAGTTCTGGAATC--------GTTCCAGTCATATCTAGATGACGCAAGTTAATGAGATTGTGCAT-----GCCCCAGCTCCTTCATGTTGTGGTCTGGCCAAAAACTTCCTCTCCACAAGACGTGGTTCTTTGAGAAC-----GAGGGTCTTGATGTTGAAGCCCAGTGTGGGACTGATTACGCTGGTATCCTCGCCATTGATCTTCAACACAATCGTAGTC-----AGAAGGCCGTCCAATTGCTTATTTCAGTGAAAAGTTGAGTGGGGCAGCCCTAAATTACCC--------AGTGGCTACAAGCTTGTGGGTGCTGGTGGTGGAGGTTTTGCATTGTTAC-----ATCCCACTCCTCTTCATGCTGATAATACCAGTGC-----TTGTCAATGGTAGTTGATGGGTTTTAGGAAATTTGG-----TGCTTTTAAACATATATGCTGATGCTGGAAGG-----AAAA-ATGGGAGTTCAATCTGAATTCCAAGATGAAGGATT-----CTAATACATCAAGAACAGCAGAAAATCCAGTTGCACAACT-----TGCCCCTGACATTTAAAACACTTAATATCATGTGTTTTAGAA-----TGCGGAACATTTTCTCGGGGGATTTCTT-----ACCTCCTCTTGAAGCTTCTGCCTCTCCCTAGAGATGACATCATAGTCCTGCTTAAGTGCATC-----TGTTTTTGACGTGCCTATTAGGAAGGATATTGTTCATCG-----CAGGATAGGTGGAAACAGGAGGAGAAAGCAAAG-----CTCCAAGAACCTCTCAAACCAAAGGAGCTGGGTTTCGATAGATTCAGGGGTTATGTCGAGGGTGA---------------ACACACTTCCTCCGCAAAAACTTGCACG-----GCAAAAGAAAAGCCCAAGGCAGCTGGGCATGTTTTC-----CTAGATGAATTGCATGGTTCTTGTGTCTTTACAAAAATTGATC-----TGGCTATTATTGCTGTTGGTGCTGAAGTAGCAAGGTCAAA-----GTCAGTTTACTTGTTGCCATTACTGCTGTCTCTGGAGCA-----GCCTCCTCACAAGTGTCTCGAAACCTGATCATCCCAATCCCAA-----TTGTTAGGAAGATTATTCTTAAAGACATCCAAGACCAAGATAGATGT-----CTTCAGGATCACTTTTACCTTGAAAAGATGGGATTTTAATCTTTA-----ATGAAGGAAAGAAAGCCACCAAGAGAAAGGATCAGAC-----CACCATCTCCATTTTAGTTTCCCACTCCAAA-----TGATTTGAAGCCGAGCAATATCTTATTAGATGAAGATATGGTTGGACATGT-----GGGGCAGCAATCGAGCAGTTCATGAACTATGACAGAATGCACGA-----CCTCATCCTCATATTTGCCAATGGATAATGCCACCAACACTTGTCTTGT-----ATGAATCCAGCAAAGTTGGGAACAATTCAAATACATCA-----TTGCCAGGTTCTTTGGGTGATTCTTGACGAACAATTTCTCTAC----------TGAACATCACAGTTATTATCCACCAATTGTCTAACAGAAATCAA-----ATCATTTTTACCTTGAAAAGATGGGATTTTAATCTT-----CTTTTGCAGGAGTTTGAAGATGTCCTTCCTGAAGAGG-----TTATCCCTCCTAGGCCTACCCATCCTAGCTTCTCTAT-----CCATGGGGGTTCGAGAACTGCTGAATACCTAAAAAACAACCTTTTCAAGAATTTAAG-----TATTACTGATTTGATGAATGTGAATGCCATGGGGAGTACAGCTA-----CAGGAAGAAGATGTGTCGGGCAATTTCA-----GCATGCAATTCAATGTGAAGGGAAAAGGAAGTTAGATACTGGGGATT-----GGTGATATTCCATTTGGAATTGAGGATCTATTATACTATGCAAAGA-----GCTTTAATCGCCATAATCCTCGGCGATGTGTTTGTCCTGGC-----AGCTGGTTGTTCAAGAAGAGCACCTCAATGAGGTTTT------CGACCTGTCCTACCAAACAATACAATCATAGAATTTGAAGCAATTGTGTTCCTTTCCG-----TGATGATTTGAGGACAAATCCTTCTCAAGAGGGGGAGAATGA-----CCAATTGAGTTTTATGATTTTCTTCAAGTAAA-----------AATCTCCAAGATCTTCCAAATATCTTCTGAGATCGGCAGGAGGAATTGGT------------ACACTCAACAAGATCAAATTGAAGTTTCTCAAAGATA-----GAAAACTTATTCAGAAACTTGGTTGCCTACGACCCTTTTTGATGATCTTGTCTGCAA-----TGATGATATCACAGTTATAGTTTTGTTTCTTGATTCCCATCTGAT-----TTCATCTAGCTATTGACTGCATGTGGCAGGTCTTTAA-----CTACTCCTCTCTTTTCAACCTGAGCTTTTACTTGGGCATCA-------AAGGGCTCAGAATGGAAAGAGAAAGCAGAAAATCTGGAGTTGGAACTCCAGCAATG-----TTGTCACCTTTGGATTTAACTTCTTTACCTTTGAGTGAACGTGTAAACTTAGATGGCAAAA----------ACTGCTGTGATGCTTGTTTCCCCAACTGATGGCACTGATGA-----AAGAAGAATCTTTATTGCCCAAAAAACCATGTTTCAAAAGA-----GGGAAGTAGCCACTCTTTCCCGTTTGCAGCATCAACATGTTGTC-----TTTGCTAGAAGCTTAAAAGCTAAGTGTCCCCCACCGTCAAAT-----CCTATTAAGCTCTTGAAAAAATCAGCTGAGACTAAAAACTTAAGAATAG-----GAACATAACCTGCCCTTTGAGGAAAACAGAGA-----TGAATTGGACATACTGGAGATCAGGTGGCGCGAGCTTTATCCCTATGTCA-----ACCAACTCTTCGGAACTTCCAAATCCCTAAGCA------CAGCGATGCAAACCCTAGGTCAAGAAAA-TACAATCTCAGGCGGA-----TTAAACCAGATGCAGATTCAAGCACATTGCT-----CTGATTTCTATATGCTTGATATGGAAAATGGTGATCAAA-----TGAACCAAAATTTTCAAACTCAAGCCTTTGCCTTGGGGCACTCTGTGA-----TATTCTCCATTAGCTTCAGATGGAATGCAACATGCCACCAA-----AAGCCGGTGTTGAAGGAGAGGTTCAAGAACTTCAA-----TTGGTCTCCTCAGGATTACTCCTATAAGCAGGTCGGTTTGGAATTGA------GGATCACTTTTACCTTGAAAAGATGGGATTTTAAT-----AGACCTTTCCATTGTATCTCTTTTTTATCCTTAGAAATTATATCCATCGCCATGAGAA-----AAATTTCGATAATCAGGCTCTATTCCATTGCCATTTATATCCCTGTGATTTG-----GCCTTTACCTTCTGTTTTACAGGCCCCCATTCCAGATTTGAAACCTCT-----TTAGCATAACTTCGTTCTTAAATTCTTCTGTGCCCTGGCTTGAACT-----GACCTCCTCCAAGAATCTCATGGACACTTCTTTGCCT-----AAGCACAACATGGCAGAAGGGGCTGGCCACAAGGCTGGCTAT-----CACTGGAAGTGGGTCTGAGGACCAGGTAGGTCC-----TGATGTCCGGTACACCTGGAGAGAGACGCTTGAACGGTGCACCAGACTCGCTTCT-----ACGAAACCATGTTGAAACTGGTATATCAAAGAAAAAAGGGACAAATGAAGCAAATATAAGACCATAAGGTC-----GGGATACATTTTCGCCGTGCTGGACCTCGTCAAAAGG-----TTTATCTGGAGCAATGTCATCTACAATCCACGGG--------TCACTTTCATCATCTTTAAGCTCAAGAACTTGTCTCTG------ATTGAAAGGAGGACTAAACAATATGTCCATCAA-----ACCACCAGCAGAACTTGGGGATTAATCTGATC-----TCAACTTCAGTGAGGATTTTCTTCTTTGCTCTCTT-----TCTGCTCTCTAAACTTAGCAATAAACTCATCAGCCCTCTTATCA-----TGTGGTTCGTAAAGAAATTTGGTACCGGCCAGACATGTACTT-----TTGCGCATGAAGGCATCGCTGTAGTCTCCCATGGCGAAGCGATCGGAGCTGA-----TGCTTGGGAACTCATGGAGGATCTTGAAGAAGGAA-----CATATTGTTTAGTCCTCCTTTCAATGTTCAGTCGTGCCTTTTCATGAATCATC-----TGCCCAAAAAACCATGTTTCAAAAGATGAG--------GTTAGTGCTGGAATTATGGCATAAGATGCTGCAAACCATGTTATTGAGTAA--------AGAAAACAGAGGAAGTCATGGAAACTCT-----TGTCACGGTGGCACAAGCTGAGTAATGGTTCTATCGGGTTGAA-----ATGTCCAGCTCCTTGGTTTGCATCATTCTCCCCCTCTTGAGAAG-----TACAAATGTAGCCAGCACTTATTTGGTGGAGAAATTGGCTTTAA-----GCACCAGGTATGAAATCAATTTGATGTTCAATCCCTCGGAT-----GATCCACATGCCAAGGTATCTGCAAGAGTGAAA-----TAT-TTTTTATTTATTTTT---AATCACTAGGGTTGGAGATGAGGCCCTTGTTGCCA-----CGACCAGCAACAAGGACAGATGGATTCTCATCCATAGCA-----AGAGTCCTCCTTTCTTCACTGCTGTTGATGTGAGGGCCTGA-----TATTGCAAGTAAGTTCCTGTTTTAGATCCTCAACTGTGA-----AAGCAGCAACCGTGAGAGAAGGAAGTGACCGAGGTGGTTAGTGCCAA-----GGATATAAGTGATCTCACAGGAGAAGGAAATATAGAGAGTATGCTTTCAG-----CTTGAAAACCCTTCCAAACCCTCCCTCGCCTAGCAC-----TGTGTGGTGGGATCAATTACTAATTAATAGGAGGAGGAATAGAGAGC------------AGAAGCTGCTCATTATATCAAAGGCCAGCTGGAAATGACGAA-----ACTGACCTCCTGGTGGGCAGATCTGCGAGTCCTATCAGTCTGGCG-----TTTGAGCATATGCTGATGAAGAACACAGAAGAA-----CCACACAATGGCATAATCGGTAAATTCAATTGCAGCCAACTTAACCTTCTTTATCTCTGAGTAGTTGTGACAATCA-----CTTGCCTTGAAGAAAAGGTGGAAATTGGGGGA-----TTCAGCATTCCCACGTTTTCTTCCGTGATGAAATATTCA-----GATTAGTTGATGAGGGGCTCCAATTCTTTGA-----TAGATATTTGGAAACACAGAATGCCCGGAATAGCAAAATC-----GTTGATGAATTTTATGGATTCTGTGATCCAGGTATT-----TTGAGCTTAAATCTCTTAGGCAAATCTGGATTGGCTAAAAACAGTCTACCATAAACA-----TATCAAATCGAGGGTCAAGGCCCTTCCCAATGCCATCCAAAACTGCAGAGATGATAATAGTTTACTAGT-TGAGGTTCA-----TAGGTGTGCTCACCATTGTAATGATCAGAATC-----CATATTGTTTAGTCCTCCTTTCAATGTTCAGTCGTGCCTTTTCATGAATC-----GGCCCAAGAGACAGCCACAGTGCTGTTCT-----TAGGTATTTTTACAGGGTGCATAAGCTGA-----TAACATCTGAAGCCCTCAAAGCAATGTATTC-----CCAGAATGCCAGGTAAGAGGTAACTTGAAGAAGGATCA-----CCGAGAAATATTAAGATGGGCTTGGAGAA-----------AGTTTGCAGAGAATAGAAATGACAAGATCATCAGGCAAG-----CCACTCTCGACACTATTTCTGTTCCTCACTCTTATACTCAGGCA--------------------TTGGTAGAATTGATGAAGCAAGTATGCTGTTGCAGAAGAT-----GTATGATCTGAGGGTTACGCATGATGGATTCACAAATAA-----ATCCTCATATTTGCCAATGGATAATGCCACCAACA-----CTTCAAGAGGAGCCCATTGAGCAAGTGAATGCGGCGGGTGGTTTTCCTGGACAA-----GCTAATGTGCAATGTGCACACATTTGGTGGCCACAATCTTGGACTTCAA-----CATCAGTGCAACTCTGAAATAAATGCTTGACTAGTT-----TTTTCATGAGGATTCACTTCCTTGAACTCAATTGGTCTTAT-------AAAAGGCTCGAAAAGAGAAAGAAGAGCTG-----GGTGAAGATCCTCACAAGCATTTAAAGGAGCTT-----TGAGTACCTTGGAGTAGAAAATGCAGTTAAGAAATTCAGCTCGTATGG--------TTGCCATTCTCGTCCTCCTCGGCGATTCCGAGACC-----------GGTGCAGATGATGGAACTGTGGTTGATTTTCGAGGGAACCC-----TGAAGGTAGTGAAAGAAGGGGGCAGTGT-----TTAGGTAAAAATTGCTCTGGATTGGCTTCGTGGGGACAGAG-----ATGCCTTTTTTCACCCATCAATTATGTCTGTCAGCTA-----CATATGCAGTAATGGCAAAAGGTAGGCGAACAACATGCTTCAA-----CAAACCCGACGGAGATTAAGAAACGGATAGAGTCCCTAATTGAG-----ATGGCTTTTTGAAAATAGGAATTTTTGGTGGAAAAGGCTTCTTGAAAAT-----TGGCAGTATGATCTGAGGGTTACGCATGATGGATTCACAAATA----------TTCCCAAGAGCCACGAGACGGGCCTTATATCTGTCCAGTGAGCCA-----TCCACAGATATTGAGGTCACTCCTTTAACAGAAAAATCAAAAGGT-----ATATTATCGCGCTCCAGAGCTCATATTTGGTGCCACTGAGTA-----CAATTCATGCATAATCCTAGTGAAGATCACATGGA-----TTGAACCCCCAAAGCCATCATGGGGACCACAT-----TGATTAGCGACCAAACCAAGCTCTCCCATTTCA-----AGGATAAAGTTATGGAGATAAGGATGCAAGTCA-----ATGGGGCAACTGTTGCAAGATTCTGCAATGAGTGGAAACAATTT-----TACAACAAAAGAAATGTCAAGACGAGTAATCGTCAAGTAG-----TCAACAACATAACGGTAAAGTATCGTCATCCCATTCCTAGATTAGATGATATA-----GCCAAATCTGGTCTACTGCATCCGATTCACCTGTTCATC-----GCGGTTTTGCTTTTCATTTTTGTTCTGAGCA-----TAAATAAGTTTCAGGATATGGAATTTACCTGTGAATACAA-----ATTTGCTCTTCAGTCACCCCCGTGGGTTTCATACTCATGCATACCACATGAAGCTCCTTTAAATG-----GTCTCTAGCCCCGGCGTTGGCCACCTTGTCTGTAACCTTGA-----AGTACATCCATTACCGGTAACTGTAGATTCGATAAATCAAGAGACTCAGGGTCATCCAATACAT-----GTTTTTGAGAGCTAGGGAAGCCAACTACTCTGTTGTTCCTCTTGACCTG-------ACCTTCTCACATAAAGCAACTTGGATTGAATTGGCGTCCGAGGAGA-----ATTGAAGACCGTGAAAACCACAAGCGTCTTGCTCCATTGCTTC-----TGTCCGCGCCCCTGACATTTAAAACACTTAATATCACGT----------GGAGATGAGTGGAAGACGGCTTTCAAAACAAAAGATGGCTTAT-----TTCAAGGGAAAGTGAAGCATCTAAGTGACAAAT-----GGAGGTACGAGTTGAAGCTTTTGATGCCCTTGGGAAGATAGAAATAGTG--------AAAAATCTGCAAGAGATGCATCTCCAACCACAAGCACAACAAA-----TATGGGAGGGGTATCCCTCAAAACCTTGAACATGGCCGCAG-----AGTCTCCTCAAGCTGCAAGAGTTAAAGTATTGGCGAGTGGAAATGCAACAGAAAGGAGATTCAG-----TTCTTATTGAGATGGATCGCAAAGATGA-----GTGTGAGAGTAACCCGACAGATGATTATAACTGAACTTGATTCCTGAGCT-----ATCATCGATCCTGTGTGCCCCAGACATACTGCTGTCATTGAAGAACGGCGT-----ATGTTGAACCAAGAATTTCCATTCACCATTTGCTGGGTCAAAGGAAATGAAG-----TTGCCTCCTCACTCAGGAAATCTAGAACTACAGGAAAATT-----TTGCAACCTCAGCTCGCCTCTTGGCCTGTTC-----CACTTATTTCGATCTCTGCAAGCAACAAAGTTTTTCCAAAC-----GAATACCACGGATCAGCCAGGGCAATCAGCGGTG-----GGGTTGGAGGAAACTATGGTCCTGATTATCCTGGTGC-----ATGGATAAAGACATCCGAATTGGACCCATGAGACCTAGCCGATTTCTTGAGAAAAAGAGAT-----ACAAGCTTTTCTCCTTTGCTGACTCCCTGGATTATCTACTAA-----TTGCTGCATGCATAGAGGCAATTGAACCAGCTCGGGCTGCA-----GGAACTTCATGCAGTTGGTTTTTTCTGCGGAGAATACTGGGAGGGTTCTGAAATACAATCCAA-----AGAATGGGCGATGAGCTGGCAAAAGAAGGGCATGCTGGATCAAATCATGGA-----CTGGTAAAAGTGGGCAAATATCCAATTGACTAGCCTTCAAACATCTAT------GACCTCGCGTGCCTGCCGATTTCGACGGGGTGGT-----------AGGCAACCTATTACTCTTGTGCCATTAACTCCAAAACAGGTCA-----TGCAGCTTTCAGATTGGCATATGGAACCT-----TCCACCACTCTTAGACAGGATGGAAGTCATTGAGTTGCCTGGATA-----GATGTTCAGGCCTCCCCTGTACTTGGCCGGAGCAATT-----TCCGCCCTAGTTTTTGAGATTGAAGTTCTG-----CTGACAAGATCAGCAGCTAATTCGTAATAACGACCAGTGATCTCAGTTGCAGCACCA--------TGGTACCATTTCACAGCAATTGTGATCGCTGG-----GGTTTATGTTGGGAATTTGGATCCCCGAGTGACTGAGAG-----TTTGTCCATCATTTCTCTAGCAGAATCGCTGTGGCCAACGTCTT-----GAAATCCCTTTGCTTTCATGATAAGGTCATAGATATT-----TATGTCCAGCTCCTTGGTTTGCATCATTCT-----AAAGACTCACCTTAACATCACCGGTTCCTGGAAAAAACAT-----ATTTTCTCCCAATATATGTACAAGACTCTGCTGAGTGGCAACCA-----AACAAGCTCTCACAATTCATGCACAAGC-----GGGATCTTGCCAACAGAGTTTCCACTAATGGTTCCAGCATAA-----AGTTCCTTCAATTCTTCGCCTCTGTCGTGCCA-----AAAGAAGCTCTTCCCCTCCTCAGTTTAAGCC----------TGTATGTTTCTGGTTTGATAGACATTAGGGTTTTGGGTACGCTGAAGATGCT------TCCACCTATCACCTGAAAATGAAGTTCCCAAC-----TTAGCAGCAAGCGGTTCCGACAATTGAA-----AGGTGGAACCATTGATCTTGAGCCTTGTCTTACACATACATCAACA-----GACATGATGAAGTTTTGGCTCCAAATTCCACCTCGACAGAA-----CTCTGGCATACTCTGTTGCCAAATTATCACTAGGAGATGCATGTAGCCTGACC-----TTTTCAAATTGATTGTGGGTTCAAGGGATTTCT-TTCCTGCGGGTT-----AGTTCCACCTGGAAAAGTTGGTGGTAGGGAGCCCAAGGTCA------ATTGTAACTCGATCTTCTAATCAAGGTGATTTTCAGTGTGATC-----TTGACGGATATGGTGCATCAAGCCATAAAGGTGGAGGAACAATTCAAA-----TGCCAAGGCCTATGATTGCGCTGCCTTCAAGATGAGGGGTCGTAAAGCCA-----ATGACATTAAGACTCACATATTTTGAAGCATTTCACTTTTTTGGCTAGGAAGCGGTCCAGA-----GGCCTAGCATCCTTGAAATCAAGAACCACGAGAGCAAGTGCAGCAGTAATTGCAGTCCA-----GGCTTTAGTACCTCAGCTGATGCTCATGTTCTTCCCGCAACACATGTCAGC-----TCCCTCGGAGAGAGGGACCGGGATACTATGGCAAA-----TGTGAACTTCCTTAGCTCCTGCCTCCTTTAACAACC-----AGCGTCACACTCCTCACTAACCCTGGATTCTCCAAAACCCAATT------TGTTCAAAACCAAGAAACTTGGCAATACTTAAGGTCA-----GAAATTTCCCTTTTATTTTCACGGTTTATT-----CTTGAAAAGATGGGATTTTAATCTTTATATTTCCTAAATCGTTATCCCTCCTAG-----TCAAAAGTTTTGGGTGAACAAATTGGTCATGGCCATCCAGTATGGCCATATGT------------ACAAGCTATTCCTCATTCGAGAGACAGTCAAGT-----TGAAATCTGACCTGAAAGATCACTTCTGGGTCTGAGTGCGTGAGTGG-----TTGGGCCATCAGCCCTGGGACGAAACAAAAGCTACATGCA------GCCTTGATGGGCATGCCGGTGCAGTGGAAAGCAAAAGGCA-----TGATTCTTCTGTTTCAAACATCATCCGAAAGCGCATG-----ACTAATGCACCTTTGCTTGTTTTACCTAACTTTGCTAAAACTTTTGAAATTGAG-----ATTTTCGATGATGCCACGCTCCGTACGACTTAAAA-----CTTTGCCGGATAACAGAAGGAACCCTTCTGACCCAAATTGAGCGTTACTTGAAACAA-----CTCGAACACCAACTGGCACAGCAATGGGGATAATACCAAATTTTAGTGAGAGCATTAACAG-----CAGCTTCAGCGTCACCCCCTGAGAACCAA-----GAAGGTATTGAACCCTGTTGCCTCTGAATATGGGA-----TTTCAATTGCGGTGCACCCCAGCGGGGAAGACATTGTTTGCT-----CTCCACCTGCTGTTCATCATCCAACAATCTTTCAAAAGCA--------AGGGGATTTGTGGATACCTTTAGACGGCAACACCCA--------CATAGAAATGAAGAGGCATTGAAGATGTGGGACATGATGAT-----AAATATCACAAAGGCTAAGGAGCTGCTAGGATGGGAACCAAAGATCAAGCTG-----TCCATCTTGGAAATGGCCAAAAAAGACATCACCAGACTTCGAATAGAAACGACCT-----AACACAAAGTGCCATACTGTCAGGGCCTCCAGAGAC-----GACTTGGCCGGCTGGCTTTGGAGATTTCATGTCAAGGTA---------GTGTAACTGATTGCATTAAGAAAGTATTTCAACAAGAAGGCCTCCCTGGTTTTTACCGTGGGTGCGCTACCAA-----GGAATCTCATGGGCAGACTCACGCAGAATAGCATTGAA-----------GCTGACAAGCTTCAATGGTTACATGGGAGCAACTGT-----CCAATTTTCCAAAGCCCTCACCAAGGCATACATCTCCTTATCATAAGTGGGG-----GGACTTGATGGAAAAGTGAGATTTATTATGGCC-----AAATCAAAGATCTACATCGTTCTTGAATTTGTTGGTGGTGGCGAGCT-----ATTT-GGATTTGACGATTCTGAAGTTGAATTGGGGAAGAATTTCTCCAA-----TCCCAATTCCACCACAGTTGCGATCCAATCAATGTCTCC-----GTTTGCTCTTGAATTTATGCGGGAAAGGGTGAATCCTAGGCAGCA-----CCACTAACAAAGCAGCCTTCTCATGCATCAAATTTAA-----GTTCCATCTCAAAACAGCAGCTGAACTTTTCATGTATGTGAT-----ATTGGTGAAGATTATGAGATCATTGTCAC----------GAGATAAAGAAGGTTAAGTTGGCTGCAATTGAATT--------GTTTGGCTTTCTTGGATTCCACAACTCTTACT-----AGCTCCTGGAGCGAGTCACAAATATTAATGCCTGGCTAATGATGCTGA------CACAGGCTTCAATTCTACCCTTCGTGAAGGCAACGTTA-----CAAAACCACACGGAAACCTTGGAAGTAGATTACAATTAGGAAGACCAA--------GGCTCAATCGTTCCCAATAGCCAAGAAATCACCTTAGCATCCT-------------TTGATACGGTCCTGCACGCTGAGCCGCCTGGAGGGTTGAGACGCCGCAAAGGAAGATGACTCGG-----TTTCTCTCACAACATACTCCCCAGAGTCCTCTCTTTCTACCAT-----TGTAGATAGCAACAAGTTTGCCTAGCTTCTCCACCAACA-----GTACTTTGCTTTGAGCCATCTCAATTCCTGCT-----TTGCACTTTTTCCATTGATTCTTACGAGTTGAAG-----TACTTTGTTGCTAAATTATCACTAGGAGATGCATGCAGCCTGACC-----ACCGCTGGAACCGCCATTTCTCTGAGATTGAACAGGCCGAGAGCTTTGCCTCT-----GCTCTGTTGACAAAGTTATGGAGGTTTATGAACGGGCAGTTCAAGGAGTGAC--------ATGCACTAGCTAAGTTTGACCATGCATCAGCAAAATTGGGT-----CGCCTTGCGTTTCTTTGCTTGGATTAGA-----AATTCAGCCATGATGCAACCCAGCGACCACATGTCAATTGCCGTGGA-----AATGTGATTTATGGATATTTCATGTATAATGTGGCAAAGAGG-----CAAATCGCTTCCCTACAACCATCCTAAATAC------GTCAATTGGCAAGTTGGTTCAACAACTTCACAA-----CTTGACCTATGCATAAAAGTTGTAGATACTGAGT-----TGCCAAGGAGACAACTGAGGAAAAAGGCTCCCAAATCCAAAACAGTGTGAA-----CTGAATTGCTTCATGCTCGTACGTAAAACCATCAGCAGCAATGTGTGGGTCAT------CTATTT-ACTAGGTGAAACTGGG-TTTATAAGTGATTTTAGGAAAACTTCAA-ATTGA-----GGTTGTTCTTTCCTAAGGAATCTTCCTTACAGTTGG------------TCTGATACAGCAAAGTGTAGCAGCTGTCGAATGGCTTTGTTGTTTGCTGTT-----TATTCGTCATCGAAATCTTGTCAAAATCATCA------AGGAATCCCGCACTGGAGCGTCTTGGGAGTTCTGAATCCTTATTCA--------TCATGGGAGGTTTTGGCAGTGGCAATGAGGGGA-----ATACTTGCTTTCGAAGAAGGCCCAAAATCAGATATATA-----AAATGACTCAATTACCAGTGTCCCTGGCCTTCCATCAATAACCTCTGGA-----CTCCTAACAGGTGGTGAACTGGGTCTTGGAGCTGATACCACATCCTA-----TTCAAGTGGAGCCTCCCATCAACAGCCAGAAGTTGT-----CCTAGCCATGGTGGCTTCCCGGTCCTCTTCTACA-----TTCTCTCAGTTAGTAAATCCTCGTGGAAGATGAGAAGATA-----TCCTGGCACACATTTCCCGTTCATCCTCTGACTGCACTTAA-----CTTTCATAGATGCTCTACCTGTGTTCTACTACAAAGATAT-----GATCTTAAATCTCCAAATTTATTGGTGGATAAAAATTGGACAGTAAAGGTATAATAA-----GTGGTGACTGTGTGGGAAAGTGTGAAGGAAAAAGAGGTGAAAGAGAC-----CAATTCGTGTGCTGATATGCGTGTTCTCTTCTTCATCAAGCTTAGCTAAACCAAAGTCAGATAT-----TTGTTTCAGCTAATGAAGAGCTGGTCAAGCT-------ATTGGTGGATGAATTTCAGCAGATTGCAAAGAGTAACCAGAACATTCAGACAA-----GGTGGGAGTTTGAAATCCAATGGAAAAGCCAGTCAGAAGAGAATTAGG-----ATCTTGTCAGATGCATCTGAGAAACTGACAGCTGTGATTTGATA-----TGTTGAGGGCTGAATTAGAACCTATTCACGAAAGGTTGGACAGGGTAGAAGCAGAAACTCCTAG-----AAATAACAAAGTTTGCAGTGTCATTATCGATGGAGGGAG-----TTGCTCCAAAGATGGTATCAGGCCTGGTAGTAAAAA-----GTGGCATTATCCATTGGCAAATATGAGGATGAGGTT------TGGCAAGAGGCTTTTGGGGGGCCTGGAGGAAAA--------GGAGTTAACCGAGCTTTTGAAATCAAGAAGAGGATTTC-----TGAAAATGTGAACAAGCTTCTAGTTGGCAACAAATGTGACCT--------GAAGTCGATTGTCATTCCATACGTGAATCCTTTGACAGACATGTGATTACACTTCCTCACATTTC-------TGCATTTGCAGTATTGCTTTTGAAAAGTAAGGAG-----TAGGACAAGTTCAAATGGCTTAGAGAAGTCAGGGCAGACATGCTTGGTGGAATTG-----ATTACCACCAACATCACCGGAAGGAATGTTTGTGGCCATGGCGCTTGCAAG-----CCTACTCAAGTGGGTCTCCAAAGAAATGCCACCTGAATGG-----AGAGTCTCTGCAAGAGGCCTTTGCCAAGGGGCTAGACGCAT-----TCACTTGGCCCCGTCAGAAGCGTGTCCCCC-----ATAAGCTGTCGACCTGATTCGAACAATATTTGTAATCCAAGAGT--------TGAAGATGTCGAGGAGCCTGCATAAATTGAC------TACCATGTAGAGGCGTTCGATCTTCTCGATGACA-----CCAATGTGAGAGACAGGCAAACCTGAACCATCACCAA-----GATGATGTGGAGGCTATCAGAGCTAAGATTGCTTAT-----TAGCAACCTCCAATGCCCTCTCTTGAACCTTTTGCTCCCTCAAAAGCCTCTCACAGTTCTCATATTTCA-----GGTGCTTGACGTCGTCATTCTGCAGGATCAGGTTCTCGCGGTCGTCCTCTTCGTCCGACGACGAACCTCTCTCCAT--------ACCTTCTTGACTGTAGCATAAAATCTATCCACCAA-----ATCTACACAAATCCTTGCAAATTCTGTTTTGGAAGATCCGGAG-----GCTAGGGTATTTTGGCTCCCATCCTATTTCCTCACGAGTTTT-----TGTGCCATTATGAACATCTATCTTGGTCTTGGATGTCTT-----CTACATCCCACTCCTCTTCATGCTGATAATACCAGTGCCATTCAGATCGCTGCTAA--------CTGACAGCTGTGATTCCAATGAAATAGAGTT-----------------------------------------------------------CGCTTCAGTGCTTTATATTTTTTCTCATCACTGCTAGACAGTTCTCCTGTA------CCACAACAAAATGGTGTCTCTGAACGTCGTCACCGTCA-----TTGGGTTCCTGTATATATGAAAGATACATTTTGGGCTG-----TAAGAACCCCTAGCCATAGTTTGCAGAAGGAA-----GGTGGGCCTACTCTTAAAGATCCTTTGCAAATTC-----CTTTCCAATGTAACAGATAGACTTCTGCTCTGCACGGCATGACTGAA-----CCTTCCCTGAGGTGGCATGTTTCTTTGAGTTC-----GGAAAGCGAAGCACTGCAAACAGAGAAAGGGAAGTAAATGCTCTTG-----TCACAGGACTCGCCGCTCTATCTTTTGCACTCGTCATGTTTCA-----CTTTTCACGACAAGATGATCTCTAGGAAGGA------AAAGTAAGCTTGGGAGAATAGCTTTGGTGGATGCTCTGGCACAGCAGAT-----GGTCTCAGTCCGCTGGCATACACATGAGTGCCAAGGATAGGCTCGAGTGTTTGA-------TGGTGGGATCAATTACTGATTAATAGGAGGAGGAATAGAGAGCCCCC------ATGGCTCAGATGTCTTTCAACAATGACTCGTTTGTTTTCA-----AGCTTGCCAGAGCTCAACGAGAGCTTTTAAGTGCTAATCAGAAGGTAAA-----TCCGAGATCGGCGACAAGACGTTTTTCGCTGCCGC-----TGCTTGAATCCTGCCACATGGTTTATTGCCCTGGT-----TGAAAATGTAAACCATGCAGTACCCAACCAGAACTTGCGCAGTGTA-----ATTTGAAACTCTTCAGTGATGCTAGAAAAAGCTTTCTCCCCCTCAT-----GATACTACTGATAACAGAAGGGCAAAGGCACCGGAAACATTCCCG-----GTGACCTTGTTGAGGGACATGTCTGTCAAAGGTGG-----TTCATCAAACGCATAAATGTGCTTGGAGCA-----CATCCAACCTCTGCTCAGAAGTTTGGATTATGACCTGCCAAAAGCTTCC--------GGGATTGAACATCAAATTGATTTCATACCTAGTGCATCAATTC-----AGCCTCATAGTATGGGAAACCGGGTCTTGGAAGCAGAATGTTGGCACCC-------TCTTTCTGGAACTTGGGCATCTCTCCATAT-----TCTCCGATAGTTGGGCTTGCGATGGGGAGCTTGGA-----TTTCCAAAACAGATTTCAAATGCATTACATGTTCT-----TGGATTCAAAGCCATCTCAACATCTGTTTCAA--------TGGCTTGGAATCTCAACCTAAGATGGAGTCTGAAAC-----TGGAGGTAGCTATGATCCGGGCTAATGTAGAAGAGGACCA-----AAGCAGCAGAGAAAGGAACCCGAGAGGCCTCT-----TGCAATTTCCATGTTTTTCTGTAACTTCAGTCTCCTTG-----TTAATGTTCTGGAAGCTAGGGTTTCTTGTGCAGATAATTTCC-----CACATCGAGCTGCTCGAAAGGATCGGACGGCAGCACTTCC-----TAGCAAACATGGCATAAAAATCTGTCTGGTTAAAGCTGGAAGCCCT-----TATCTCACTTATTTCAGATTGAGTTAGTTCCTCTTGTGCAGC-----GATGAAAACCAAGACTACGAAGGATTGAAAC------TGCTAGATGAATTGCATGGTTCTTGTGTCTTTACAAAA-----GAGATCCATCAAATAAACGAGAACAGTCTGTGTAAGCAGATCCAA-----TCACATTTCTTTTCATATAGTTGCATCACTTTCTCTTCAGCACAGAAAGAAGCAAC-----AGAATTCAAAAGAGCTGGTTTTTGAGGAAGAGATTT-----CAGCAAAATGGTTAGCTTTGATCAATCAGTCACTAAACAAA-----TTGAAGCTGAGGGAGACAACTACTAGGCTCGAACAACAATTGG-----GTCGGTGGGTTTCTTCCTTGTGATCATCTCCAACAA-----AAAACCCATACAAAAGTTGAAGCATTTGCTC-----GAAAGTGTTGGGTTTGATCAAATCGGCGCTCAAAGGA-----GGCAGCAACCCTACCTCTGGAAAGGACTCCACATCTTCAGATTCG-----TTGTTATGCTTGAGCTACTCACTGGGAAGAGGCCTATGGAG--------GGAAAGGAGAGGAAAGGAAGAGTGGAAGAGGAGGCGGAGGTTTGTGACTTG-----GACTCAGCCGTCCTAGATTGAAAAAAGGTCTGGCAGCAGCATCATATAGGATCAGGAA-----TGGTTACTCTCTTGAAAAAAGATGAGAACTT------AAAGATTCATACCACCAAAAGGGTTGCCACCAAAGAAGGACT-----TTGCAAAGTCATCAAGGTCAAATCTTGTTTTTTTCA-----CCTGAAGCATATTCAAGTTGGGAGCCAACAA-----CAGAATCCAGAGAAGCGTACCATCATTCCAACTGAATACTTAGGAGTTAAATTGGTTTCTTTTGGATTTGC-----AGAAGGTTAAGTTGGCTGCAATTGAATT---------GGCACTTTGAGAGCTCACAAGGCAATTTTGTCTGCAAGTTCTCCCGTGTTTCAAAGCATG-----GTAGAAATCCAAACTTTTATTGGGCATGTACTCATATATTAGTATTTTCTCATCT-----TCCTAGTCTGAGCCCATGTCAAGGGCCTCTTCC-----GACTCTGCTTGCTTCTCAAGCACACTCACATTCTCTTTTTACCAATCTTCTATTTCATCATCAGTAGTCTCACTTTC-----AACCCTATCATGAGTTCTGCAACTTTTTGGGAG--------AATAACTTATTTCTTGCCACCAAAAGACCAAAAAACATGCT-----ATCAAAATGATCACCGGTGACAATGTGCACACAGCAAGGGCTATAGCTAT-----AGCAAAAGGCTGGACGTGGTTCGTTATCATGGCCGTGGCTCTTCAATTTCA------GTGGGCTTGTGCATAAATTGAGACAACTTGTTAACATCAAAAGATATATCA-----ATATTTAAGCCCACTCGAGTTTGCTGCAGATGTGCGGCTTACTTTC-----CAATTGCTGCAGTCAAGCACTTGACAGGGCCTCTGTGCCCGTCCAAGACTGC-----CTTGTAGACTGGTCCAAAACCTCCTTCTCCAAGCTTATT-----AAGAGTATCAAGCAAGCAATTAATTGTATC--------CTCTATCAACCTTTCTTTGTGGTTTTCA-----TGGAGATATCTACTTTGTCTGTTGGGATCCTGAACTTATCCCACCTCGGCAA------TTTGAACTATTCGGGGGTTCCCAAGCCCCCGACAGTTCCAA-----AATCATCTTGGCAGTGTTCAATAATAGGTATCAAATCTTTTGA-----GGAGACATCCAGCAGGGACTTATCCTTCCAGCTCTTTTTAACTAA-----TGGTGCCATTGGATCGATGCATAAATCTTGCTGTAGCAGCTGCTGTGCA--------GTGTTCCAGTAGTTCTTGATCTCGTTGTCAGTTCTTCCCGGTAATCTTCCCGCAAT-----CATTTCAAGCAGACTATTGGTGACCTCTCTGAGTGAGTCAAAAGATAA-----TTGGCAGAAGTGACCGTCCCCTGGTGGAGCTTCTTTGTTAAATATACAA-----AGGGCAATC-GGTACTTTAAGTTTGAGAATATGTGGCTGGAAGT-----CGAGTATTGAATCGCTGCGGCGATGCCGGGAACTTAGGGTAC-----CATATGTGTTACTGAGAATGACTGATGGAAGCATTCGGCTGCT-----GGGATTGAACATCAAATTGATTTCATACCTGGTGCATCAATTCCA-----TAGCATACTTGCTTTCGAAGAAGGCCCAAAATCA------CCAACATGACCAGTCTTTCGAACAAACTCCTT-----TCCGAGACAGAGAAGCACTTGAAACTAGGAT-----ATAATAGCTAGGAAGTTGAATATGGCACCATAACCATATAGAAACAAGTTC-----TTGGTGTCTCAAGTACAGCTGGGATACTTGGATCATCA-----CCAGTGTTTGGAGAATTGTTCTTGTATAGCTTACGCATAT-----AATGCATTTCTACATGGGGATTTGAAGGAAGAAATCTATATGTCTCCACCTCCCGGCATGTTTACTA-----GTTTATGGTTCTCTCTTCCTGATTTTACCCAGTGG-----ACCATGACTTCAGGAATTGACGCTATAAAGCCTCCAACTTTA-----CAGGTGTCAAATACTTTCTATTTCACTTTCACC-----AGCCATGTCAGATAGGGTTTGCTGGTCCGCACGACTGTAAT-----GATGGTCTTGTATTGATGATATAGGCTCTCTGGCTATCATACATCAGATGC-----ACCGACACGATATTCCGCCTGGCATTCACGGCGGACTTCTGAACGGCAGTAACAACCTCTTTGGCC-----TGCACCATATCCGTCAACTCAACATAGTGCT-----CTTGCCTCTGAAGTTCCTTGGTCTCCTCGGGATTACTCCTATAAGCAGGTCA-----TATGTTGAGGGCTGAATTAGAACCTATTCATGAAAGGTTGGACAG-----CTTTCCATCAAAGACTCTTTCCACTTTGAAA-----TTTGCCACCGTGCTGTTTCAGAAATACTAGTTAAGTTGAAAGATCCTGACAC--------TCCAAAGCTTTGATGCCTCTGCATATGAGGGCAATCC-----AAATGAAGTGTTTGAAAAGTTATTTGCAGA-----CCAAGGGTGTAAAATGTGAAACGATCCACAA-----TGCATCCTCAGCCTCCTTCCTGAGCTTAACTT-----------ATGCCTCCAGTATATTTTTTCCTCATTGA-----TTGTTTGCATTACTCGTAAAATTTGTAGAACTGCCTGCTTGGGAAATAGACTATCA-----AGATTACAGGTTCATGTCTTATCTCCCTTCTGTTGTTGCT-----TACGTTTCCAGCATCTGCATAAGCAACTTGTCC--------TTCTGGACGAGTGGACATGAAACAAATCGAGAAGA-----CAAATTGAAAACATTTGCTGCTGGTTCTTC-----ATGTCGACGTTCGGCCAATCCATTTTGCTATGGTG-----ACCCACGAAGCCATGTGATCTCAGAGCAGGCGGAAGACA-----ATGTTATTTCTGCTAGCTGAATTTGCTGTTGCCATTGAGGCATT-----------TCATGAATAGGTTCTAATTCAGCCCTCAACATACA-----TGCTGCACAGCAAAAGAAATATCAGGACGAGTAAT-----TGGATTCAACCACCAAAATGAAATTCTACTGAA-----CGTGTACCAGTGCCCCCAGCCCAAATGCGAGACCTC-----AATATAGGGAAGCTA---ATATCGTACCCTCTTCTCATCATGTGGCTTTGCTCACT-----TCTCATTAACATGCTTAGATGGAAGGTCAAGCCTAGTGCCAAATTGT-----ACAAAGCACCTCATCCTCATATTTGCCAATGGATAATGC-----CATTCATTCAGCCACTGAAGCCGGTAAGGTTGAGGATGTTTCAAGGTAG-----TGACCTGTTTTGGAGTTAATGGCACAAGAGTA-------AGGATATCATCAAAATACACAACTACAAATTTGCCAATAAA-----TAATGGTAATGAAGAGATCATTAAATATGTTGAAGAAGCCC-----GGAAGGCAATTGGGTGTACCAGTCCCAATCCCATGGTGGG-----AGGACATGCATTAATGACTTCTGCTGGATTTCTGCTGAAGAAATTAGCACATGAGCATAATCTTG-----AAAACCATTGATGTATTGTTGATAAAATTACTTTCAAGCAATCTTGCC-----ACCAAATGTCCAGATAAATTTGAATTACCAAGATCACTGCAAT------CCGCCCAATCGGAATCACAATATGCATTCAA-----TGAAAAAGAAAGTTGTATTAGTGACCCTTCCGATCCATC-----TGGTATTTCAGTAGAAAAGAAATTGAAGACCATTCCCCCTCCAGGAAG-----TTCAACAATATATTAAAGAACTGCTCAGCTGTGCATGGGTAAACATCCT-----TTGAGTAGATCGGACAGGGTACATATAGCAGCGTGTTCCGAGCA-----AGGGAGTTGCACAAATGTAGCCAGCACTTA-----TTCGAGTTCTAGGATTTAAGCACTTGGAAGGGCTTGCTACAGGGATTTTG-----TCCACCGAGACCCACATGCATTGCACAAGACTGGCTTCTC-----TCTGAATAGCACTGGTATTATCAGCATGAAGAGGAGTGGAATGA-----AATCGCTCCCAAAAGTCTCCAAAGAGTGGCCTATCAA-----TAATCAATTCGCAAATGGAAGATGGTGACTT-----TAGATTGCTGCATTGTACTATTTGGGAATGGC--------TTTCTGCAAACTTTCCACGGTTACCATGCATCTTAATGAG-----TGTGTTGATGTATTTATTACTACCCAGACTTATATAGACAT-----GGTTTATACTCGATAAAGTCTGATGTGTTTAGCTTTGGAGTATTGCTAC-----TTGTGAATTTGAGCATCCCCTGCACCACATTCA-----CCAATTCTTGGTCCAGCTCCAGTTGACCACTTGAGTGAGA-----TCTAAAGACATCATGAGACGATTCAAAGGTCTCTTCATCTGCTTT----------TGCCTGAGTATAAGAGTGAGGAACAGAAATAG-----TTCTCACCAGTGTATTTCCCATTCCTTTCATAGTCCTC-----CTAATGCTGGTTGAGCCCTCAGAGCAGCATT-----------AGAGATGTTGTGACTTGGAATTCGATGGTTGCA-----GATACCGATAAAAGTGGCACAATCACCTA-----GTCTTGCGCTCCCTCATGCCTGAATCCTATGCC------TGATCCTGAAGTTTATTTGGAGTGGGAAACTAAAAT-----CAACAAAATGGAGTCGCTGAGCGTAAGAATCGTCATCTCTTAGATGTTGTTCATA-----CATTAAGCATTTGATCAATGAATTTTGGTGATTGTAGGCCGTCCAAG-----TGGATGAAAAGAGAGCTGAGGAGATGAAAG-----TAAAGAACAAATTCACACACAGACCAAGTTTAACCAGAGTGCTCACCA-----CTTATCTGAAACAAGTCCAAACCGAGCAACCAAAAGATTCCATTGATGTTCAAAA-----CTGGAGGCAAACTTGTCATGGGGTTTCGAAAGGCATCAAACACTGAAGA-----CTTCTTTACCTTTGAGTGAACGTGTGAACTTAGATGGCAAAAAGAAGGCAGAATTTG-----------TACCTTCCGCCAGGGTCCCACTGTTGGTATTGTTGATGGTGGACC-----AGCTGCAAAAAGACCAATTGCTGATGTGACAGTAC-----CGCAAAGGACTCAAGGAGATTGGAATTTTGAAAGATGAAGGAA-----TCTCAATGGGACAATACCACTGGAATGGACTTCAATGCAATTGACTT-------AGTTTTGGCATCAAAACCAAATCCAATGCCATT-----ATCGTGGCAAATGTGCATGCGTGATGCTCCATATGATA-----TTTTCTTCTGGAATTCTTTTGTACTTTTCCAATGCAC------TTAGGAGCTTTAGAGCAAGGGAAGTGGATACATGGGTATATCGA--------TTTTATGTGGATTGGTGGCTTCCGATCATCTGAAC-----ACCTCTTGCTATATTAATGGACTTTGGCAGTGCTCGACCTG-----CTCACATCAGGAATTGCAGGCTATGTTGCAACCTCCTTTTATT-----CAAAAAGGTAGAAATCCAAACTTTTATTGGGCATGTACTCG--------GTGGATGCTCCTCCGCTTCCTGCATTGTCATTCTCGCCACA-----TCAAAAGTGGCTCCTCATAACCATCATGATAAAATCCA--------GGAATGACAAGGGATGATCTGTTCAAAATCAATGCTGGAA-----GACATTTCCCGCATTGTGAGCTCATCCCACTTTGCTCGTCTGGTAAAGCTGTTGGAT-----TCTACCTGGGCATTTCAGTTTGAATTTTTCCTCA-------------CCTAGTCTCTGCAGCAATGTAATCCCTCTAGGGTTC-----AATGCATCTTTTGCAACTGGAGCAGAAATTAGTCATGG--------CCCACAAGTGTGACTAAACGATGGTATCATTAGCTCTTTCAATGAA-----CCATTTGTGAGATATAGATTTGCATAAGTAACATCACCAACCAATAGAACAAGATCAGGTTTATTA-----GGTAATTTAGGGCTGCCCCACTCAACTTTTC-----TGAACCTCAACATGTTTGAAAATTTTCCCACAGC--------TATTACAAGGAGATGGAGGTAGCTATGATCCGGGCTAAT-----CCAAATCTGCTTGAGAGCTTGGGTGCGAGAAATCT-----GAGAAGATTCTTGACTTGGCATCTATTA--------TGGCAAATTTCCCTGGCCACATCAATCACCCT-----TGAAAGTCCCACTCCAATAAGCCTAAATGGATT-----GTCGTATTCAGACAGTGCCAGACTCTGTCTAATTGGAGCAGATCA--------------ATTTTAAGCCACATATTCTCAAACTTGAAATACCG-----TCATTCTTAAGCTTTCTGATTCCTCCATAAAACCCAT-----TATTACCAAGAAAACCAGAGTTCAATACATGAGATAAAAT-----AAGGTTTCAAAAGACTCAAGTAGGCCAATTAGAGAAATCATGTTTTGGAAATT-----CACAAAGATGCACTGAATCGTTTTTGCCCGGTTGCCAA-----ACCACAGTACAAGAAGTTGCTGTGCCCTTCATCCA--------TTTGGAAGACTGAGCAGGATCTTCCAGTTTTGGTATTTTTCT-----GATTCCAGCCCGTTCATGATCTCACCATTGGTG-----GAAGTAATACCAAAGCTAGACATAACAGC-----TTCCCATTCTCTCATCCTTCTCCGCTAACGTCGTCGTTCC-CGAACCCTAAC-----TGCAGGAGCTTTTCTTTGAAGAAATTCTTTTGGCAGGATTTATTGGAT-----TCATCATAGGAGGAAACAAAGCAAGGGTTTTGTTCATCAGCG-----CACATGAACTGACTGCCATACGAAGATTTGAATTGACAGAAGGAATTTC-----CTCCAAGCCCCTTGCAACATCTAAAGCTATATGAACCCTTATATCCCAGCTCAATGGCTCATTATTTTCA--------GTATCCCATCCGAAAGACTTGGTCAATTCTTTAGTTG-----GAATGCACATAGACCAAGTTGTGCCATTGCCCTG-----TACATTCAGGAAGCCATGTTCTGGGTATAAATTGAAAGAAAT-----ATTCAGTGGCGGTGAATTCACGGAGCTTTGTGTTTGTGTATGGGTCTGACCCG-------TTTATGATAAAAACTGTCAAGAAATCTGAAG-----CATTCATGGCCTCTGCAAGAAAGGAGAAGTCCAGAGGG-----TATATTCTCAATGTCCTACTGGTACTGGGATC-----TATTGTCCAACACCTTCTTGTCCACCAAAATATGATTTTTG-----TACGACCTGTTGGTCCTGCTCCAGCAAATGTGAACATTCTGAATAATCTCTCTCAA-----ATGGAAGAATTGCGTGCTGAAAGTCAGCA-----CTGTAAGCTGTCCTTTGTATGTCTGCCAA-----ATACGATCCAAAGAGCTCCTCTACTTCAAGTTTGG-----CAAGAGGGACCCCAACTAAGTAGTAGCTACCTATGTTT-----GCCTGGAGGAGAAGCACAAGCTGGGGATCGGGTTGCAAA-----TGAAGAAGAGGAGAATCTCCCAGTTGAGATATTTCCAAGAAAATA-----AGAACAGGGAGATTTTGACAATTGCATATTTCAACCATGTA-----CAGGAAGTGTCATTGGCCTCTGATGACCAGAATGA-----GTTGCTGCAAATCAAAATCTGGAAACATATCAAAGTCCTCTGCAGGAATGTCTCTTG-----CTGAAAGATTCCCTTGGTTCATGCCAGGTCCTGATTGACC-----AGGAAGGATATTTCTTGGCAGGATCTTGTACAGAAA-----ATTTGGGAGTCCAAGAGTTTTATAAAACGTTC-----CTTGAGGATTCTAGAAATGCACTGAGTCTGAATCAACAGTTGGAGATT-----ACAAGAAATGGCTGGCCAAACAGGATTTGATTCAT-----ATCGAGCTGTTCATGTGTGGATTTTTGCCGAAAATA-----TTCGTTGCCTGGTTGATGTACCTGGACAGAAAGT-----TGGTAATCAATATGTTGCTGTTCTGTAACCCGTCTAACATGTGG-----TCCTGTGCTGGAGAATGTTTCTGCTCAGAATTCTGCAA-----TAGAAATTCTCTTATCCCATTCGGAAAGATATCATC-----GGCGAGGCAAACTTGATCCTGTTATAGG-----GAGAGCACCTACAACGCAGAGCAACGTGCC-----TATGGCACCTCTACAAGGAGTTGTATCCGTGGATGGGAGCACAGTATCTCCTGCTGCTATA-------GTTGGGTATGGTATCAAGAAATTGCAGATAATGC-----TTTACTTTCCAGAATGGATCTACAATCTCTTAGAAC-----CTAGTACCAATAGGCAGCATAGGGGAAGAAGCACTACGCCCAGGAATCAACAATATGAAAA-----GCAACAAAAACTTGGAAAAAGAAACCTATTGAGT-----TTGTGCAGCAACTAGAGCAGGTTTTCTTACAAGACTGTTGCCTTTA-----GATTGTAACTTTCCATGAATTTCCCATTTATCACTCAACAA-----CTTTGCTATGGACATAATCTGCTAATGCCTTGATTCC--------TCTGAAAGCAAAGGTGGCTGAGGCTATGGATGTTCTGAGGAA-----CTTCCTGGTAGATGCAAGGCTGGGACATTTGGTTGGGGCCAAGCTG-----CGGACGAGGATTTCTTCGATAAACTGGTAGGCGATGAGTTTGGGCCTACCACAACC-----CCGAATGTATTCAGCGCCCCATCCTTGGAACAGTTCTTTGGATGTGTCTAA-----TTCCTCAACAACATCTTTACCAAAGAACGCATATTGTGATGCATCAAATACTG-----TTACAGACGTGCTCTCATGGATGCTGAGGAGGCAA-----CAGCACTCAAGGTTGCTGCCTTGATTCTTTC-----ATCAAGAACGTTTTATAAAACTCTTGGACTCCCAAA-----TACACGCCAATACGATGACGCTTTACATTGGTCGCGAGG-----GCTGGAGTTGAACATGGATTTGGTGAGAGGCGGAGTGA-----TTGAAAAAGTGATAATCGCATATTGCTCTATTTGTTGGAGATGCTTGC-----GCTGGGAAGAAAAGTGTTGAGGAATCTCTTTG-----TACTTGACCGGCAAAACTTCCTCCAAAGCATCCATGGTATCCAACGG--------ACAGTACCTGGAATCATAAATGTCTGCATGAAAATGTAAACCATGCAG-----TTGTCTGACGGGAGATCAATGGACTCTGCAAATTATC-----GCATCAGCGGCCGTCATCACTTCGTCCATT-----GAAAGTGTTAAGGAGCTTCAACGGAAAAGGCACTCAGCAA-----TTGAATACCTTGGCACGGTTATCTCCCCATGTTAAATCAAAGTC-----TGGTAGGTATGAATAGTTCTTCCTTTAAATGCAGCAATAG-----A-----AGCTAGTTACCTCCACGACCTCGCGAGGAAGTA-----CTGAAAACCTTGGCAATCTTTTCTGTAGGGACCAA-----GATTTATTAGGGTCTTCTGTCTTGAGCTTTGGAGGTCTAATTTCACCCTTCTTACCCTGCAAA-----GCTATTAATATGATTTCGTAACTAGTTTGTTTTGTCGATTTTGCCGATTGAATAGAATCAAATGCAATCAAG-----TTGTCTACAGTGTATTTCCTTACAAAGTCAAAAGCTACTCTTTTTGTCCCAT-----GAGGAGATTTTGAAAGGGATGGAGAAGTTGG-----TTTCGGTTGTCTCTTATCTCGTACTTTATGTT-----AAAGAGTTCCAGCTCTAGACGAACTGCATCAAACTCAAGTT-----TAGGATGTCTTCTTGGCAAAGGTGGAGATGTTATTCAAAGA-----CCATCGTCATTTGGTCTCCCTGGTGGGTTACTGTATAT-----A-----GTGGATGTCACACCGTTTGCTCCCTGAGGGGCTGAGAGA-----ATTGGAATGATATGCAATGTGTTCCCTGAAACACTT-----GTATAAAACTACGCCGAATCCTTCCTGAACCATAACCT-----TTGTACCACCATGTAACGACACCAAAAGGAAGAGCAATGGCATCA-----TCAAAGCCACCAATCTTGTGAGAAGCCAAAAACTTGCTCCCATTAGAA-----GATCAGTTTGGACATCATGCCTCTGGTGCAT-----TCAAATCTGGGAGAGCCTTGGCCTTTTTGTCCCAAGGA-----ACCCTTCCACCTGAATATAGTTCAGAAAGGCAGCCATGGC-----TAAGAAAGCTTTCATCCGCAAACCTAGTTTGCGGAACATAAACCTCT-----CTCGGAAGCATGTTGTTGCATGTGCTGCTGTCTGCA-----TTGACTTTACCTGACGCTTGCATCTGCCAATTCATGAGGGTTGGCTGCCA-----CTCTCAAAGAAGGTCAAGGAAAAGCTTGG-----GTTACGCCGGCGAAGATGCGCCCAAAGCTGTGTTTCCTTCTGT-----TACCTTCAAGTTAATGACAGCTACTTTACCAG-----CCATGGCTGTCCCTTTGAGCTGATGGAAAATTGGCCAAAATATAGGGAAGGCAA-----GTTCTTACAATTGGAAGCTTAAGTTCAGGGGCATGTTGTGACA-----TTGGCATGAGCAGTTGAGAGGCGTATTATTGT-----GGTGAATTCACAGACATCTCAAGCACATTGCCCCATG-----TTTACTGCACCATTAGGAAATCTGATAACAACAGACATTCTTTTGCGTA-----CCAAATCCTTCTCCAACAATTGAGCATCCTTAACCTTCCA-----GAATACACCATCGTCATTTGGTCTCCCTGGTGGGTTAC-----AATGGGTCATCTTTGATTGCAGATTTCCATGCC-----CAGACATGGGATCCGTTATGGCAAAACCAGATACTTCTGCTTCTGCTGGAGTGCAG--------CTTGCTTGGATTGTTTTACTGCACTGTTGGGTTGCTT-----TATCGTCGAATGCCCTTTGGCCTTTGCAACGCCCCAGCCACT-----TTCGCAATGGTCGTTGTCTTTCCTGCTC-----TTTATGCTCCTGAGCCTTTTGATGTTGGGAGAATCTTG-----CCCTGGTTGCATTGCTACGACAGGCTTGTTTAGGGAGCATATTCCCCTGTTCAGGC-----TTTGTAGTTATGCATGATTTGCACCTTATTCACACTGATTTGAAGCCAGAAAAT-----ACCACATCACAAAGCACCTCATCCTCATATTTAC-----AGACCCATTTAGTTCTCGAGTCTGTTGC-----GTGATATGGATGATTTTGGTGAACTAAAGGACTATTTTGA-----TTTGGACCATGGGAACTTGTGTTTAGCCATTTTCCGCCTACTTGCAGCTACACCCAAGTAATCTCCA-----AGGACATGCATTAATGACTTCTGCTGGATTTCTGCTGAAGAAATTAGCACATGAGCATAATCTTG-----TTGCTCATCGGTTGTCTACTATACAGAA-----TCCTAAGAAGGATAATACACCATTGCTGCAGTGCACGCATCATATGTGCCCTATA-----ATGATGGAAGAAAAAGGGTGCTATCCAAATGTTGTGACT-----ATCTGCGTGGATTAGAAAAACCCCTTTCTTGCA-----ATAATGTCTCAAAAAACTTTTTACACTCCTCAACA-----TCCTGCACAACAGCAGCCAGTTCAACAATCTGGACACCCAATCCACCAG-----AGCTCCAAAGCCTCCTTCGCTAAACCTTCATTAG-----CCCAACGAGTCGTACGTGGCCGAGTCACCTGTCTCCTCTCGGTCA-------GGAAATGTGACAGCTGTTTTGAGAGTAATT-----------ATCTTCCTGCATCCCTCAAGATTCAGCAGCTCAA-------------------------------------------AGGGAAAGGAACTTTGACATAGTGAGGCCATTCCCGAAT-----TTGGAGATTTATTGGTAGCAAGGCGAGTTCTCAATGTGCAGGTTAAGGAGGAA------AAGAAATATATGTAGAAATATAAACAACTTCCGAAAC-----TCTCGAGACTCTACCTTCCCGTCAGCAAAGATGTCACTGCCACTCA--------TGTTCAGCAGCGTGCTGAAAGGCTTTTCCT-----TAGGAACCACATCACAAAGCACCTCATCCTCAT-----TGGTTTGCATCATTCTCCCCCTCTTGAGAAGGATTTGTCCTCAA-----TCTGATGAAGAAGCTCTGAGGATGGGTGATTACCGTGACATACTAAG-----TGCCATTCCAAGAAGTTGGTATGCACAACTGCT-----TCCTGCACAACAGCAGCCAGTTCAACAATCTGGACACCCAATCCACCAG-----TGCATGCAGAATGAGTTGCGAGTATATGCA-----TCAAACATGAAAGAAATCAAGAAAAACCACAAGTA-----GTCAACATCTTTGCTTTCCAGATCAGAAGCATC-----AGCTTACCCACTATTCACTCCCAAAGTCTTCATA-----GGGTTCTGTGCCGCATATTTTTGAAGAAAAGA-----GCCATTGAAGAATTCTCCAATCTCAATCTCCA-----GCAATGTGTAAGGCTGCTTGATTGTCACAA-----TGCTTTGGCAACAAGGGCATTGATCCGTACCTTGAATTCTTCATATTC-----CAACCGAAGCCAAGGTAAATTTTGCAGGATTATTGTGGGGGTCATC-----GGTTTTATAATTGATTTTCTCTCAAAGGCAACTCT-----TTCAATCTCAGAGAAATGGCGGTTCCAGCGGTTCCAATCCCATTC-----GTCCTTTTGATTTGCATACACCCTTCTAAGGGTTGC-----CTCCGTCCCTTGTCTCTCAATCCGGCGTCGTTTCCTCG-----AATGCATCTTTTGCAACTGGAGCAGAAATTAGTCATGG--------GCTTTCCGTTAGTGGGTTTTTCACTCCTGCCATCAATT--------ATGTAGCCAGCACTTATTTGGTGGAGAAAT-----CTAGAAGCCCATGGACACACCCGGCACATGG-----TGAAAAAGAAAGTTGTATTAGTGACCCTTCCGATCCATC-----TGCAAAACATGGTTCATCAAACGCATAAAT-------GTGCATACCACATGAAGCTCCTTTAAATGCTT------TATCTGAAGAAATAACTGGATCACTCCGCAAG-----ATTTTGCAAGCCATTGAACTGGAAAGTGG-----TCCCACTTTCCAGTACAAAATATTGCATACGCATCAGCTGCA-----TATAAAACTACGCCGAATCCTTCCTGAACCATAACCTAGAA-----GGAAGTTGCTGGTGAGGAAGGTGGTGTCAGCCAAAGCAATATCT-----TTAGAGATCAGAAATTGTTGAAGAAAGAACAAGATGT-----TTCCAAGCAGAAGCTCTACAAGGCTTGCAGTTATGTTATC-----CAAGACTTTGGTCACAAATCTCTTGTCCAGCCTTGCTGG---------------------------------------------------TGATTCCTGGGCGTAGTGCTTCTTCCCCTATGC-----GTACTTGTCTTTAAAAGCTTTAGCACATGAACTGA-----TGTCAATGTCATCACCTCCAAAACCATCTAAGCGTTGTAA-----TCGTTGCTTGCTTTCATGCATTGGTTGGAAAC-----TTTATGGTGGTTGATAAGGTTTGTCTGGTCTGCAAC-----CCTCCAGACCCTCGAGTCCTTCCCTCCCATAGTCTTCGCCGGCGAGGCC-----ATTCAAATCTATAATGTTCGGGTTGATGAGGT-----TTAGAGATCAGAAATTGTTGAAGAAAGAACAA-----ACATACATTGGACGGTGAGGCATCAATGGCGCCTGCAAGAAGTTCTGAGAAAGATCTAAAACTGGAACAA-----GATGATACGATCAGAAGGCCAGGAAAGCCCACATGCAG-----TGCACACAATTCTTACCTCTCGGGACTCGATGCACAA-----GGTAGTAGATCAGAGAAGGTGAAGAGGATTTTCCAGCAATTCGATGCGAATCGAGA-----TGGAAATGAATAGTAAGATTGTATTGCCCAAC-----GTATTAAACCCGAAACTCCCGGCGGATGACCAA-----TTCCTGAAACAAATCAAATTCATCAGAGCTCAG-----CTGTGTAGGGTTTTTCAGAAGAGTGGGACGGGG-----ACTCTTTTCTAGTAACAACTCCCCTTCTTCAA-----TCTTTTTCCATCTAATGAAAATCTAATTAAATCGGTTTATG-----AAGAGATTCCTCGGCAAAACCATTTTCTGCAAGCCCTTGAATCA-----AAGCCTGAAGCTTAGAATAAGAGCTGGTTGGTTGGGATGTAACAGTTTTGTTACTATTGAGGCAA-----AGCATCGACCAGCCAAGTTGAATCAGTGCC-----GGAGGGCTCTGTACACTATGTTTTCTTGAGCAGGTAGCCTTCT------------------TCCTCAAACTCCTCAATGCACAATTTAAG-----TGAAGCCGTCGGATCTCTGGATCTTGGTGTCTGCGCAG-----GGAAACATGAGCCCTCTGTCTCCTAACAGTTCCACCACT-----GAAAGTGAGCGTGCCAAGAGAGCTCTTAGCAGCCAACA-----TATTGCTTATAAATAATATTACATTTATAATCCATCGATGTGATA-----TAAACAGCTCAAGCATTACCCAGCATTTTGCAGGAATGGGAC-----GCTGTCAGCCCTTTTTTCTGTGGTTTCATTGTTT-----CTGAATCCAATGCCTTCTCAACTGAGGTATCTACA-----TAGGCCGAACCCAAATGCATTCCATGCAAATCCAACTTGACCTCCAAAGAA-----TCAGCCATTGATCTTGTTGATGAGGCTGCTGCAAAGCTGAAAATGGAAA-----GGTATTTTTGTGGCACTTCCGCATCATGATGCA-----CTTTTTAACTGATATGTTGGCAAAAGCTTCCTATCGGCACCTCCAA-----AGGTCCTCCAGGTCTACTCCAGGGAGATCAGCC-----TATAAAACTACGCCGAATCCTTCCTGAACCATAACCTAGAA-----TGGATCTGGTTTGCGTGGTCCCTTAGAGAATGCAACAACTGATGCTGTGTA-----GA-TTTAAATCCATTGGAAAATAAAAAATACGCATGTCGGATGAAATG-----CGGAATTGATTATCTTCATGCATAAGGA-----GTAGAAGAGAAGAACCAAGATGAACTTAAAGTGATG-----ACTTCAGGATCACTTTTACCTTGAAAAGATGGGATTTTAAT-----ATAGACAGAACAAATAACCTTCATTTTTAAAGGCTTGTCTTGCA-----CCATTCGGGTGATTTGGCAGCACTTTTGAATCCTTTTGGT-----GACCTAGCTGGTTGTGATATTGTTTTAGGAGTTCAGTGGTTA-----ATACGAGGGCTCCTAAGCCGTCTGAGATCGAATCAGCTGTTCAGTGGGCTTGTCGAAAGAGAGCTCAGAA-----GATGAGAAACTTCGCCAGTCTAAGGAATTTCA-----ATTGCCACCAAGTATGGAATAAGAAGCAT-----CTGACAACCCTTTCTTGAAATATTTCCTGCA-----TTGGCTGATTAGCAACATCCACAACTCTTCCTCAATCATGTCCTG------TTTCTACATGGGGATTTGAAGGAAGAAATTTATATGTCTCCA-----ATGCAAGAAGCCCCATCTGTTCAGTAAGATGATCCATATACTGAATCTTG-----ATTGGCCACCCGATGAAAGAATTTAGTGCATTTGTCTCCTTCCTTTAGCCA-----GGTTTCGTATTCGATTTGGTCCCAACCCCACCAAACGACGCCGGAGAGCCCGCG-----AAAACCAAGGAATTCCAATAGTCCAAGCA-----TTGTCCTTTCAAATGCTTCAAAGACTCATGATCTGTGTGAATCACAAA-----AATCTTTGCATGGATGGCTACACTCAGCGGTCTGTATCTCTCT-----TTTGCTGATAATAACCCTAGAGAGACAACACTTTGCATTGATTCAACATTACCGCTGTGGAAA-----GTCTCAGATTTTTCTTCAAGAAATTGTATCCATAATTGATTAGAAT-------------ACATATATCAATTGGAGGTTGTATTTGG-----AATTTATTTTGCAAAATGGCCAGGGAAGGTGTTAGACCAAACCATTTCACTTATTCTACCA-----ACTCTATCTTGCTTCTTACTCTTCCAAGAAATGAGTGCATTGCCT-AAAAACATGTACCAGCCAGTAACAGAGC------GGCAGCATGGCTTTGTCGTGTCTGTTTGAGTGCCGAAGTC-------AACACTTTCATTGGCCTTCTCTGTGGGTGTACCCATGCGGG-----ATGCTAATACTCTTCTCCATTACTCCAATGTCTTTGA-----ACAAATGTAGCCAGCACTTATTTGGTGGAGAAATTGGCC-----ACGGATATGGTGCATCAAGCCATAAAGGTGGAGGAACAATTCAAA-----TAGATTTTATGTAAGCCAGCTTCCCGAGTT-----GCCCAAGTCCAAGTAAGTGAGCTTGGAGAGGTTTCCAATGGC-----CTTGCACTAGCCGATTTAACTAGCCTAGGAGAT-----ATAGAGCATGGCTATTCATGAAGCCCTTCACAAAAGCCATGTGGGTCCTAATAGGAGCCAT-----AGAAAAGGTATATACTCCATGAAATATGATGTCTATAGCTTTGGAGTTCTACTTCTGCAAATCATAAGTGGC-----ATGGTAATGAGAGCAGAACGGGCATCACCCTCTTGGTAGAC-----GTTTTTGACAGCGAACACTGAAGGTGCCTTGATATCG-----GGCGATATCTCGCCGCCGACACCGACCGCCAT-----AGTATTCAGGAAGGCCACCACCAAGCACAAATGGAGGCAACAA--------AAAATCATAGATTTTACACATGCTGAAGAGAG---ATTGTTGAAGGA-----AATTTGAAACTTCTTTGCAAGTTCTCCGTGGCTTTGATAC-------TTCTGGCATGATTTGTGGTGTGGGGATA------TATTCTCTCCAGAGCTTGTGACCACTGATTACAGATTACAAAAACAGGCGGTGCAC-----ACAAGGTTGATCCATTTGCAGAGAAGGCGATGATTGAGATTAAAAAGCAGTATG--------AAAACCTCCAGCTGAAAAGGCCCCAAAGAAACCCACGGTAAAAGCTA-----GGCACAAACTGGGTCCTACACAGAGGACAGGTTTTC-----ACCATGCCAAAAAACCCACTGCAATTGGAATCTTGCATAGTTAAAGCAAGTTTTG-----GCGGTATTGTCATGTCGCTTCTCATTTTT-----TCTGGCCAAGAAGCAATATCTAATGAAAACTTTG-----GACCGACGAGCTTGTGGATGGGCCTAATGCTTCACACATTACACCCAAGGCTATGGAAAGAT-----CTTGAAAAGATGGGATTTTAATCTTTATATTTCCTAAA--------AAGAAAAGAAGTAAGAAGATGATAATGGTTGCATTATGG-----GGGAATTGCTCGAGGACTGCTTTATCTTCA-----TTGGCAGGCCTGTTATTCGTGGACGTCCATCAGCTAAAAGAGCAATATATATTTG-----GGCAGACCTTTCCATTGTATCTCTTTTTTATC-----ATGCACTTTTGTTGATTTTGAGGCTGATTTGGTTAATTCCAAAGA-----CCACAACTTTCGATGCCCAAACTCCCTATCTGAACAA-----GTTGGCCTGAAGTGCCAAGAACTCCAGGCCATATGCTCTCCTTGCAGTTGTTCA-----TCAAATTCAGGATCCTGGCACCTATACTCAGCTTGTTCTTGAAA-----GATCCAGTTGATGTATTAAAAGCTGTTGGTGAAGTTGGCAA-----TCCTTCTGGCACTTCTTCAACACATTCGCCGAGATTTGCAGAGGAGCGAAGAGGATAT-----CAGTTCTGGGCTCAACTGCATGTCTTGTCCGGTTCAAGTCA-----AAGAAGAAAAAGAATCTTTATTGCCCAAAAAACCATGTTTCAAAAGAT-----TCCCATGATTATAGCTGCCCATCCCTGAACAAGACCT-----TACCTCCCTTGCCTTGTCCTCAAGCTCACGGTCA-----CTGATGTTTTTGGTTATGGAATAATGCTTTTAGAGCTT-----GGGAGATGAGGCGTATGTTGAGGGCTGAATTAGAACC-----CACTTGGAGCATCCCATGGCTTCCTCAGCCAACATCTCC-AAC-----ATTTGGGTGGGCCCCAGATCTAAGCATGTCTTCAAAGATCTTGAGGGCTTCATTTGCCAGC-----ACTCTATCTTGCTTCTTACTCTTCCAAGAAATGAGTGCA-----AACTCGTACCGAAATGACATTATCCAGCATCAGATGCCCCAAT-----AAATTGGCTTAAATGATGGACTGCAAATGTGATGTCTGGTC-----TGGTAGAGCCTGCTCGAGGGCTGGTGAATGGTGGTGACCAC-----TGGTGCTTAGATGAACTTGTCAAGATTGT-----TTGTGATTTGTATGATTGGAATTCTTTGATTTTTGAGGCTTCTCAA-----AACCCGAGCCATGCAACTCAAGGAAGAACTTACCTTGA-----TTTTGTGCTTCTTGTAAGCCTTGACAATGCTTTGGATTGA-----GCTTCCCTAGCCAACTCCTTCCATTTCTTAGCATTCCTTCTCATTTCTTCCCC-----CTCGAGAACTGCGTTCTGCACGTGGGTTTCAT-----TACTGATACAACATGTGCAAACGTGTATGTTTCACAACCACA-TTCATTA-----GATACAAGATAAGCGTCTCTCTTTGCTCGAGTCATGCAAATTAGATAAGGTACA-----TCCATTTTAGTTTCCCACTCCAAATAAACTTCAGGATCATTTTTACC-----TTGCAACATTTGACTCCACTATCCATTTTTACAATTTGAAACGTG-----GGAATTAGTTTAAATCTTGCATCCCGAAACATGTCATTTCCA-----GCGCCTCCACCGCCCTCGATCTCCTCCCCGTCGCCC-----TTGATGGAAATGGTGAGCAGAAGAAAGAACTTGAATGCATTTGCAGAACATT-----GGATTTGAAGACGACCTTTAAGTGCAGGCTCTAAACACTCACAAATGATATC-----AACAACTGCCGCTGCTATAGTCCCAAGCTTA-----CTGAACCAAACAAAGAGATTGGACCAGAAGAAGG-----CCCAGGACAGCACAAAGATCGTGCACAGTGCTCA-----TTACTAACTTCCCAAACTGTTTTCCACAAATCCTCACTAAAAT-----TACAGTGGGAAGAACCACTATGATCTGCTTGTCTGAGAACTCAT-----ATGAGAATTCTGGTGAAACCCAGTTTTTA-----TCACCATCAAAGAAGCCAAGTCGCATTAGGGTCGCAAAATT-----TTCATGCCAGTGAGCTGCTGGAAGAAGGGAAT-GCAA-----AGGCCAATACCACTTGCTTCTGCAATTTCTT-----TGCAACAAAAGCACCAAAAACAGCAGCATACCTACACA-----CAATTCCACAGTCAATATCTAGGCTTGTGAATCTTGAA----------TACACCTCATAATTCCGAAATTCTTTTCGACTTCTTCCAGTGCCTT-----AAATCCAAGTGATTTCTCCAGCTTTCCACAA-----GCCCTCTGGGCATTGCTCGGAGCCATCAAGAAGAG-----CTTTCGACAATGACTGCCCTTTTGGAGGGTATAAGAT-----CCAAATCTCCCCCACAAACTTGGCATCAGTCAATTGGTCAGCCCA-----TTGAATGGACCCATTTGAAAACAATTAGATAATGAC-----ATCAAACATGTCTTTGAGGCATTGGCAGCAGATGGGTGG-----TTGGAGACTGTCACTCAGTCAGAGGCCATTCGGAGGCGCTATCGTTACCTAA-----TCATTCTACTTTACAACAGTGGGTTTCTA-----GCTACAACACTGACACACCACCCATACGACTGAGTTATCATCATGGGAATCATTA-----ACTTACACAGCATCAGTTGTTGCATTCTCTAAGG-----TCAGCAGGAGCACCACCATATCCACCTCGACCACCAGCA-----GTTCTTGTTAATCTAATTCATTGAAATTCCGTCCAGTTTG-----TCAGCAAGATACTCAGCTCGAGAAGCTTCCAT-----ACGACTGGTCCACGGTGAAGCACGCCCTTGACCTGGGCTGCG-----CGAGATTGTGAAATGCAGTTCGTTACGGGTACTTGATCTTGAAGGGAACCGATTTT-----TCTCCCAACATCCAACGGCTGAGGAACCTCCAC-----CTTCAGATTTCTTGACAGTTTTTATCATAAA-----TGATGCTGAAGCTCTCAAAGAATCTCCTCCACTCCT-----TGAAATCTCTTAAGCAAGGGCAATCTCGAAGTC-----CCTGAGGATGCCTCTGCAGCCCTTTCTTTTGATGGCA-----TGTTCTTGGGCAGAGCGGAGGGGCCTTG-------TACACCACAGCGTAATTGTTGGATAACATTCAGGTTCTCAAAGATAGCA----------------------------------------------------ATCCAGTTGACCGTGTTTTCAGTACTTACGAATTTTC-----TGTCACAAGCGATGAATCACCAGCAGATATGTGGCCAGCACTGGAGATATCCCACAACCCAGGCCAGGAATCTT-----GACGACGAAGACGAAGAAAAACGACAGCGGCCTTCTAATCACAAATCTCAATCTCCATGGGACTTCGG-----GGATTAGGAGGCATAATTAATTTATCTCCTTCTCCTTCCAACATTTGAACCACA-----ATGATTAATCTTTTGAGATTGACAAAGGGAGACAA-----AATTATGAGATGATATCTTTCCGAATGGGATAAGAGAATTTCT-----CTCAATCAAGGAAAAACATGGGTTGACACATACAGCAGATCATTATGCTTGTAT-----TACAAATAAAACTCTCGCGGTTTCACTTAACTT-----CAAAGTCTATTCCGAAACAATGTAGCTGGCCTTGGTGCAAGATA-----ATGAAGATCGGATTCTAGGTTATGGTTCAGGAAGGATTCGGCGTAGTTTTATA-----CTAGATGCTGGGAATCCAAGTGGGCTATATGATTTTGGCTC-------TCAAGAAAGAGATCAATCACCGAATTTGGAGCTGCCCACGCTTCATTTA-----TGCAAAACCATCTAGTAGCTCAGAAATTGAGAATCAGGATG-----TGAGCAAAGCAATTTGTGGCAGTTTAGCCTGTCAA-----GTATATTTTGCAGTCGTACTTTGAATCTTCGATCAATCAGTG-----AGGTTCCAAAACTTTTTCAAGGTCTTGAACCTTAACCTTATCCATGAAGCTTCT-----TTTTTGATGTCCTCCAGAATTGCTGTTGCACCTCTATA-----TACAAATAGCTTCCAAAGCTACCTCCAGGGCCCGGAACTCAAA-----ATTGGTCATCCGCCGGGAGTTTCGGGTTTAATACCGA-----TTCCTAATGCAGGCTTTTGGACTTCAATTGAATATGGAGTTGCAATTGGCATCACAATTGTTGGAGAAGCATGTTTTAAGGACTCAGA-----TTACTCCACAAAGCTGTTCGCCAAAAGAGTGAAAGTTCCTTTTCAG-----AACCATCGATGGGTTGAAGAATGCATAAAGCAAGGAAAGCGTGTCCC-----CCATTGAGGAACTTGCTTATATTTTCTCATGAGCTTTGTGTGCACATCCAT-----GGTCAACGGCTGCATGAAATGATTCTGAACCCTCCAATGAAAA-----TTTCAATGGCGGTTCATTGTCCTCTATACCTCCCATGAAATGC-----TTCAGCATCGCATTAAAATACCTCTTCGCCATCATATACCGCCCCCGCCTCAAAATCACCTTAAACAAA--------TGAGTTCCTTTGCCCGATGCCGGTGCACCCGATATCATCACCTTCAAAGGCTCGC-----CTCCATAAGGAAGTATTCTGAATGGAGGTTGGTA------TCTTGTTCTTTCTTCAACAATTTCTGATCTCTAA-----GTTGGGATTGTGGGTGAGTTTAGGGTACCTTATTGAGGCAGTTGGTCTACTTACAGCT-----AGTGGAGCAGGTGTCATCAAGTCGCCGACAACCTTGCCAT-----TTCGTCCTGCTGCATCATATAGAGCTGCTCCAGATTATTTG-----AAACCTTTTGCTGTATTCCATAGTAATTTGAACCCACTACCAGCATTAACAA-----TTACCGCCAAGCTCGAGCAGTTCGTCGCCCTCGCCGT-----GATGCTTCGGTTCTCCATGTACAATTTCAAGTTCTTGATTTCCA-----CTCCAATTCCTTATTCACATGGATGGCAAATACTTGAGCTAGAAACTCA-----A-----GAGCTTTCCTTGTGAATCTGAATCTTGGGTTTCCTCCATAATCTCGATCCA-----TAGAGAGGTTAAGCATTAAAGTTTCAGGCAGAGC-----TCAAAATCTAGGCAGCGCCTTCGCATACCACGGTGCAAATTAGAGA-----TGGAGGTGGTGATGAAAATGATTCTGAAGTGAATACAAAA--------TTTTGTGAAGAGGGCGGTTGATGACAACC-----ATTGTGCAGGCAATAAAAATGTTTGCTGAAGCACGCCCT-----GAAGAGGAGGAAGAGGTTGATTCCGAGCACGAGTCCAATCCCCAGCC--------TGGTTATAGGCGTCAATACTGCTTTTAGCAGCCGCAAGCGAAGAGATTCAGTTCGTGCTAC------TTAAGAAAAGTTGCAAAGTTGATAGACAGCTATATTGCAGAG-----AAATTCTAAACAAAAAAATTATAATGCTATTTCAAATTCCTTTTCTTTAGCT-----AGCACACCTGTTCCTCTTTCTGGTCCAATGGACAGA-----GAAGAGAATCACGTCAAAGATCTCCCCACCA-----TGTAATCCCCTGATTGGCAAAACCCAGA-----TACGCCGTTTTGAATTGAAGTTCAAAAGAGTTTGCCATCTTTGTGACT-----TTGTTCAGAGGCCACCTGGTATCTTAGGCATCTCATCA-------TTTGATAGGGAAGGGCTATTGGCTTTGTCCTTCATGCAGAAGC-----CAAGTCCAATGGCTTCGGATCCTTTCATTATCCGCAAGCGC-----CTCCCACATTTCCCATACATATCTGATAAAGCACTCCAAACCACCTCATCTGAA-----TAAAGAGTTCAAGGACCAGCTCATGCGAGCTTTGCTTC-----AGCGGTCATTTATATCAATAAGAATGTCTCCCTGCTC-----CCTCTACGAGATTCACTCGGTCATACTCCGCTTCAGGTTTGTTGCTCTT-----------ATATCGGTATTAAACCCGAAACTCCCGGCGGATGACCAA----------ATCGTCGCCATTTCTCTTGCTGTGGAGCGC-----CTCCTATGGCATGCCTGATTTCTGGTGGATCATCAATCAGTAAA-----CTCTTCCTTTTGGTGTCGTTACATGGTGGTACAACAAA-----ATTTAGGATGCTACACTTCAACCAAAATGGAAGGCATT-----CAATCAACTAGAGAGCATTCTTCATCAGAGATTT-----GAAGAGCTTGAATGTGTGCTCAAGAGCTGGTGC------TTTAAGAAGATCTTCCCCATAAGTTTCAGCATA--------CATTTCCCATACATATCTGATAAAGCACTCCAAACCACCTCATCTGAATCCAA-----------CTCTCCTTCCCTGTAAACCCACACCTTGAATCT-----AAAAGAACATTTTCTCTTAGGAGTGATCTTCCAAGCCCA-----TTGGATGAGAAGGCCCACATGTTAAGTGCAGGAGATACAGAGCACGATTGA------TGCTGGCGTATGGCATGGTTAGCTTTCAAATCCGAAGACCCTATT-----TGGACCTGAAGCAGTTGCTGCTGCAGAAAAGAATG-----TTGATCATTTGTTGCCAAATTGAATGCTGGTGTGAATAGAGAGAAGCAGCCACCAGCAAAGAAAGTTATGG-----GCTCCTCCCATGCAACAACCAGGTTATGGCTATGTGCAACCTGGA-----CAGATAAACAAGGTCTCGTATCAAATACTTCTGCAAATACATCATAA-----------GCAAAAGGATTAGGAGGCATAATTAATTTAT-----ATACTCCAGACATCCGATTCAGGTCCTGACTTGCGTTTTAATACTTCAG-----GGAGAGCACCTTCCACTTGCGCCATCTCCCCGAGTCCAA---------CCTCATTTGATTGTTCGGAACAGATAAAAGGTGATTCTCCTGAAATGGTGGAA-----TCCGAGATGGCCTTCAAACCCATCTTCCACCATCGCTCTCTCTGTTCAAGTGTTC-----CCAGTAATAACTGATGCTCTTTTGAAGTCTACTGCTGCAAAGGCAA-----GTCCAAAGGTGTCTGTCCAAACGGCTTATGGTGTGGAGGTTGAGGTAGGAAT-----TTCTCAACTATTTTGGTATAAGCAATTTCGTGGCGCTTCTCGTCTGAGGCAA-----CGCAGGAA-AGAAATCCCTTGAACCCACAATCAATTTGAAAACT-----CTCTTTTCTTCTCTATTGCAACTATGATGATAGCCTTTTCTGCTGCTCTTTT-----TTTACCCGCCACTACTGTAAGGATCTTTGAGCCCATTGGAGAATATGATGTT-----CTGAGCAATCTGAAGCACAGCTTTCAATCTAAGAAGT-----ATGCAGCCCGTTCACATAGACCCGGAATCGGTGAAGCCACCAA-----GTGAAACTAAAACCACTTGAAGAAGCTTCCTTCTGGAAACCTCCTCG-----ATGTACGTGGAGGAAGCAAGCAAGATGGCTC-----TCAACGAAAGAAGTGATTTTGGTGTTGGATTGAGAAATTGGACCTGGTGGTAGAATTATTTGTCCTCCAAGTTCTTTGG-----CTTTAAGCTGGTGCATCTTGCTGATGGAACCAT--------------TTGCTTTAGAATGGAAGATGAAGAAGTTCCAAA-----CTGCTTGAACCTTAGAACTTTCAGGGCTCCAAATGGCTTGCTTGAAGAA-----ATCTCCAGAAAAGTTGTTGAAAGAGAGATCCCTG-----AAAGATCTCAAGGCTTCTCCTTCATGGGCTGTACTTGATGCTCGGATTATGTCTTGGCTTC-------GAAAGATGACAATTTGACAAGCTCAACACTCTTAGATTTGGTAGTGAAGAT------TCTTTGAAGCATTTGAAAGGACAGCAAAGGTTGAACAAA-----GCAAATGTTATGGAGCATCTGGTTCATTCCAAGAATTCCCCATGTCTTCTTAATGTGTT--------GCGTAGAGCTCGCCGGGGAGGTTGGTCT-----TTCTGCAAGATTTGAATCTGTTGCCATTGGTCCTAGGCACCGCA-------GCTTTCACTTGAGCTGAATCATTTTGGGCTG-----TTGAAAGGTTTGGAAAGGAAGGCATGGGGGTTTCTTGCAAACCAGTTGGGGCAGTTGAGGGAATTGGAGGCTCGGTTTGAGCAGCGTGA--------AGAGATCTCCCAAGTTTTCTATGACTTCTACCC-----GCAATGGGACGACCAGTTGAAGATACTGACAAAGTTCAC---------TAGAGCCTCTAATATCAGAATTAAAGGAATTATGGGA-------TGATATGGAGTGGATACCTGTGAAGTTTCTCATC-----------CCAAACAAATATCCAGAGAAGGAACCGGATCACGGTTCAATAAACCAGC-----CACCATATACTTTTGTACCATTTGGAGGAGGACCTCGAATGTGCCCTGGGAAGGAAT-----CCTCTTCAGGAAGGACATCTTCAAACTCCTGCAAAAA------TGGCCTCCAATCACCTCACCACCACCACCTTTCACAATTATGATATTGACCCTTTAGCCAATT-----GTTATTGGGTGAACTTGGTTTTCCTCAGCTTCATTCCA-----CATGGTCAGGCCAGCCAGAGCAAGAAAGGGGAGGATTT-----AGAGCTCGTGGTGAGTCACAAAGCATGTC-----ACAATTGCCCATTGTTCAGCACTCAGTTGCTTGCAATATCTGAC-----------TTATCTTTGGATCTGTGCTTCCTTGAGTGTTGTTT-------TGCTACAGTCCAATATATCATTGGGAAATGCTCATGTTAACA-----TTGTCTCCGACGGCAGCTTTCACTATCCGGAAGTAATTGCC-----ATCAAGCTGAGGTTTTGTAACCTGAAGGAATGTGAGAATCATGTTCACA-----TTCATGGATGCATAAACATTAGCCAGTTGAACATAAGCAGCCGCA-----GCTTCGAAAGACGACACCACTGCCTTCATTTGATTACAATAGTGCCTGTAC-----AATTTAACATCAGAAACCTCATTAGAAACAGTTGAAAGTGGGACTGA-----TTGCACCCTACAGAATCTTTTGTGTCATTCACTTCCATTGACGGGACAAAGC-----TTTACACACCCTCTTATCACCCCCACAATCTCTGCTTCTCCATACTC---------GTTTGAAAGCTTTTAAACGAGAGCGTGG---ACCCTTTGACCTTGCTTCAAGAAGCTTTG-----TAGCTGCTATCGGAGATGCCTCTTCTACATTTACTGAT-----ACAATTGCCCATTGTTCAGCACTCAGTTGCTTGCAATATCTGAC-----TTGTTCGGCACATTTCCAGAAAAGATCTTCCAGGT-------TAGCACTTTTATTCCATGAACCCAGCATAGCCTGCATTACCAT-----TTCTTCCCCATCAAAACTTGCAACTCAAAAGCTTCATCAACCAT-----TAATTGATTCTTTCACAATATTAGCATCTATACATAATTGAACATCTCGAATTCT--------GTGATTTAGAGTAGGATGACGACCTCCCACGTCT-----CAAAATCATGGGGGCAGGAAGGCATGTGTTTATAAGCTGAGGGATTATAATTCTG-----CTTGCATGATTTGATTGATTCTCATGATGCAGT-----CCTAATGGACCAAGCTCTTGTGGGATTATCCGGCATC-----TCAATGGCACTTATGACACAAGAAGTTTCAGTCATGCCATA-------TTCCCTGAACTCCTTGAACTTGAGGTTCCTCATG-----GGAAGGGAGGAGATTGAGATGATGGTGAGAAAAGTTATGGAGGACCCGGAAGGGAAGGC-----ACAACTTAGGGAGAAGCTGTCTCACTTG-----CCAGGTCTCAGTCCATAGTGTGGGTTTGTAAGGTTTGTTTGGAGAAAAGTAG-----TTCAATTATGAAGATTTCGATGGAAATCTACCAACCCTTTTGTTGAAC-----TCAACTGAACCATCGTCATCTTTGAGCTTTACTTCA-----ATGGTGCTTCTGACAACAGTAGTTTCACTCAAAAGCTTGAGGCCATCATG-----CATGGATCCATTGTTCTAGGTTTCCATTGT-----TTTCCTATCACTGACCCAGATTGGGACCTGATTATTGCTAGTGATATCTTATTGTGTAAGC-----GACTAGCGCATCAGCCTTGAAAGGCATTGAGTTAACAAA-----GCAGTGACAAGCATTTAGCTTTCCTAGGTGAACGACGTAG--------TGTTCATGGACTTCAAGGAGAGATTCGTGTAAAAACAAGCACTG--------AAGAAGATAGGTATGAGGAAAACGCTTGTTTTCTACAGAGGTAGAGCTCC-----TTGAACATCAAATTGATTTCATACCTGGTGCATCAATTCCAAACCGACC-----GAGGATGACATGGTTGCCGTCTTATGGGTACG-----TTTACAGGTGGTGGTTATTGATGAGGTGGATTCTTTCCTCTTTCGGCCGCATTTAGGGTTACGAGC-----ATCTG-TTACAGCCGAGGAGGATCCAGAAGTCCATCTGGGGCAGCTTAAAAGGTTTTCA--------TTACAGCTCTCGCTTTTAACTCCCTATATTCAGGT-----TCTTGATCAATTGTTGTTGCTGATATGTCAAGAACAGCAACATCAC-----TGATGATGGGAATTTTGTTTTAAGAGATAGGTCGAA-----CCCATTGAAGATTCGAAGGGCTTGAGCAA-----CATCTGATGATTCCACCAAGTATCGGCCATTG-----GAGTGGTCATTCCTCATCTTCAAAATACCCA-----TGGATCAAGATATTCTATCACCTCTTGCTGGG--------GAAGGGTTTAAGAAGTGCAAGTCCCTTGGTGCTTTAGCTATGGT-----GTGTTTTCCGAACAGGTTCAAACAGGACATCCTTAA-----GCTCCATTCATTGTATCTGATTCCAGAGCCTACCTTGACCACGATATGTTTGCTATAA--------ATAGTTTTTGCCACATCCAAGGGCAAAA-----CAACTGTGACTCTGATTGACTTATTTCTGCTGGAAAA-----ATGAAGCCTAAACGCAAGGCCATGTAGTCAGCT-----TTAAAAGAGTTGTGTGAGTTTAGGCTTGCAGAT-----TGAAATGCAGCAGTCCAATGCAGAACCAGAC-----CTAGACTCTTATGAGATTGAAGGTGGTGAAACAAAGTCAGAAGTACTCCAGAATC-----CCATGAAACCTACAAAGTGCCGGGGCCACAACACCACGATCA-----TCAATTTCTCCACCAAATAAGTGCTGGCTACATTTGTGCA-----CACGATCAGCCACACGCCTAAAAGCTTCCAATGTGTATTGTTTTCCAGGCACAAAACCAAA-----TGAGTTTATATGAAATTATAAGACTAGGTTGAGACTGTAAAACTTGTTCAACTCTCAC-----TATTACTCCCAACCCATCAACATCTTCCAAACCCCTTCCTCAATCTTGTTCC-----GTTGGATGCCCTACTACCGAACAAATCCCACAAGCCTTTGCCGTTTGC-----ATAGGGGTAAAGAATCCCAGTTCAAACT-TCC-----TACTATTTGTCTACCAACAATCTTTGATATATATTTAAAGGCAGAGTGGCA-----TTTGTTCATCCACCTGGGAGCAAACATTT---------ACAAAGAAGTGGCTCAACTCTTCAATGAGATTGGCACCGACTTGGTTCC-----TACTTCGAACATGACGTTCCTTAGGAGGGCACTCGACGTGATTGG-----TGTTTTTAGGCAATGCACTCATTTCTTGGAAGAGTAAGAAGCAAGATAGA-----GATTATCCAGTCCCTGCGCATTCCATTTTTCCC-----AGGGCAAATGATGAAAATGCTTTGGAGATAGATTTTGGAGCCATTGA-----GTTCTTCTCGATCTTGATTCCCAGTTTCTCAGTGGCCATGGTCT-----------CATGTGCTTCTATTGGAGCTGAATATTTCA-----CGGATGCATATGAGCGGCTACTCTTAGATGCAGTCGAAGGGGAG-----AGAATCAAGTGAGTTCTCAACAAGTTCTCTAAC-----TTAGCTGCATAAACCAAACCTGAATTGGCAGAAGTT-----CGGAAACCAGACCCACCATCCTCCAGGGGA-----ATCTGA-TTAATTAA-GGAAAATATTAAAAATAAAATAGAGTCCTAATATAACTAGGAAA-----GGGGAGAATGATGCAAACCAAGGAGCTGGACAT-----AAAGATGCCCCAACAGGACGTTTATACCATTTTGGAGCCCTCAGAGGA-----CCTATAGTCCACACACATTCTCCATGACCCATCGGCTTTTCT-----------------GTCATGGCTAGGCCATGCAGTGAGGCAAAAGGGCAC-----GACGAGATAAAGAAAGCCTACAGAAATTTGGCTCTTCAATGCCACCCAGATGTGTGTCCT-----GGAACACTCACCATGAACCGTGCAATCATGGT-----ATACAACATATCCTCCCTAGTTTCCTTGGCTTTAG-----TGAGCCGGAAGCTGATGAATATTAGACAAGAATGTTCCAATCA-----TAGTACCGGGTTGGTACAAGTAATAATTTT-----CAACCGAAGCCAAGGTAAATTTTGCAGGATTATTGTGGGGGTCATC-----GAAACTCTATCTTGCTTCTTACTCTTCCAAGAAATGA-----GCCAAAATTCAACTTGGTATAATGAAGTTCTTAAA-----GATGCCAGCCACAATGAGGAACCACCTTTCACCAG-----GCCAGCCAGTTTCAATTTTTTGTTCAAGTCGTACT-----TCCATGTCCAGATGCAAGTTTGCTAGGAAACCAGCTGATGCAAGTACTGCAAGA-----GTGTTAATGCCAGAGGCTTCATTGCAGCCTTTATTGCAGTAT-----ATT-GTTATCCCTCCTAGGCCTACCCATCCTAGCTTCTCTATT----------GCTTGTTGCATGACAAATCCAATCCAGACATGTA------TGGGAATGAAGAGAACAATGGCAAGGCTGATAAAGGATTGAAGAGAAGCGGCCGGTA-----CTCTCCTCCGCATTTCCTTCTCCCAATCGAACGGCTCCTCC-----GGAAGATCTTAAGCTCGACTCTCTTGTTGTTGGAAG-------TCAACATGTTCCTGCAAGTGATCTTTAAGAGGAGAT-----TTTCATAAGCTTGGCGGAATCCAGCAGGCAAATCCA-----CATTGTTGGTGTGCAAGATGAAAAAGCTTTCTTCC-----TATTATCAGCATGAAGAGGAGTGGAATGAAGCTGAGGAAA-----ATTGGTGAGGCTTCATTGTTCGCATTCTGTACAATCCATGGAAG-----CTTTCAACAGTTTCAGCAAGAAACTACAAGAACAA-----GAGAAACTGAAAGTTATAATATTTTGACCTTCTTTCAGACTCAA-----TTCTTTTGCTTCAACTGCCTGGTGAAGCCCATCACTCCATCGCC-----ATTATTTCTGCCTTGTCAGCTGAAAGGTCTGTGTT-----TTTTCCACCACCCTCTTATCCCACATAATCAAAAT---------GAGATAAAGAAGGTTAAGTTGGCTGCAATTGAA-----TTTATGCTCCTGAGCCTTTTGATGTTGGGAGAATCTTG------TCGGTTTTGAAGCGGTCATTGAGAAAGAAAGCGGGTCTGCGGAATTATGA--------CTTGCTTGGATTGTTTTACTGCACTGTTGGGTTGCTT-----TAGTGTCTGATGAGAAGTATTTTCGGCGAGTGAAATGGCAA-----TTTATGGAGCCAAACTTCTAGAGATACAGG-----TCTCTTTGACTGTCCAATTCGATGTGCACGATT-----TCTTCAAGTACCGGGATCTGGTGGCAAGACTTGC--------CTAGACCAAGCATGCCAGTTAAAGGTTCTGGTTC-----TGGATTCAACCATGGCTGTAACCTCATCTTCC-----TACTTTCCTAGTTATATTAGGACTCTATTTTATTTT-----AGAGCCTTTGGTGCTTCTGATATTATTGCTGTGGATGTT-----CCACCCTGTAACAGAGCGACGAGTATCTGCACAACCAGCCCAATCA-------GAAAAATGAACATCACAGTTATTATCCACCAATTGTCCAACAGAAATCA-----CTCTGAAGTTCCTTGGTCTCCTCGGGATTACTCCTATAAGCAGGTC-----CGTTCACTCAAAGGTAAAGAAGTTAAATCCAAAGGTGACAA-----CAGCAACCATGTTTTTGAGAGCAGGCTTAACCTCAG-----CATCAAGGCAATGGTTCTCAAAGTTTTCCA------CTGGTAGGGAGAGATCACATGAGAGTTACATGGATTACTGATGA-----TATGTTGAGGGCTGAATTAGAACCTATTCATGA-----AATCCACTTGTTGGCAGAAAGGTGGACTCTGCAGCAA-----TATATCAATTGGAGGTTGTATTTGGTTA-----GCAGAAAGGAGATCATCAATAACAATAAGCT-----GTCACCTTTGGATTTAACTTCTTTACCTTTGAA-----TAATAAGAGGGGATGGTCATGGGAGTGCTGTT-----TTGCCAAGACAAGA---GAGGTCAATAATCTAAGGCATGCAAATGA-----ATGACGATTCTTACGCTCAGCGACTCCATTTTGTTGAGGGG-----TTAGCTTCAGAACCAGAAGCAAGAGAGAGGTGCAG-----ATAAATTGTCTCAATTCATGCATAAGCC--------CCTGGTGCATCAATTCCAAACCGACCTGCTTATAGGAGTAATC-----CTTTCCTTTCAGCTTCATCTACCCGGGCTTCCAAAGCCTTCTTCTCCTTGTTTTGAGTTTC-------GAGAACAACCCCAAGCTTCCAAAACATAAA-----TTACTCCTATAAGCAGGTCGGTTTGGAATTGATGCACC-------TTGATGGGAGAACCCCAGAATCACCTGCAGCACT-------TTCAATTCCATCCAATATAGGAGAATACCAAAATTTGACACAG-----TGGTATATTTTAACACCAACTTCACTGACTTC-----CACAATCACACATTATTATCTCCAAGTAAAGTTCCATGGC-----TAACAGTGGCTGGAGGGCTTTGACTACAATGCTCATGTT------TGCTTCTGGAAAGGCGTCTTCTTCCGCG-----TGGTTTATTGAACCGTGATCCGGTTCCTT--------------ATCGTCGAAGCAAGAAAATGAGAAAAACGTCATTGCAGACA-----TTTATTCGTTGCTTTGTCGACATGCAAAAA-----TCAAGCACAATGCGTTCCAGCTTCACATAAG-----AGTCTCCGGTAGCTCCGAGAAATCCTTTCTCGTGA-----TAAGAGAACGATATATGTTTGGAATGCTCTCTTTAGAGCGCTTACGCTG-----GTGTTTTGGAAACGATGGATCTACTCTTGT-----GTGGCAACCGGGGGACCTTTGGCCTGGGGTTTGTGCTACAACAAGGAA-----GTGGAAGCTTCCGGGAGGGAAGCTGTCATGCCCAC-----GCCATCCGCTTTGTCAGAGTGAAAAGTTCTGAGTA-----ATGGAGAGAGTTTCCAGCCTTTTTGAGATTATTA-----TGAAGTTAGAGAAGAAGGATTTGGCCTGGGATAGG-----TCTCGTAGAGCAGCCCAGATTTCTTGGA-----CAAGGGCATACCAAGGCTTGAGGCAAGGCA--------GGATTAGAAGGTTGCCTGATTCCATATGTAAGTTGTGCA-----AAATATAAAAATTAAAATCCCATCTTTTCAAGGTAAAA-----TAGGATGTGTTCAATCTACTGCCAAATCTCAATGTGG-----AAGGAAGCTGATATAAGCTGAGGTGGATG-----TTTCATACTCGGTGCTTTGTAAATAACAAAGTT-----TATACCCTCCAAAAGGGCAGTCATTGTCGAAA-----AGTTGGACCCAAAGGTGGCTGAGAGAACCTTACGTGAGCA-----CCTCCTCCTATTAATTAGTAATTGATCCCACCA-------CCCAACGTTGTCTCATGGACCGCCCTCATCTCCGCCCAC-----GGAGGAGCTGCTGAACTTATTCCGTAGGTTACAAA-----CTTCGTCTTCCTCATCTTCTTCTGGTGGATCA-----GGGTTTGGGCACCAAGGTCATTGAAGAAGATGACTGAT-----TATCAGTCCAACTTATAACATCAGCATCACT-----TCCCCAGCAACTAATCTCTTAGATGTCACAAAAACAC-----TCAATTGCACCTATCCATGATGCCCATTACC-----CCCGGATCGAGAGGCAATGTGGTATCTTGAAGTTATGGAG-----TGGGGATGTGGAGCTTTTCATTGGTATTCTTTCAGCTGGCAA-----A-----GCAAAGTAGAGCTACTTTGATCATTCTAATAGCCTCCTCCTTGTTGAA-----AGCTTGCTAACATGGGTGATGAGGTACAATATTG-----TTCAAACTGAAATGCCCAAGTAGAGTAGTTTGTGCCCGTAAACTTG-----TTTGCAAATTGTGCTAAAGAGGTGACTACTAATGCA-----TGATGAAAATGGGAAGAAAAAGAAGAATGGGAACCAAACATTTAC-----CAACTAAGCGTGCCTCCTCACTCTCAGGGACTACAA------TTTGTTATTTACAAAGCACCGAGTATGAAACAAGTTCT-----CAGAAACTGATGGATCTGCAGAAAATGCTAGTTTCTC-----TAGTTAAACCAGGTACATTCATCAATTCCAAAATTCGCTT-----------ATCTAATCCCTCCTGCCTTCTAGCTTCCTCCTCAATTGTTGAAACAATTTCAGCTTGT-----TGGAACTTGCAAAGGATCTTTAAGAGTAGGCCCACCT-----AGCACTGATGTTGAATCCTTTTCTAGCAAGTCAAAA-----AGTTTTGGCTCAGGTGTCCTAGCTCGCTTTGTTGTTGAG-----AACTTCGAGCACTCCTCCATCTCAATGACCCTCTTGGTCTA-----TGAATGCTATGATCTTGTCAACGAATCCCAACTTGAAA-----AGCACCTGAGTTTTCAGGACAGCCTAAACT-----------TACATCCAAATAAAAGGCTAACCAAAGATTTCCACTGTAGAAATGCTTCAAGTGATTGTCCCA--------AGTTATGACCGGGATGCCGAGCTTCGTTC-----ATGCGGACCTTACTAATGCCAATTTGGAGAATGCTATTCTGGAAGGAGCCAA-----GTTTGCGTACTCTGTTTTGATCACAAAC-----GTGACGTCGTCCATGGCGGCCAAGTTCGCCTTCTTCCCGCCGAA-----TATGCATTGGACAAAACTTTGCTATGAT-----CAACCAAATGGAGATAGGTCTCCTAGTCAGTGAGCTACTCTGAACAG-----TTGTAAAACCTTGGCTATGCCAAAATCTGCAACCTTGGGCTGGTAATTGACA-----CTCAGAATCGCCAATCTCAAGCTTTTCAGGCA-----TTTTGTACCCAGCCACTATTATAGGGGATTGTATCAAAAATTG------TGCTCCCGGCTTTAGCCAATTGCCTCGGACCATGTTTGGGATTCCAACATCTG-----------GATCGGTTCAACTTAAATATTTCCACACCGTTCAA-----ATATCTTCACCAAGGCTCTCACTCGTCATCGA-----AAAAGGAACTGCAGGAATTAAGAGCTTTGAAAAC-----GGTCTCAACCTTCTGGTGGATGGAGGGTATAGTGTGGTGAATC-----ACGGCTGGGGCCATGACCATTTTCAGGACTAGCCCTCTCTCTCCCATAAGGACT-----AATTCAAAGTCTTGGCCTCTGAAATCAATTGGGTTGTCTATGAATC--------CAACTGAGACAAGCAGTATCAATGAATGTTCC-----CGAAAGAGTGATATAAGAAGTGAACAAAGGCAA------------TGGAAGAACTGCTGCATCAGATCCGCCACAAAGTATCATG-----ATGAATATTTGTTTATTGAAATTGCAAATAAGGTGTGTATTTGAA---------------CGTGGGAATAGAAATAGAGAAGCTAGGATGGGTAGGCCTAGGAGGGATAA-----------------TCCCTACCAAGACTCGCTTCATAACTCGCCA-----TACCATCGTTTAGTCACACTTGTGGGACTTTGCTAGATGTCGAG-----AATCCCACTCTTTCCACTGCCAATTATGAAGAGTCCACCTTT-----GAGTAACTGCAGGGAGCTACTAAACAAGTCAGATTCCAGCCACAATT-----TGAAAAGCTCGGCAAGTGGAGATTTCTCGATTTTTTCTGCC--------AAGAAATATGGACAACTAAGCTGAGAGATCTCAGGCTTTGGGC-----------CTTTGAGCTCTCCACAGTCACTGATATATACAGTTTTA-----ACTTCTTTGATCATGTCCGGGTCGGATATTGCCAG--------GATACTCTTGTTGAGAGAGTCGTTGGACGAAGATTAGAT-----TAAAGTATCGTCATCCCATTCCTAGATTAGATGATATGCTGGATGAATTGTATGGTTCTTGTGTCTTTACAAAA-----CGATTTCTCTAGCACTCCTTTCCTTTTC-----------AAAGCTTGAGACAAAAGAGAATCTGTTTTATTGAAATTCTCA-----GTGAGAACAGATGAATCAGAGCTTACAGTGGGGGATGCAGAAGA------TCGGGCGGGTAATATTTCGGAGGCCGAGAGGGTGTTTGGGGAAATGAAGATGGCTG-----TGACAGGGATTTCTCTAATGCACTCCATCAACTACGCATGAGGAG--------ACATCCAAGACCAAGATAGATGTTCATAGTGGCACACT-----AAAGGGAAGCAAGTCACTGTTGTGGGGT-----CCTATGAGCAATGAAGACTGAAGTTCGATTATTTGCTAGAGACTTCAATGCGCTTAAAATCT-----TTTCTCATTGCAGAAGTTATAACTTCTGGAATAGGCTCAG-----AAACAAGCCCTGGAGCTCATTGTACACGGCGCGATAGAGATTAC-----AGAGTTTCTTCTAAAGGATGTGCTAGACCAAGGTTTCCCACCACC--------AAGGATGAAATATTTGGACCTGTTATGGC-----TATCATCTAATCTAGGAATGGGATGACGATACTTTAC-----TGGCTCCCCCCTGATCCAGAAGATGAAGAAGATGATAGGGAAG-----------AGCTCAACAGCAAATGACAGACGAGAGATGTCAGCTTCA-----TTGAGCAAAGAGAAAAACTCCTTCCTAAGAGAATCAATAGCTT-----AACTTATGGACTTATGCAATACCGCCTGCCACCAATGCAGA-----AGCTCCGAGAACAATGATTTCAGCTCCACCTTGGCGAAATCTTTGCA-----TACATTTCGTCCTCAAACACCTCAGAAAGATTAAGAGAAACATTCAA-----TCAGTTTGATTCCTCTCTGTTTCTTCGC---------TAAGCACACCAGAAGAAATTAAACAGGTGATGGATTTTTTAGAGA-----GTTTTTGCACGGTTTAAATCGTGAGATTGCGGATATAGTCGAG-----CCTGATGGAGTGCTCAATGTTGTAACCGGATTTGGA--------AACCATGTTAGAAAGGAAGAACTTAAAGCTCGTGCT-----CAAAATTAAAGATGAAGAGAACCCTCAATTGGGAATGTTTGATAA-----ACTTTTACATGCCCATTCGGAACTTTTGCATATCGTCGCATGCCCTTTGGCCT------CCCCTATTTGCTTCATGCTCTGATGATTGCACTGCATAT-----TTGGAAAATCGTCCGATGCACGAAGCGATC--------GAGAAAATCTGTTCTTTCTTCGTCGGAATCGTCGTGTTCCTCGGAATCAGAGTTGTCATA-----GGTTTTGTAAACCGATAATGACGAAACCAAGGC-----GTGCTGGCTACATTTGTGCAACTCCCTCCATCGATAATGACA-----TCACAATATGACTGTGGTTGAGGCAGATGGGCACTATGTGGAACCATTTGT-----ATTACTAGGCTTCAAATCACAATGAACAATAGGTGTTGAATAA-----CATTAGGCACTCAGCTCCAAAGCTTTGATGCCTCTGCATATGAGGGCAA------TTCAAAACCAGCTGAAACTGCCTGATGCCTTTCTCCAACAAGATCAGG-----AGAACACTTGTGGCAAAAGCTGATGCTGAACAAATATC-----TCTAGTAAAAGCCGTCTCAAATAAAGGAATTG-------TTCCAGATACTGAGAAGGAGATTGAGGGATATAAG-----TACCAAGACGACAAGTAGCACAATCAAAAGAT--------------GAAGGTTTTTGACGAGATTAGTAGACCCAATACTTTCATGTGGAACACCA-----AGTAGATTAGATGACCGGCTGAAGACCATATTTC-----TTCTGGACAAGGATTAGTGGAGTTCAAGAATGAGCTTATACTCATTG--------AACCGGAAGAAGAAAGAACCCAGCATCCTGAAGTACTGGCCC-----TCATGGAAGATATTGCCTTTTCTGCAGCTCCCAT-----GCTGCTGTTGGTTGATCGGCTGCATTTGCACAATTTGGTGGCTCTT-----CTTGGTTCCTGGTTTCATGAGGGAACTCATGTTTGGAGGAAAGAACCCTTCACTGAATGCGAAGCT-------AATCAACAAAGTACGAACAACATCTAAGAGATGACGATT-----ACCTCTTTCCATCCATAGTAGTCCACAATTTCTGCTATCGCAGCCAT-----GAAGATTATCTTCAAAAGTTGAATATCCTGGAGTCACA-----ACAAGAGCTTGGGTGAAGAGGATTGCTTGGGAG-----GAGAAAACAATTACATCTGCCCCAAGCCTCATGGTA-----TATCTTGCACATAAATTCCAAGATTGATCTGG-AATGACAGAGAAGG-----GGAGCTTATTGTTATTGATGATCTCCTTTCTGCTATGGTTGCAA-----ATGTGCTTGGAGCATTAGTTAAACCGAAAGGCATCACTAACCACTCATACAAACC-----TATATGCATTTTCAGTGCAGTGATTTCAGCTCTGCAA-----ATCTCAGCCGTCCATCCCGACATCATCCAGACCCACATCC-----TTGGTTGATATGTATGCTAAGTGTGGCAATGTGGTT------AATCAAACACCATCTCCATTTTAGTTTCCCACTCCAAATAAA-----TTGAAAGGAGGACTAAACAATATGTCCATCAAGCCAA-----TTGAACATCAAATTGATTTCATACTTGGTGCATCAATTCCAAACCGACCTGCTTA-----AAATAAAATAGAGTCCTAATATAACTAGGAAAGTGGTGTT-----CCAGGAACTATTCTCCCACTTCTTCTTAACATCTGCCAA-----CATTTGTAGGCCTCGTTTTTCCGGTCTTGAACCGGGTCTAGCA--------AACCCATACTTGCGTGCAACCTCTATAGTTGCATGTATGAA-----AATGGGAACTACACTGTAAATCTCCACTTTGCAGAAATA------------------------TACCTCAAAAATAGACTGTCCAGCACCGAAGATGAAATCAA-----TGGCACTTCTTGTATGATGGCTTTTGGAGAAAACAACTATGGCT-----TGGATGAGTATTACAAGGAGATGGAGGTAGCTATGATC-----GTTTGGTTTATGCACTGCCATTTGGAACGGCA-----GGTTATTTGAATTTGTCTGGACCAGGAAATCTGATTGAAG-----AAATCAATGCAAAGTGCACTTTCTCCATCACTGAAAGCATT-----TGCAGACTTGCTGGATGTCTTCTAGCAGTTCTTCTAGGTGTTAACATGAAC--------GTTTGTTTGGAAGGGCTTGAGAACATATTGAAGGTAGGGGAAGCCGAGAAGAATCTGGGAACTAC-----TTATGCCACTGCATTTGGGTTCTGTCAAGAAA-----CAACTACATGGAAATCGAGAAGAAGACCCGCAAGGTCCTCAAGTTCCA-----CAACAAATCAAAGTCTTTTATTTGCTCGTAATAGGATTCGAATGTCAT-----CAGAGCAAAATCAATGAAACCAAGGATATTATGAAGCGCAAAGCTA--------GATGCAATGAAGTGGTTCCAGATGAAATATGAAGGAGTTA-----CTGGCTGGAAGATGCAAGGCAACATGCAAATGCAAACATGACTATAATGCTTATT-----AACTATCACCCAAGCAGCAGCTGAAACCACTTTCAAGATGTATCTTAGCTT---------GAGACGGAGGAACGTTACCAGTGATCATCTCCAGTAAAC-----TTTTGTAAAGACACAAGAACCATGCAATTCA-----ACAAAATAGGAGCAATTTGATCACTATTTTCCATATCAAGCACATAGAAATCAGCAGGGAA--------TATATTTTACTTTCCAATATTTTTGCATCTAAAGATATG-----TGGGAAAGTCTGAGAAATTTGACTCTCTGAT-----ACCATGGATCTTCATGTGCCTTTGCCATCTAAAGA--------GTTCTCACAGCTTCTCAAGGAACATGATGAGGAGTTGTGGCGTCATC-----AGCAATCATATTGTGGCACTGAAAGTCCTCTTTAAGA-----CATCAGATGGATGTAAAGACAGCATTTTTGAATGGTGAT-------CACCGAGTATGAAACAAGTTCTCCCTTTGGTTACTTTCT-----GACAGTATTCTTCCTTTCTGCTGGAAATAACATCAGAG------AGTACTCGAACCGGGTGGTCTTGAAAACTATACTGG-----AATATGTGAAATCTGGTCTAGCAGAACTGGAGAAGT------GGAAACCCTTGATTTTTCATCAAACCCAAAAGATTTAAAGCATCT-----ATTC-TTAAAGACATCCAAGACCAAGATAGATGTTCATAGTGGCACACTTAC-----TCAAGCAGCCATGAGCAACACCTTGAAAGAA-----GTTGGAGTTTCGGAGTTGGTGGATAGATTTTATGCTACA-----TCATATTTTGGAATAATTGCGCCCAGCAGTTGTATC--------TAATTATGGTCAATATAGAGAGAAGGTCCAAATCAGGATATGGAGAAGG-----TGTTTTGCGAGCATTTATTGGCAGATTTGTAGTTGTGTAT-----CCTCCATAAGCTCTCACAAATTCCTTCATCCTCAATAATGGTGCTATATGAGGATTTGCC-----GAGGGGGAGAATGATGCAAACCAAGGAGCTGGACATACTGATCATA------ATCCAAGACAATGGCATACTTCGGCTAACAAACGAAACGCAGCGAG-----ATATCCAGAGAAGGAACCGGATCACGGTTCAATAAACC-----AGATGTTGGAAGGATCAATGAACATAAACATGCCGCCAATGCCACAGACGGTTCTGGAGC-----TTGAACTTTGTGCTTTCTCGCAAGGCAGCAGGCCTGGTTGGTCTT-----TTGGACATTGTGTGATATATTCTGGACCATCTGACCA-----GGCTAACCTCTCTTCCATGCGAACACAAGTAACATCGAATGCACTTTGGCAGGAAACAGGAATTTCTG-----CATCCACCTATGCCTATGTCATTGAGAGATATGAAGCAAGGGAT-----GCTGCGATGTACCTCAAGGACACCTTGGGCAAGGAG-----GCTTGCTTGTTTGAGCAAAAGTCATCTGATATCACTGCCAGCTCAGACAT-----TTCTCTTCAGGCGCTTAGAGCACATTGTTCTTGTACATTA-----GCTGGAAAGCCTCAAAATGCAAACAGAA-----CAGATAGACAATGATGATCGTCAGCTACTTTTTCTGTATGA-----TTTTTGATAGTTTGAAGGCTGGTAATAATGCAATTAAAGCTATTCAAAGTGAGAT-----TCAAGAATCTGCCTACCTTTTACAAAGGCATTTTGAGGTT-----GTTCATCTAGCTATTGACTGCATGTGGCAGGTCTTTAAGCTTCA-----TGTCCAGCTCCTTGGTTTGCATCATTCTCCCCCTCT-----GTGTGGCGTTTCAATCCTTCGTAGTCTTGGTTTTCATCT--------TAAATTACCCTACTTATGATAAGGAGATGTATGCCT-----TTCTGACTGAGTGGGATGAGTTTAAGAAGCTTGATTACCAGAGGAT--------ACCCACAAGGCCCAAAGCCTTCCCCTCA-----AATGCATCTCATCCAAGCGTGAAGAACTGA--------TACTCTTTGCAACCTTCCACTGTATCATGCAGTTTGCT-----CAATGTGTGCTCACTCAGATACTCAGCTGCTTCTTGACCAAAATC-----TGAGGATGAGGTGCTTTGTGATGTGGTTCCTATGCATGCATGCCATTTACT-------TGGCTCCTTCTTCGTATACCTGCCTTGTGGAGCAATCACTC-----TTCGGAACTGGAGGTTGTCGAAATTCTTCGGTTGTGTCTTCTTCTTGATTATTAGACATGTTTAAAATCTGCAAAA-----AGGATCACTTTTACCTTGAAAAGATGGGATTTTAATCTTTATATTTCCTAAA-----TGATCTTCTTGGCCTTTGATCTTGTAATTGGCCCATCTGGAACTTGCAAATGA-----GAGGAGTTATTCAGCAAACTGAAGATAGGAATGATGCTA-----GGGCCGAGCTGTACTTCATCGTGGTCGTCACCGCCATGGTGCTAGGGCCACAAC-----CAAACACCAGATTGTGCAAGAGCAAACACAATGTCACGAGC-----ATTTGAAGCATACGGATGGACCTTTTCTTGATGAAGGCTTTTA-----TGACGATACTTTACCGTTATGTTGTTGATGGCTCGGCAGTCAACACACA-----GACAGTTGTAGAATTGCAGTTGACATGTCAATTGCTAAGGGAGAGTCC-----TGGTGATGAAACGGTAAAGCTATGTGGAAGATTGATGAAGATATTG-----TTCAAGCAAGGTTCGGATAAACCGTGAT-----------CCACCTTCACTTAATCCTCCCAGTTGGGCAGGTTTTG-----TAATTTTCCTCTAGAACGTTGCATGAGGATAATGCCTCATGATCAAA-----TGGAAGCATGGTTGAAGTGCATCAAGCTAGTTATCAGCTGCCAT-----CATTCATTCGCCGAAAATCAGCCAGAAACCCAATGCTTT-----CTTGATAGATACTATAAATACCCATGATCGTCAATCTCGTGCCAGGTACAATTGTTTGAACA-----TTACTTTGATTACATGAGAAGCTTCCGGGTAGAATTCAATGAGTTCTTTGAGGA-----CTTCTTGCCCAGAAGAAGGACATCCAGAGGTCTCTTCCA-----AGGCTAAGGAGGCCATTTGGAGGAGAAGGGACTGGGCT-----ATAGGGGAAGAAGCACTACGCCCAGGAATCAACAA-----AGTGAAAAATCTAGTTCCAGCTCCCCAGGAGATATTTTAGGTCT-----CCTTTGGAAATGTCTTGCTCGGATTTTCAA-----ATAAGGTGAATGCCATTGCAGTGAGAACCTGAACAATATACACTAG-----TCCCCCTACCTTCAGTGTATCCCAAGCATTGGATGCTTTAACAGAGGTGGATGATTC-----TGCGAATAATGAAAGGATCCGAAGCCATTGGACTTGGT-----CTCAAAATTTCTCTCAAGAAGCTGAACTT-----CAAATGATGGAGCTTCTCTATGGATGGGCAAATAGTGATCGGTTTCTGTTGTTGTATT-----GAAAATGTTGCTCTGCTTAAGCAACAATATGGGTTGAA-----TCGGCGAGTCTTTCAGGCTTCCGGTTACTTTATGTAGGGAAGTATCCAGAAAAG-----TCAGGCCCCTGCTGATGCAGTAAAACCTTTGTATCTTCAATATGCAAAGCTG-----TTTTTTTTCATAATTAAAAATGACGGGTTATTGATATTTCTACAAGCAGTATTTTA-----ATGACTACTGCAAGGAAGTTAGATGTATCGAGATGGAAGAGTCAAG-----TTTTAACAAAAACCCATTTAAGCCCTCCAATCCCAACGTTCAAAAAACCACCTC-----TTTCCATCACAAGCCCATTGGTCTTGACAATTTGATATGAGAGGGGAAAGATAAGATA--------TGACTTTCAGCACGCAATTCTTCCATCTG-----TTCAAAGACACAACTGAAGGCACTTCTAGAAGTAGTCACA-----TGCCGACAAGAAAAGCCCAAATGGAAAACTACGGTA-----CTACGCCGAATCCTTCCTGAACCATAACCTAGAATCCGATCTTCATTATCT-----GATCTCAAGCGACTGGATTGAAGGTTGC-----TCAAGATAGCCTTTGGGGATGTAATATGAAGTGTTGAAGCTGC-----AATATCGGTATTAAACCCGAAACTCCCGGCGGATGACCAA-----AGGCACTGAAGTTGCTGGACTCCTTCATTGGTGCATTGAA-----AGCAATAATAAAGTAGCATCAACAAGCCGAGGCATGTC-----GCATAGGGGAAGAAGCACTACGCCCAGGAATCAA-----TGCCAATGTTTGAAAAGATGGATGAACAATTGTTGGATGCAATGTGTGACCGTCTTAAGCCGGTTCTCTA-----GGTTCAGAGTACCATTTGATATCCCAGTTCTTGAAGAGGGCCCAAGTT-----TCTAACATCAGCTGTTTAGCCTTCTCTTGAGATTTGGGGC----------------------------------------------GATCAAAGTCTCAATCCCATGCATTTGAGCTTCTTTAGCTCTCTCA----------------------------------------------------ATTTTGATTCAGAGGAAAGAATGCATGAA-----GCTACATGAAGAACATAAGCCAGATGAAGGAACGGGAAAACCTAGGATG-----CGGCGCGTGCTGCCCTCCACGATCGCGGTAACGACGTCTCCACGGGCATGACTACAA-----------TTTTTCAGGCTGGGCATTTGAAAATGTTGGAAGG-----TTTCATTCCTTCCGTGTTTCTCTTGTTCTTGTTTCTTA------ATTCTGAGTTGCTTACGGGTGGAGAAAGTGGTCGAAAAGCCAAGCAC---------------------------------------------------------AAACCATTACTTGACAAAATCCACCACGGCAATGCCCATGTCCAGAG--------------------------------------------------------TTTAACCTCAAATTCATGAAACAAACAA--------A-----------------------------------------TCAAGCTTAAATTTACTCGAGGATTACCAATTTATCACTCCATCCAAGAA----------------------------------------------TACAAGCACAAGCCTACCTCCGATACCTCCTCTAAAG-----AGTAATTAGGTTCAAGAAACAAGAACAAGAGAAACACGGAAGGAAT--------------------------------------------------------------------------------------------------------------------------------------------------------------------------------------------------------------------------------------------------------------------------------------------------------TTTGACTTG-TCA-TGCTTTAGTTATATTCACTGGTGATATGGACCACTT----------------------------------------------------------CAAGTTTACTTTCCAGAATGGATCTACAATCTCTTAGAACA-----AAACCATTACTTGACAAAATCCACCACGGCAATGCCCATGTCCAGAG-----AGATTTGCGCCGTGCCCCAGCTTTACCTCCTGCATCAGCAGGTTTTGGAACTGTTG-----AAACAAGAACAAGAGAAACACGGAAGGAATGAAAACAAACGA-AAT-----AAGGAAAATAAAGATCGTCTGCAGAGCCCAAAGACAGC-------------------------------------------------------------------------------------------------------------------------------------------------------------------------------------------------------------------------------------------------------------------------------------------------------------------------------------------------------------------------------------------------------------------------------------------------GCAGCAGAGTGTCAACAATCAACAAATTCATGAAATACCCAGCTGGTGACTGCAATCAAATG-----GTTCAAGAAACAAGAACAAGAGAAACACGGAAGGAATGAAA-----------------------------------------------------------------------------------------------------CCGACCTACAAAACCGATGGATTTGGCTTTGTGAGTCTC-----GATGAATGTTGAAACAAGACATGTACCGCAACAAACCAAGAAA-----AACCTCTTCTTCCAGTTCTCGGCAAATCAATGCT---------------------------------------------------------------------------------------------------------------------------------------------------------TCATTTTGAAAAGGATACAATCCACAAGAG-------------------------------------------------------------------------------------------------------------------------------------AAGTGCAAACCATTGTCATTGCTCCAAAGTGAGCTGCGGCAA-----------------------------------------------------------------------------------------------------------------------------------------------------------TGATTCTATGAAAGCTTCAAATTGACTAGTCTTTTTGG----------------------------------------------------------------------------------------------------------------------------------------------CTCAGAATTTCGAGAAGTTTCCTGATGT--------------------------------------------------------------------------------TGCCACAAACTGGACAGCTTTCACTTCTCTCCATCCAT-----TTTGAAGTTTTCCTAAAATCACTTATAAA-CCCAGTTTCAC-----ACATGCTCCCTAATAATATGAAGAGCTTCATGATCCTCGCCAAAAT------TGCATCGTCGAAGCAAGAAAAGGAGAAAAACGTCGTTGCAAA-----ATGGCAAGGCCTTAAGAGCCTCCTCTCTCTG--------AGAAGCTCCAAAGGGTTTGTTTAAGAAATCCTGTGAAG-----TCATATTCTTGTTGATCAGGAAAGTCCGAAAGCTTGAGCTGCTGTAATAGCTCTAGTG-----ACCTCAGAGCGAAGGTCATCAAGAGAAGTTGTTGAGAA-----CCTTCTTTCTCAGCTTCTTTCTCCTCTTC-----TTGAGAGGCCACCACCACCACCAACATCAACACCACCATCCT-----TGGTTTGCGTACAAGAACCTGGTTTTCAAA-----CGGATTTTGCTGGGTGAGGAAGAGACTGAGTAAACGAAGAA-----TGTCATTAATCACAAATCCTGCAACGCCTATTTGAT-----TTGGGATATGATCATAGAAGCATACATATCCAATCTGCTTTGAT-----TTCCTTTATACACGGATCCAAAACTACCCACACCAAGCAAAT-----CACCCACAGGCAAACGGACAAGTCGAAGCAACCAACAAGAC--------TAGCCAGCACTTATTTGGTGGAGAAATTGGCC-----TTTTTTTGCTTTCCTTCTGGCCTTTGCTTCTGCAACAGCCACAGGAT-----TTTCTTCAACTGCTTCGAATTTCACTCCTGCCTCGTCAAGCTTTGTGGCA-----AAGGTGACCCACTTTTCATTTTCTTTGAGGAGAGGATGCCCTGGGAATAAAGAAGC-----CTGTAGCCATGACCATGCAAGCGGATAAGCAAGCAGAGA-----TATAAGGCCCGTCTCGTGGCTCTTGGGAACCGACAGGA-----CTCTTTGAATCTGTACTCTTCCTGCTTGTAGGTAGAAGGCACCTTTCC-----GATCTTCAATGGTGTCATCCACCTTTCGTTCTGCGG-----ACAAAGAAATCCATATACAGCAGGGACAGGAACTTAT-----TTAGGTCGCGTGGGTGACAAAATCTGGGGAGTCTGATTTGGAA-----TCTTAAAACCATGTCGCAGTGGAAAGGCAATGCAGTCCGTCGCTCTAAGTA-----TTTGATGATATTCTGATTTACAGCAAATCTTTGGAGGA-----ATCATGATGACAATATTAGAATCTGCATGGTCCCTCAATTCC-----TGAGTTATTATTCCAAACATCCCACAAACTTGGCCCAAGCATATCCAT-----TTTTCAGGGCTATTTCCTGATTCTAGTTCAATTGCC-----CCCGAGCAGTTTCCCACTTTCCTACAGCAGTTAAAGAGGTAAACGAT-----ACAAATCGTGCTGACATCTTGGATCCTGC-----ATATTTGAAAGATTTGATGTGGATCCTATTG--------CTGCAAGAGGGACATTAGGATACATGGCTCCTGAGTTGTACTACAAAAA-----A-----TGTGTTGATGATAAGCTGCCTTCTAATGGTAA-----CATCTCATCCAGCACCTTACAAGCTTCTTCAAGCCTCCT------GCAATCCTCCTTTTGGAAAAGATACAAAATTAG-------AGAGGGGGAGAATGATGCAAACCAAGGAGCTGGACATA-----AATATGAAGCTTCATCAATGTTTGATCTACAAAACGTCGTGATCTCGGTACC-----GTTGATGGAGTGATCTTTGTGATATCAATATTTTTATCAATG-TCAA-----TTTATGCGTTTGATGAACCATGTTTTGCGAGCAT--------GACACTGTTCACGGCCAATGGAAGCACCATGAACTCAAGGTTCAGGACT-----TCACATAAGCAATTTTTCTCTTCTGGATCCAAGG-----TTGCATGTGAATTTAACATCCTGCAACTGAA--ATATAAAAGACATAA-----GTGATGATTTTGACAAGATTTCGATGACGAATATT----------ATACGACGGATATATTTGGGTACCTTACCATTCCGATTCACCTCTTTCA-----TTAGTTCATTCACTCTGGCAAGCAGGAAAGGAGTTTCAGCATTTCCTGT-----CAGATGATGTTGAATGGGAGCAGAAAGAC-----TAAATATGTATGTTTGAATTGGTGGATTCCGAGGTCTAAGTGGGGTA-----CCAACAAGAAACTCATGAACAACACTATCCACCTCAATGGAGGTACA-----TGGCGGCCACGGTCTTTGTGGTGCTCATGTCCAGCGTCTACAGCATGAC-----GAATAATTCATCCTTCAATTCTTCTAATTTTGCTCTAAAGATACGTGCAATTAAATCAG-----------CCAAAGGGCCAAACGGTTGGATCTTTTAGGAAAGGACTTGCTATGTTGCCAAATGCAATT-----AGCATCAACAAGCAATGAATATGACATTGCATTTGGTTTAACACCCAAA-----ATGTAGCCAACACTTATTTGGTGGAGAAATTGGCTTTAACTA-----CTCCGCCTCAGCGTGTACAGAGCGTCCCCTTCCGAGTT-------AATTCAATTGCAGCCAACTTAACCTTCTTTATCTC-----CAATGTGCTGGTAATGCTGGAAATCATCATACGCCTGGGA-----GAACAGTGTGAGTAGCAGCAATATGAGCAATGCCAGC-----TTGAGCACTGCAACTTGGACTTTCAAATTTGTG-----GATCTCTGGATCCTGCCCTTTTGCCTCAATTCCAG-----TTCATGATGCATGTAAGATAAGGCGTGCGCTGTGCCTTTGATGATGTTTACTCTCTTGCTCCA-----GTAACATGCCACAAGAAATGGACTGTACCTG-----TTTACGGGCAAAAATTATTTTATTTGGGCATTTCAGTTTGAATTTTTCCTCAAG-----AACAAGCATCTCAAGTCAATTGCTGCTGCATATTGGAAACCCCAGTCTAATTCTCTGCTGAATTC--------AGTGAGCTTGGAGAGGTTTCCAATGGCTGGTGGTA-----ATTTATGCGTTTGATGAACCATGTTTTGCGAGCATTT-----CCTGACTTCCTCAGCAAGCTCAAGAACCTCAACTT-----TATCTTTGAGAAACTTCAATTTGATCTTGTTGAGTGT-------GGGCATGCCCATGATGCCATTTCCTTATTTGAGCAGATGGAAATGGAGGGA-----TTCATAGCACTCGTTGGAAGTTGGTTTTCTGTATATTGCTGC-----TTAGTTGATGAGGGGCTCCAATTCTTTGAAGACATGAAGATAGTGCATGGAATTA-----CCAACATCATGATCCCAACCATGGGTGTCTAGAACAGGCCTTACAAGCCAC-----TGGAGTTTCTTCGCCGAACAGCACGGTTTCGAGCATAAGCGGGAAGAGGGGC-----TAATGGAAAGAATCCCAAGCAAATGGCCACGTCCTGTATGGCATCCTCCATGGAAGACCTAC-----CACTTATAAATGCATATGCAACTTGTGGACAGTTTGAGAAGGCA--------TGGGGCAGGTGATTCATGGGATGGCAATGAAGACGGGTTTGAT-----TTCCGGCGCGAGGCGGTAGTCAACGGAGA-----TGGGTCACTGATCAATGCATTCCAATCCCTTGGACT-----GTTCAATGCTAAGCTTTCTGATTTTGGTTTGGCTAA-----AGTGATAGAAGCCAAATGCTTCATGATCTTGAGCTACGGAA-----TGGTGGTGATGAGTGTTCCAGAGATGAGCATGAAGAGGA--------TTCGGGTCTATCTGCTTCCAGAGTTTCAGTTTGTCCAAGTGTTTGTTGCAGG-----TTAAAGCCAATTTCTCCACCAAATAAGTGCTGGCTACATTTGTG-------AAAAAACTCAGTGAAAGTACGAAAAACCTCAGATT-----TAACATTAAGGTCGTGGATGAGCTTATACCAAATCAAATCAGCT------------GACAATCTGCTATTCAGACTGCCAATGGCAGTTCTTTGCCAATA------CTTGTGTTTGTTTTTCTTGGCTCTTAGGCGTTCATCAATTACAAAG-----GAGGCTATTCTTCAATTGGAGCAACAAGA-ATT-----TTTTGCAGATTTTAAACATGTCTAATAATCAAGAAGAAGACACAACCGAAGAAT-----TGATGCTCGTCGCTTTCAGTTAGAACATGCAATTG------TGTTCCAAGAACTCAAGTAAACGCTTGAGGA-----TTGACAAACATCTGGGAAGGATATCTATTACACCAACTGCAACTAGCCT-----GTTTTGTATTTGAACAAGGCAGAAGCCAGGGACAAGATATG------TGAAGAAGATATGAGGTGTGGGTTGTGGAAGAAAAGATCAATCACTGCAGAAACCAG-----GGGGTTTCTCAGCCACTGTGGGTGGAATTCTGTTTTGGAGAGCATATGT-----CAGGTACTGTTATTCTTTGTCTGGGGTTTC-----GTCATATGAATTTTGCTATCAGAAGAAGTTGCGTCAAGTTCA-----GTCAACATCTTTGCTTTCCAGATCAGAAGCATC-----TCAGATGAGAATTTCTGCAAAACAGATTCTCT-----GAATTGCCTCTGCCATCCGAGTCATCCCAAACTT-----------TGATATTCAGGTACATGGGAGTGAAGATTTTGAGG-----CCCCTTCCCAGCCCAGTAGAAACGGATCTCCAGGGTA-----GCATTCCTCGATCTCTACAGGCTTGACGAAGTTCTGCTTCTGAAAGTGAATC-----TCTGCAATCTCACGATTTAAACCGTGCAAAAACCTAGCCAT-----TTTTAGCAGCACTGGCCGAGGCTGCATTCCTTATTGGGATTGAA-----TTTGGAATATCTGGTGATGCTAAATTGAC-----GACCCAATGGTAATATCAGCCCCGGAAACA-----AAAGCAAGGTGAAGATAGAGCTTAGGATT-----CAGCTTTTTCTTGTTCCTCTTTTGCCTGTCTAAAGAT-----AACCACATCACAAAGCACCTCATCCTCATATTTACCAATGGATA-----CGTCTAGACGGAACTGCCATAGACGAATTCGCTAGCAAGCTTTTTTAGTT---------TGGACAAAGATGGAGGTCCTGTTGGAAGCCAATGCCACAAATCCTAATTCAAGACT-----CTTTCTCTACATCCTGCCTTCCAAGAACTGCAGCTTCTGCTTCTCTTCTCA-----CAAGATCTTTTGCAAGTACCTTGCGTGTTC-----GTATGCCACAATATGGGATGGGTCTGATTGGGC-----CTCTTCCTGATGGCAATCTCCTTGTTGTGGGAATTAGA-----CTCAGCTCGACCTCAGCAAGGCTGCAATTCAAGGGAATTT-----TTCTTATTCCATACTTGGTGGCAATGTT-----GACCATCACCCTCGAGGTCGAGAGTTCCGATA-----AAAACTCCTTTATAAACAGTTCCAAAGCCTCCTTGGCCAAGGACTCT-----TTACGATGAACAAACACTTTATCAGGGAGCACTTTAACAAACTGTTCTGCTGCAAATTTCCAA-----GCAGGCCCCAGCCATCTTGGGATCGTACCTGTACA-----AACTATGCTCTCTGGTCCCAAGTTGTTGAG-----TTCATATTCAGAAAGATAAAGAAATTTTTGATGCGATGAAAC-----GGAAATAGTGATTGCACTCCGGTATAGTTCTTAGTTC-----TGGAAATCTGTCTTCACCATCTCAGCATAATAGTCGGAAGGCCTGAGAAAAGG-----GAGGGAAACAAAACTAAGGTCAGTTGATGAGCTCCAGTCCGGT-----CCCTCGAAGAGCTCGGCGTAGCTGGAATGGAACTCGGGTAT-----CGATGGCCCCCAAAGCTGAGAAGAAGCCAGCCGAGAAGAA-----TGGAGTCGCTGAGCGTAAGAATCGTCATCTCTTAAA-----GTTTGCATCATTCTCCCCCTCTTGAGAAGGATTTGTCCTCAA-----ACATCTCTATCACCTTACCCATTGATGGCCGATCTGAAG-----TTGCAGCCAACTTAACCTTCTTTATCTCTGAGTAGTTG-----------AGTCCGATGGCCCCAAGAGATTGTTTGCAC-----GAGAGAGGAGTTTTAGGTTCAATCCATCTAGAAAT--------TGCTACTGATGCTTCTGAATTAAAGGTTGACAGTGTTGGCGAAGG-----ATGTAGCCAGCACTTATTTGGTGGAGAAATTGGCTTTAA-----GTCTGTGGGGTCACTTGCCGCTGTTGGTGA-----------AGGCCTCTTTTCACATGAAAGATCTTGGTCCCTTGCA------CCTAAGAGTTGAGTTAGTGCATCTCTCACCGCCCATCT-----CCAGGATTTTCTGGTTCCAATTCAAAAAATTTCTTTGCTGCAAG-----------TTTCTGGCATTCCAAGTGTTCTACCCAAATAAC-----TGCTTTGTTGAGGCCAGGTCGCATGGACATGCACATTCACATG-----TTCGACCATTGGTGAATCTTCCGGTGGGCCGCCCACC-----CATTCTGGAAGAAGAGTTCTCCAAGCTCTAC-----A-----AGGCCATCCAACAGCAGTTGCATTCTCTGATGA-----AGTTGAACGTCCCAACATGAGGAGATCCAGAGCCTC-----TGTGGGCGATTTCTTCGCCGGCCTTCTT-----TATATGCATTTCTTAAGTGGCAAAAAAGAACATCTCT-----TCTTCAGCTCTGTGATTTTGGACTTGCAAAATGGG-----CTCAGATCCAGGAACTTGAGCTGCGGGAG-----GAAGTCATCCTCCCCGGTGTGGTTGATGATTGGCTAGTTGTGGGAGAAT-----TTTGGAGAATTTGAATGCAGAGGAGAAGGCGAGGGAGGA-----GCTGTTGATCCAAACAGGGAAGCATATGAGGTTGGATTGCCA-----GTTTCCCCTCAAGTATAGAGCTTTCTCCGGTCTCCTTTTCATCTACCTTA-----CGGCTGGTCTTCGTCTTGCGGAGCAACTGTCACGCTA-----AATATTTGTCTACTGAGTTTCAGGCATTCTTAA-----ACCTGCACCTCCCGCGACGTCTCGAACTCAAGC-----TTGATACCAGAGCATGTGAAACGCCAAATG-----TTTCATTTTCTACAAACTTTGTGTTTGC-----CAATCTCCTTATCATCTAAAGGGTCACTGATAACC-----GTTGGGCTACCGAGAAGTTTTCCTCCTCAGCACTGGTCTTGCAG-----AAACCAGGATATTGGTAGAAGAGCATTTGCAGCA-----GTTAAATCTACGGCCACGACAGGTTGAAGTTTGGTTCCAGAA-----AGCAATGTCTTCGGCCACTGACCTTGCTTCTTTTGATCCAGATCTAGCTAGA-----TTCCTCCACCTTTATGGCTTGATGCACCATATTTGTCAACTCAA-----TATTGGTACGATAAGGATTCTGGGCTTTGGGGAAAGGT-----TTTATCAGCAAACCCTGGTTCAGCAGCCTGCCTAAA-----ATTATTGGGGCTGGGATTATGGCCCTACCGGC-----TTTGGTTTGCATCATTCTCCCCCTCTTGAGAA-----TTAAAAAGATTTTCATGGAGGGAATTGCAGC-----GATGGGTCTCTGGGACTGGTGGCAGCATCACCATCAAGG-----TTGGCTGCAGGGGTGTCACATGGTGCACTGTGCCTA-----TCTTCACGTGCTTTCAGTGCTTCCAGAAAGTTGTTA-----GACTTGAACACCTTTAGGTACCTAGCAATCACGGCTCCCATAGGCATCA-----GAAGCACTTTTATACCTCAAGTATCTAAATGTCTCTTTCAA-----ATGCAGTCGACCCCGTCGACGGCCGCGATC-----GAGGTAAGATCTGCTTTTCCTGATAACTTGAACAGAAGCAGAA-----GTGATACTACTGAGCCTATTCCAGAAGTTATAACTTCTGCAAT-----CTTGTCCTCTTAATCTTGCAGTTTTTGGAAGAGGAAGGTTTCAAAGAAACTACTCGCATGTAGG-----TTCAATCTCTATTTCATCATCAGGCAAGTTGTCTT-----ACCATATATTTTGATGAAAATACAGACCTTGGGTTTT-----TTGAGAGCATGCTTAGAGGTTTGGATTTGTCAGAGAAACATAATTCTTCAA-----TTACCATATCAAACTCCGATCCTTCAATTTAACATC------TTGCACAAATGTAGCCAGCACTTATTTGGTGGAGA-----TTCATGAAATGGAAGCCCATTATATACCTATACTCC-----CCATGTCCAGCTCCTTGGTTTGCATCATTCTCC-----CGTGGGCAAGCAACAGCATCTACCTTTT-----TTGGCGGAGACTGTTCTCGCGAGTTAAGAA-----GGAAAGGGAAGTGTTTTGCTTTTACCAAGTTTACAAGA-----TGCCCTCTTGAAGTTGTGAATCTCCGCCCTAGTAG--------TTGGTCGCTTGACCAACTGCTCGTTCCACCTCTCTAATC------------------------------------------CTACACCAAATGGGTAAGTGGGGAGCACCTTAATCAA--------TCTGAAATAAACTCAAAGAAAGATGATGAGAAGCTGCAGAAAGGAC-----CAAATGGAGCTGAAAACAATGGTTGATGCCATTGCTGCTGCAAGTCAAA-----AGATAGGTAAACAGTACCCAGTCCACATGAGACTCAAAAGTAGTAGAGCAGGT--------------------------------------------------------------------------------------------------------------------------------------------------------------------------------------------------------------------------G-TTTTTTCTCATTTGGGTCTGCTTAATTAGGT-------------------------------------------------------------------------------------------------------------AAGCAAGGATGCTGAAGGTTCTTTACATGAATTAAA-------AGCTTACCCACTATTCACTCCCAAAGTCTTCATA--------GCGGGAAATGTGACAGCTGTTTTGAGAGTAATT-----CAGAAAATATTTAAGTCCTCCTAGATTCTTCATC-----TTTATGGCTTTAACCCTTTGTCACCTTTGGATTTAACTTCTTTACC-----CAATCTCATCCAAGACGTCCTCTGCATCATAGACAGCAT-----TCAATGGAGGGAGTTGCACAAATGTAGCCAGCACTTA-----GAATTGAACCCATTGTTGTTGCTATTGCT-----TTGCCAACTCAGGTGCTGTTGCTGGGTTAATAACCCTAATTGG-----TTCCAAACGAATACACATACAATGCACTGATTTATGGGTTTTGTAAGA-----TACGAATGATAGGAATTTTTGGAGTTGGGGGAATTGGTAAGACAACTCTAGCCAAAGCAAT-----CAAGCATTCAAGCTTTCCAATTGCCTCAGGAAGAGCC-----ATGTCCAGATAAATTTGAATTACCAAGATCACTGCAA-TATAAGAACAGAAAA-----GCATTTGTTGAAATACAGGACCTTGAAAATTGTGCATGTACTGA-----TTGACTACCAAGGTTGTGCAATATACGGCTATTTTGACCA--------TATCGTCGAATGCCCTTTGGCCTTTGCAACGCCCCAGCCACT-----ATGATGGAAGAAAAAGGGTGCTATCCAAATGTTGTGACT-----GCTGCAATTCTTGGGAACTACAATGACATT--------AGATTTTGTCCCAACTATCAATTTGAGGTGCATCTT-----ACCCAGTTTGGGGGACTTACCAGAGAGCTGCGTGGCT--------AAGCTATTGAAGAGTCAATGATTTCTATTATTGTACTCTCTAAAAACTA-----TCAAAACCTTTGACAGTACCATCTTCAAGACTCACCT-----CTTTAACTGCATTTGAGCTTCCCTCATCCTCTCCA-----TTCAATTTGGTTGCAACAGCATCCAGCTC--------GCAGCGCCAATAGCTCTAGCCCACCACCAGCTCATT-----ATAATTCTTTCCCCTTCAAGAACATTTTAAATT-----GCTACGAGTCGGCCACTTCGAAGTGTTCCTT-----GAATCTAAAATCAGGTTTTGTCCCACATGAAACATCCATCGT-----CTTTGGGACTTCAATGAGCATCTATAGTACCTTAATCTTACTAATATTGC-----TAAAAGGGAGCCTTATGGCTATTCCAGGACGGCTTATGC-----AAGCACCGAGTATGAAACAAGTTCTCCCTT-----TATCCATTAACCTCCCGTCATTGCCAGCAGGAAAAC--------AAGCTGCCCACGTGACTTTTCATTTTGAA-----GTCAAAGTTCGATCTGATGGAAGTTTGGATCGTTA-----AACCGGGCAGTTTGAGAGGACATTAATAGTTGCGGATGA-----AATTCTGAAGATATTGGGTGGGAAGCACATGGTGGAACCCCATATGGT------AATATGGGCATATTGCTGCTAATTGTCCTAAGAAAT-----------TACCTGGACCACACCCTCAGTAAAGCCATCCCC-----AAGTTTCTCAACTATTTTGGTATAAGCAATTTCGTG------TGCTTTATGTCCAAAGCCATGTTTCCCATATCCGGCAATAAGTGATGTC-----TTTTCACCATTAGATTGCTTCCACTCTTCCAATTC-----------TCTTGTAATTGGCCCATCTGGAACTTGCAAATGATCTTTAAGAG-----GTGCTCCCAACACTCTGGCGCACAATCCATGAG-----AACCTTTCATGAATAGGTTCTAATTCAGCCCTCAACA-----GTGGATATGCAATCTATTTTTCAAGGGGTCTGATCCCGTATAACAAGT--------CCACTTGGGGAAGGATTCGATGAATTAGA--------ATGGGGCCTCCGTCTCCGGATTGCCCTTGGTGTTGC-----TGAGATGCTTCTCAAGTTTAGGATGGTTT-----TTATGCCAAAAGGAAGAATGGCATCATGAAAAAGGCAAA------TAAAATCACTTATAAAGCCCAGTTTCACC-----ATTCGTGAAAACTCGGGATTTGGGTTTTTACTTTCAC-----CCTTTGTACACAGAGCCAAAACCTCCAACTCCAAGCAAGTTGCTTTCACAAAAATTGTTTGTCCCTTG-----TCTGTACAACTTGGGATTGATCAGATCTTGTT---------ACAATCATAGAATTTGAAGCAATTGTGTTCCTTTCCGGCATCATATCATA-----CTCTCTTGAGCTTAGCCATGTTAACAGCATGCTGGGCA-----CTGAGGAAGAAAAGGTTGAGGACTCCTCTG-----GCAAATCCCAGCACAAACACCAAGCGGCTCTCTAA-----GAGATGGGATGGTCGATTAGAGCTATCTCATCAGCCAG------TTGGTCTGATGAATCAAGCCCAGAGCGTGGTTTTCAA-----TGGTCAAGATGCCACTGCTCGCATCCGGGTAA-----TGAATGTTTCGTTGAGAATGAAAGATGATCCAGAGACAGATAA-----GGAACCCTCTCCATATCTGACAGTGGAAGCACCGAAAAATTTCTTGGTGTTA-----CCCAATAGCCAAGAAATCACCTTAGCATCCT---------GAGATCAGAACAAGAAACTGAGGGTTTTTGACATTGTCTACTGGTGGATCT-----TCATCTATTGACAAGCCTTCTGCTCGATGTATCTGATGAT-----TGAATGGGAATTCTGTGTACTCAAATTTGAGAGTATGTTGGGGGTGACTGA-----CCAACTGTAAGGAAGATTCCTTAGGAAAGAACAATC-----CTGAAATAAGCAATTGGACGGCCTTCTTGCATCAAAACAGCTCCAATACCTATTCCT-----ATGGCACTGTCATGCGTGCCTTTGATGCTCTC-----TTTGGAAGCGTTTTTGCAGTTAATTGTGTCAGGAA-----TGACTTTGTGATTGACAAAAGTGGTTCCAAGGTA-----ATGCCAGGGTGTAAGCAAGGGACTTGTGGCCAAGCGTC-----TATACTGAAGCAAATTCTTTGCATCTCCCATGGA--------TGACACGCTTTGCAGCAACCTCAGCTTTTGGCTTA-----GGTTCTAATTCAGCCCTCAACATACGCCTCATCTCCCCTAA-----AGGTCAATGAAGTCCATGCACATCCTCCACTT------------------TTAAGATCAATTTTTGTAAAGACACAAGAACCATGCAATTCATC-----CCCAACGGGGAAAAACCCTGCAGAGAATTCACCA-----AAGAAAATCAGAGTTCAATACATGAGATAAAATCTGAGTAT-----CCATGTTCCCATTTTTTCCACAAAGATTGTGT--------TTAAAGCCAATTTCTCCACCAAATAAGTGCTGGCTACATTTGTG-----ATTGGTAAATTCAATTGCAGCCAACTTAACCTTCTT-----GAGCTGCAACAACCATTGCTACAAATCCTCTTTGGGTTGT-----GTTGCTGAGCGTAAGAATCGTCATCTCTTAGA-----ATAATGTCTCAAAAAACTTTTTACACTCCTCAACA-----TTATGGTAAAGAAGAGGGAGATGAGGAACTCCGACA-----TGACATAGCAGAAAAAACTCTTTCCAATTCCCTGTGCAA--GAAAGA-----ATTTGGGATGAAGAATTCCAGTTTATGCTCGAGGA-----GTTGCCATCATTGACTGAGAAGCAGAGGTACTCCATATAGGACTACTGCCATGGAGAT-----AATCACCACTTATCCCAAAAGTTTAAGCTAAT-------------TTCTCTGTTCTAGCATCCAAGCCATTTACACGGCTCACCCAAGCAAGCCATGGAA-----GAACGTCTTAGTACTCAAGCTATTATGGAGGAATCTCA-----CATCAATTTTCTCTCCTTTGGAAGGAACAGCTGAA-----TTTGTTATTTACAAAGCACCGAGTATGAAACAAGTTCTCCCTTTGGTT-----CAGCAAATATTTTATCCCTTAAGAAGGTCATCACTTTGCCATCACTCTGCTCCATAAAACCAACAAT-----TGATGATTTGAGGACAAATCCTTCTCAAGAGGGGGAGAATGATGCAAAC-----CTTTTGTGAAAGCAACTTGCTTGGAGTTGGAGGTTTTGGCTCTGTGTA-----CGAAGTCCTGGAGACCATTGAGCTTGATGAAATAAAGGATGC-----TGCTGCTCTGTTGACGGGCAAGGCGCCTCACCCCAACACGC-----TTGAAACATCCTCAACCTTACCGGCTTCAGTGGCTGAATGAATGTGG----------TTGGTAAATATGAGGATGAGGTGCTTTGTGATGTGGTT-----TGAGCCATTGCACCCGTTACAATCACGTCTAGGTATTTCG-----ATATGGTGAATCAATGGTACCAGATACTGGCTGGACAAAT-----TAAAAAATGCTGGAGCTACTTATCAAAGACTGAT-----TTTTGCCCTTGTAAACTCCCTTAAATGAACTGGGTCC-----ATGGTAACATCAGTTTTTGCCTCCCGACAAGTAA-----TTCCATTCCTCCTTCAATATCCAATGCCTCAAATTTGGA-----------GCGATAACCATCCATCTCTTGGCGGACAAAATAAA-----GCATCTATCGCAGCTACCAGTGGGCACAAGGGACTTGCCGGTTATC----------------ATGAAATCTCTACCATAAGGCTCGAAATTACTCTT-----CAAATTGTTCCCAGAAAGTTTCAAGTTTGATA-----TTAGGAAAGCAATCAACAACATCTTCTTCAATTTTATTT-----TGCTGGCTACATTTGTGCAACTCCCTCCATCGATAATGACACTGCAAAC-----------TCTCACAATCGGAATGAACTCGTTGTAATCC-----TTTCTCTTTCAGAGGTGAGAAAGCTTTCTGCAGCAGCGAGTGCCGC-----GACCAATTCCTGATCCTTATGATGACGTTCTGTCTACTCCCAA-----TCAAGGTAAAAATGATCCTGAAGTTTATTTGGAGTGGGAAACTAAAATGGAGA---------TCAATTGTCAAACAATGCCATGCATTAGGATGTTTCCCTC-----CTACTGTGACACATGTTTCCAAGAGGATTTCTCAAAGACCAGCCACTTCA-----TATTGGGAGAGTGCAGCCAGGATGATTGCTAATGTTTCAACATC------TACCAGTGATAACATCCATTTCATACACATTGCTGATCTGAGGGCC-----GCAAAGAAGGGCCAGGAGATCATTGGCACTCCACCGCACACGCTTTCAAGCGTGGAATTCCACCCG-------TTTGGAAGGAAAAGGCCTAGATTTGATGGGAGAGGACCAGA-----TGGAGACCATGGCAGAGAAGATCCAAAAGTGTGCTCAGAG-----TTCTAATTCAGCCCTCAACATACGCCTCATCTCCCCTAACATGGCTTGCAT-----GGATTAGTGAATGGAATCTTGATTTTGCGGAGCACAGCGAGCAGGGAGATAGGTA-----GATTTACAAGTATGGATTATGCATCAAAAGATCTTTTGGGATCTGAAGAT-----CCTTCTCCGAGATAACAGCTGAACTTGAAAAT-----TAATTGCAATATTTACTGCAATTTCCCTCTT--CCTGCATTACTTCT-----TCATCAAAAATTGATCGCGTTGACTCTCAG-----ATCACCACCACATTCCCAAGTTTTGTTTTTCAC-----CTCCGCCTCTTCTTCCACGACTGCCTCGTCAACGGCTGC-----AATCTCACGAAAATCAGGACCTAACCCATT--------TTTGAACTTCTGCTTGGAACTTTGTATTTGG--------TAACTTTGATACAGAAGTTACATACCTGAGAAAGTCTTTTCAAACCCTTGAGGTATTTTGGCCGAAAG-----TTTTGTTGTGGTGTCTGGGAGCATGAGGT------TGTCATTATCGATGGAGGGAGTTGCACAAATGTAGCCAGCACTTATTT-----ATTTTTCCATGAATGCCTTCTCCAGGAAAATTTTGAAATT-----GGCATGCGAAGCGAAGCCGAGGCCTTGAACGCGCAAGGGAAGGTGAAGTCA-----TGGACATATT-ACCTTCGTCGCGCCGGCATCCAGACTGTTAAAAACCAGCTCTTCCA-----AGATTGGTGTTTGTTATGGAATGCTTGG-----TAATTTTGCAGAGGAAAACAAGCTTGGAGAAGGAG-----ATGGATAGCTAGCTCTCTAAGAAGATCATGTTGTAAGACGAAGTCTTCACTGC-----AATTTGTGTAACTTCAGGCAGATATTGAGACAGATGAAGTATACGCACAGATGACC-----AACTTATATGGGACTGCATATGGCAATTCGTCCTTTGCAGCA-----TGGGGTTGGGTCTGGGACTAACGAGTTTGAACACCCTCCGGATTTTGGAGAGAGAAG-----TGCATACCAGTAGGCAACTGCCTGAGACGATAACAATATGCCAA------GAGATGATGCTGCGCCTTGGGCTGTATCTGCGAGGCCAAGTGACCCAATGAAGTCTTCC-----ATGTAAAGATGGTTCGTCGGAACATAGACA-----AAAGAAAAGAAATTTGGAAAATATCAGA-----AAGCAAAATGCCAAGTACAAAGTCATCGTTGTTCATGGCTTTG-----TGGCAGTATGATCTGAGGGTTACGCATGATGGATTCACAAATA------AGAGACGGCCAACCCTGCGACAGAACCAAGATACATGCCA-----AACTGCCAGAAAGATTTTGATGGAGGCT------TTTCTTCTACGTCAAAACTG-TGG-----AAATTGGCTTGCTGGTATTGCATGTTGACGAGCT-----CAAGCCTGCTGGGGTATGGGTTGGGAACAGCACGAGGAGGGGTTCCATC-----TTCTCAACGCTCTTGTCCTTATACCCCTCAACAAAATGGAGTCGCTGAGC-----ATCAAGTGTTGTCTATGTATTTGTGGTT---------TCTGTCTGAAGATGTGAATGGAATGACTCATGCTATTTTAGAAGTTG------TGAGAGTCAACGCGATCAATTTTTGATGAAGCTT-------TTGAGCCAGCCGATCGACGTGGCCTTGCTCGATGC-----AACTTTGCATCAGCAGGAGCTGGTGCTCT-----TACAAATGTAGCCAGCACTTATTTGGTGGAGAAA-----AGCAATCCCATTGACATACACTTGATTCCATAGTTCTCAATTGGAACCA-----CAATTAATGCCACATTGACCTTTTGCTGCAGCTTTTGCGGAGTCAGAGGTGAA-----CTCCCTCCATCGATAATGACACTGCAAACTTTGTTATTTACAAAGCACCGAGTATGAAA-----AAGAAATCCAACAGCATACCAGTTGGTACGTTTGAAGCCAAATTTGAC-----AATTTGGATCGCCTTGAGTATCACATAAGAGAAGAACTAAACAAAACA-----ATTGGATTGCTCATCGATTGGTGAACCG-----TGTCAACAAAAATAGACAACATCACATCCATAAAGTCTTGGTCTCC-----TCTGGTGGTTCAATTGGTGGAGATATATA-------CGAGCCATCAACAACATAACGGTAAAGTATCGTCATCCCATTCCTAGATTAGATGAT-----AAATGAAGAATGCCACATTTGAATCTCAGATTTTGCAG-----AAGGCTAGAAGGCTCACATGCATATGGTTTGGTTGTGAAAAACTACCCCAAAAAA------CTTTTTGGTGTTAGAGACTTGGATGCGATTCC------------------------------A---------GTTACTTTCTTCCTCCTTAACCTGCACATTGAGAACTCGCCT--------ACCTCTTCAAAGCAATCCGACCACTCCTTCTTCAACAATCCGTAC-----TAAGAGGACTGGCCACCGAGGTTTTGGTTTTGTAACTTT-----TTTGGCTCCAGCAGACAGAGGAGAGAATGTATCT--------------TCTAATCTAGGAATGGGATGACGATACTTTACCGTTATGTTGTTGATGGCTC-----TCAAATCCGTATCCATCTTTCTTTCATTGGGCATCC-----GTGCACTGCAGCAATGGTGTATTATCCTTCTT-----GCCTCGATGGACATGTTCACGCCTCCATGCTCGCC-----TCAAAAGAAACAACATCGTTAAAACTGATGTAAT-----TGATGAGAAAGAACAGCAGATATTTCATTCTTTAGAGTCAATGCT-----TGGGCTGCTTGGAGGAGAGCCGAGGCGTCAGCGAGACTTGA-----TTAAATTTTCTGGTGATGGTTGTGTTGTGCAGGACCAGG-----ATTCGATCCCGACCTGTTATCCTACTCTCTGCCTTCTTCAAGCAATC-----A-----TTCATTGACCTGAAAAGATGCCGCCCTTGATCCACAGACCTGCCATGGCTGCATGCTGTCAATA-----CTTTACCATTGCAGAAACAACAGTTGTATATGTTACATGATCAGGATGACTAGCACTG-----GTGAATGTATTCCATTCCACGAGCAATATC--------ATTTCTGTTTCACGGCGGGTCCTCAAGCGTTTACTTGAGTTCTTGGAACAGG-----TGGGAACTTCGTACATTCGGAAAGATCGAAGAAAGAGAGG-----GTTCAGGATCCTGATCCTGGATTGCAGAAGGTTGCGCTTGAGAG-----ATTTTGAAGCTATAGCTCATTCTTTTGTTTTAGCGCTTAT-----AAAACCTCTCCACAGTGGGGCCGAAATTTTATTGTTGGCATTCCTTTTGATTCA-----AGATCTATGAGAACACGAAAACAATAAAGGAGTACTTAA-----CTCTGTGATACTGCTCAACACAGATGCCCATAA-----TATGCAGCTCTTGGAGATTTCGAAACATAG-----GGATGTACAAAAACCTTGAGAAAATCCCTCCA-----CACTTGAAGAAGAGCGGAATGAAGGCCTTG-----TATATCAAAACATCACTCGAAATAAAAGAGAAATTCAAACCGATA--------TCCCAGGAAATATCTCAAAGAGTTATGATATCATCAGAAGACTCGAAACT-----GCAGCTGGTGGGTTGAGGCAACTACCTGGA------ATAAAGATTAAAATCCCATCTTTTCAAGGTAAAAGTGATC-----TACCTGAGATTTGGCAAATTTCCGAAGATCTG-----TCATGGGTCTCGGATTTGGAGAGATTGCAGTTCCAAGTATT-----CATGAGAAAGCCAGCGGCGATTTTTTAGGCCCTTCCATATGAG-----TGTCCAATTGCTTAGCAAACCACTGATTTAGCTCCTTTATA-----TTTATACCCACCATATCGAATCTGAAAGGC-----GCAAGGAGCATAGATCAACAAAAATAGCTG-----TGTCTGCTTATTATGGAGTTTGAATCAAT-----TGAAGCACTCTATGCGTGTTGGCATGAGATTTGCGGAGCTAAACCAAGGAGCAGCTACTACAGAT-----CTCCAAAGTTGTCTGATGGAAGTTCCGCTAT-----CTCCCTCGAGCGGTTCTCAACTTGTTTGCAACACAAACCAAGCTCTTCAACATCAAA-----CACCAGAAAAGCATATATCATTATAATTTGGATCAGGACCACGAATC-----TGAAGAGTCTGTAAACACCAAAATTGGACCT------TTTAGTTTTGCTATTGATGGGTTTTCAAGAAT-----CCTTGATTTCTCCACATTCATTCAGCCACTGAAGCCGGTAA-----CTTTTCCATTGAGCTAGTTGACTTTTAAGACTATTAA-----TTAGAGAAGGAGATTTGGATAAAGCTGAGAGTTTCTTCAA-----TTATCTTTGTTTTTCTCTCTTTCAATACCAGCTTACTTT-----ATTTGCACTTGTGGAGTTTGTTAAGGAACTTCTGAAACCCAC-----TATATCAAAACATCACTCGAAATAAAAGAGAAATTCAAACCGATA-----AGCTTCCGGAATGCTTGCTTTATGTCGATTTATGATCATTGATGCAAATTTTTGGTAAGA-----TATGAGGAGAATTCTTCACCAGAAGCTAAA------AAAATTATGATTTTACAGATTCAGAATGAGAAACTGTCAT-----AAGAAACATCTTGTTCTTTCTTCAACAATTTCTGATCTCTAA-----AGTTTATGTTCTTAATTTGAATAATTAC-----ACATGCTGCTTTTTCCATTCCTTCCTTTCAGGATCAGTCGCGG-----GGCATTCGAGCACTTCTGCATCCACGCCGGTGGCCGTGCCGTC-----AAATGGAAAGTATTCATCAATAAAGGAGCTGGGAA-----CAGTCCATTTCTCTTCGCCATTTGCTCTTCCTTTCTTCAGGCA-----TTGAATACCACCAGCTCACAATGCAGGATGTTGT--------GGGATGTTGATAGGTGGCTATTGGCTCAA-----TTGCTAAAATATCGGTATTAAACCCGAAACTCCCGGCGGATGACCAA-----CTTCAGGGAGAGATCGATCGGGTTCTCAAGAAG-----GTGGAATTCTGCAATGACAATGCATTGCAC-----GAATCCATTGCCGCGGCTTTCTTTACATT---------GATTCAGCGTCACGACGGCACCAGCCAGCTCAC-----AAACTCATGATGACGAGTTCCAAGATAATCTGC--------GATGCATAAGTGTTTTGCTCGAACTGATCAAGATTAAAGT--------ATATTATATCGATCACAATACTAAGACCACAACATGGA-----TGAAGAGCGTGCGAGCTCCGTTGTCTTCTTCG-----CGCTATTCATCAACCCACCATTGCACCCAGAATCA-----CAAGGCTTCGTTCTTTTCTGATAGCGCTGCATTCCTTTCA-----CTGCTCCTGGTCTTTTCTCTCTGCATCTCGGTTCTTGGAACGAA-----GAAGAAGCACTACGCCCAGGAATCAACAATAT-----TGAATGTTGTATGATGCATTTGGAGGGAAAGACTTCTGAAGCTTT-----TTAGAGATCAGAAATTGTTGAAGAAAGAACA-----CTAGACCCCCACCACCACCAGCTCCTCCACC-----TCAACAAGGAAAGATGTCTCAAGAATTATGTGGTACGCCGCGATAAC-----TAGAAAGAGTACCTTGCTGAGTGTGGACTTCAAACGATTTA-----TGGGTCCACCGTTGGATAATATGTCCCACTCGCTTCTCAGCCGTTCATCGCG-----TTTGGTGATTATTGCCTTGGATCAAAAGGCATTTGAGC-----AGG-CATTCGAGCACTTCTGCATCCACGCCGGTGGCCGTGCCGTC-----ATAGGGGAAGAAGCACTACGCCCAGGAATCAA-----AGCTCCTGCTTCCACACCCAACAGATCTGGAT-----GAAAGGAAAAATTTTGATATTTGTCCACTCACAGGAGAAGTGTGATGCTTTGTTC-----GAGGTCCTTGACGGCCTTGGCGTTGTGGAGGGTCT------TTCTACCCGCCGCTCGGTGAGAATTGTACTTCAAGGCGGCC-----TGCAGCACAGCACCCTTCTCTATCAACTGCGGATCAACA------------------------------------------------------AAATTGATACATTTCTCGTATAAAATATCC-----TTTAATAACCCTCTCATCATGACCAGAGCTGAAGAGAA-----TTTCATTCCTTCCGTGTTTCTCTTGTTCTTGTTTCTTGAAC----------------GAAAATCGCAAGCAGTGTCTTAGGGCAAG-----A-----A--------------------------------------------------GGTCATCAAGCAGAAACAACAGCGAGAGGAACAGCA-----TCGTCATCCCATTCCTAGATTAGATGATATGCTGGATGAATTGCATGGTTCTT-----TACGGATAACATTTGGGTGTCTAATCAGTTTCATCGTTGAGATTTCAC--------AATGAAGAAGAAGTGGAAGAGGATGATGATGA------------AGTTTACTTGCAAAAGCAGGATTGGTTCGAAATTCATTTTCACTTTGTTT-----AATACCATTTCCCTGCTTGTAGCCACCTAGTAT-----TTGATTTTGTGGCCAAAGGTGTTTGGGCGATGAA-----AAATTTTGGTCATGTAATCAAACAGCATGAAAATTTTATGGCAAAA-----TTGATTTTGTGGCCAAAGGTGTTTGGGCGATGAA-----TCGGGGGCCATCCAATAAGGTGTTCCAACAACTGAATGTGTATTTACATCAGCCTCTGTCA-----TATGATCAGCATGTCCAGCTCCTTGGTTTGCATCATTCTCC--------ACTCCCACAAAAGGAGCAAATGGCATTT-----TCATTCTTGGTTGATCTTGAAGGTTGCTTATCTCTAGTTGCTGTA-----CATTAGCATCCCCAGAAGCCGCAAACCAAGCCAGGGATACAGAGGCCCA-----TAGCCCTAAATTACCCTACTTATGATAAGGAGATGTA-----GACATATCCTCTTCAATCTTCACCTCTGGTTCTTCAT-----AACAAGCCAGTGATTGGATCATCCGGTGCAATCCCATTCTTGGTGAAAAAC-----GCCAAGGGAAAGAGAAAGGATATCAACACCATCAC---------TACTGCAAGGGACCAAGATCTTTCATGTGAAAAGAGGCATTGAGATGC-----GGAAGGGAGGAGATTGAGATGATGGTGAGAAAAGTTAT-----CATCTAGGGAGCACAGCTCAACCAAGGAGTTTCTCAGAAACTG-----GATGATACGATCAGAAGGCCAGGAAAGCCCACATGCAG-----GTAATTGATTGAGCAGTTGACAGATGATCCAGTGGTTCA-----ATGGGAACTTCCGGAAACATGATTCGATCTATAAAGAGA---------------------------------------------------GCATTGTTCATGGGTTGGCTTGCCATCCTG-----AAATCTTGATCTTCTTGTGCTCCTCTATGCACTCTTGCTCAAGAAAA------------TTCTTTGTATTTTTATTCATTATATATATTCATTGAATAA-----TTGAAGCCTAGACGCAAGGATTTACAGCAT-----CACCAACTATGAGAAATCCACCAATCCACATGTGATGTGTGAACAACGATAA-----CTCAATCTGAACCTGTGGCAATATGCTGCTAA-----TGGAAGCATTGTGTGGTGTCGAGCCTGCCCCGCTAGGCATGGGAAATAAGAGAAGAGAAAATAGTAACAATCGGGACAGTTGTTGAGGTCTCAACCCCTTG-----TGGAAGCATTGTGTGGTGTCGAGCCTGCCCCGCTAGGCATGGGAAATAAGAGAAGAGAAAATAGTAACAATCGGGACAGTTGTTGAGGGCTCAACCCCTTG-----TGTTCTGCAGTACCTCCGGTGAATACTCCGCC-----TGGAAGCATTGTGTGGTGTCGAGCCTGCCCCGCTAGGCATGGGAAATAAGAGAAGAGAAAATAGTAACAATCGGGACAGTTGTTGAGGTCTCAACCCCTTG--------------------------------------------------------------------------------------------------------------------------------AACCTCTTCTTCCAGTTCTCGGCAAATCA-----------------------------------------------------------------------------------------------------------------------------------------------------------------------------------------------------------------------------GGTCTAAGTCTTCAAATATGCATGATTTCATTCAAATAATCATCCTATATGTATGTTT-----TGAAATTGGGCTTTATAAGTGATTCTAGGGAAACTTCAAA--------GCGACCCCCGCCGACGCTGCGCTGATGATGCAGCT---------ATGTTCCATGGTCGTGGTGGTACTGTTGG-----TGTTAGAATCCATTCAAAAATATCTCTGGCCCCGAT-----TGAAATTGAACCATCAGTAAAAAGTTATGTGG-----GCTGCGACAGCAGCATCGCCGCCGCCACCACC----------ATGTTCCATGGTCGTGGTGGTACTGTTGG-----ATCAACCAATCGTCCCGGGGTTGCCACAAGGATATC-----CCAACAGTACCACCACGACCATGGAACAT----------CCCAAGGCACCAAAATCATCATGACCAG--------------------------CCAACAGTACCACCACGACCATGGAACAT---------A-----ACAATGTCATCGATATAGGTAAAGTCCC-----GAGCCCAGCTGAGCAGCTCTCTGCTATGGCTGTC-----CCAACAGTACCACCACGACCATGGAACAT----------ACTGCCAGTGCACAATTCCTTAATGGTAGTGATGTATCAGATGACGCCAGCACTGCCACCCAATTCCATGTGCTTGACACAAGATG-----A--------CCTTTAGGTTTACCAGTTGTACCACTTGTGT-----CTGGTCATGATGATTTTGGTGCCTTGGG----------ATGTTCCATGGTCGTGGTGGTACTGTTGG--------------------CCTAAACCATATCCACATAAGCCTCCAAA-----GCCTTTTCTTTCTCTGTCTTTTGCTTCA-----A-----CTTGGACGTATTCCATCTGCTGTTGGTTACCAGCCAACTCTGGCAACGGATCTTGGAGGCCTTCAAGAGCGTATTACAACTACCAAGAAAGGTTCCATTACCTCTGTGCA-----TTGGTAAGATTTAACCAAAGATTGTCCTTTTTATCACACTTTGCACATTTCCACCCAGATGGAGGGATAATGACACCATTGTCAATCTGTAGCAAATTCACCGCATAGGGACTTGTTTG-----CTACATTCAGCTTCACCTATGCTTGGGATACTTCGTTTCCTTTCA--------TGCCCCTGCCATGGCTCACACTATGATAC-----GAAGTTTTACCATGATCGACATGACCCATAACTGTCACAAC-----AACACCCTTTCACAATGTCATCGATATAGGTAAAGTCCC-----TACGTACCATGAAAGTATCACCGATGTTAACGAC-----------ATGGGTGGGTCCACCTCCTCTTCCAACAGTACCACCACGACCATGGAACAT---------TGTTCTCTCTCTGATCTCTTTCTCACAGTTGTGTATTTAGAGCTCTACTCTGCCA-CTGGATGTGATTGAACACGAAAAAGCT-----CACAACATGATCGTGCAAGTGCTGAAAACACTTCACACGAACCACAAAGGGAAGCACCGCAAATAAATGT-----TCTTTTCTGTGCCATATCAGATGTAAATGCTGTCACGCATTGTCCCACAGATATAGGATGGTC-----CCCCGCCGCGGCGACTCGTGATTGAAGAGTAT--------TTGCTCGTGCAGAGGATGAGAGTACTGGATATATATTACCAAACAAAGTT-----GTTGGAAAAACGGCCATTGCTGAAGGACTGGCA----------ATGTTCCATGGTCGTGGTGGTACTGTTGGAAGAGGAGGTGGACCCACCCATCTTGCCATATTATCTCAACCT-----AGCAGGAGGCATTCCATATTCCAGAGCC-----GATATGTGCAAGAACTATCTATTGTACAAATATTGACAAGAAGGTTATCTTTTTTTGTTGTCTATCA-----TATTAACTGGGTCTTCAATTAATTTGGATAGACG-----CCCTCCCAACCGTTTTTTGGGAGGGGGCATTACACCCCCAC-----CCTTCGAGGGCTAACACGAACAAGGCACGTGGAAAGAAGATTCTTGCAGGTCTTGGCTGC-----TTTGATATGAACTCTTGTGATATCAAAA-----CCCAAGGCACCAAAATCATCATGACCAG-----CCTTCGAGGGCTAACACGAACAAGGCACGTGGAAAGAAGATTCTTGCAGGTCTTGGCTGC-----TTTGATATGAACTCTTGTGATATCAAAA-----CCTGCTGGAAGTAGGTGAATTGGGTAATCTCCA-----GTCTTCCTCTTCTTCCTCGAGTTCATCCTCTT-----GGACCAGTGCAATATAGGTGGATGTACCC-------AGCTTCAGTAGTGGAACCTTTGATAGGGTTTTGCATGACCCCACCATTATCAACTTTTTCTG-----TCTGAGTCGTCTCTCACTCTCCTCGTCTGGCCGTCTCTCACTGAGTCACTCTCCTGTC-----CAAGCCATATGTGATGGAAATACATGTGGTTGGGCAG-----GGTCCAATTTGTCGAGCCGCGGGTCCATAGGCCGGGTCCAGGTCTCATCTAGAGCGAGCT-----TGACAAATTTTCAAGTAATGATAGACCA-----TGACAAATTTTCAAGTAATGATAGACCA-----TGACAAATTTTCAAGTAATGATAGACCA-----TTCTTTCA-GGTTACCTTGAACGTACGCCCATTCTTCCCCGAGCCGAAAAGTGATTTGAG-----TGACAAATTTTCAAGTAATGATAGACCA-----TGACAAATTTTCAAGTAATGATAGACCA-----ATACCTCCCTCCCC--CAAAAAACAAAATCAATATAATTGCATTTCACGCTCCAAATTTTTGATAAGTCAA-----CTCTTTACCTTCAATTACATCCGAAAACGACTTGTAAACCTTATTATGACCGTCCCTCCTCGGTTGTCCGCGGATTCCATTATCAAGAAG-----AATGGTTGATTCCCGCGTGATACACTTTTGATCGAAACAGTTTTACCAATTCCAAGCAATTTTCCTTATGAATTTTAAACT-----CTCGGTAGGACATGTATTTCTATTACTATGAAATTCATAAATGAAGTAGTTAATGGTGGGATTACCATTATTCTTTT-----GGGTGAATTGGGAATTTTTCTGATAGGGGATCAGAGTGGTTTTCCTTGGAGATGGAAAATTCGCCCGCCGGGTTTTATCAATTTGCAAATTCTTCCTCAGTTAG-----ATAACGAACTTGCAAAATGAATCTGTTTATCATAAAGAGATTCGTTGTTCCTGACCCTGCTTCACCTTAATTGTTATTTGAACAAGTAAAAGTTATGTCTTGGTCCGAGTGGGTATAGAATTTCTCT-----GGCAAATTGAAAGCTAAGAAGTGGTAATTCTAAGGATTCCCCGGGGGAAAATAGAGATGTCTCC-----CATTTAAAAATCGATCAAGGAAAATAAAAACTTTCTTTTTTATTCGTCACGTCCAGGATTACGTCCTGGATCATTAGATAGGAATCCGAAGATAAAGAGAGAAACAAAGAATATC-----TATTCATCCGTTTGAGATTTTGAAAATGGGTTGGTTGAACTTGAAAATTCACTCATTCAAATTGAATAAAATTGAATAAGTAAACAATTGAATTGGATTCGATTGGACGGT-----TAAAGACACTATTGCTGATATAATAACTTCTATACGAAACGCTGACATG-----AAGCATTTGTGGGTTCAATGCGAAAATTGTTATGGATTAAATTATAAGAAATTTTTGAAATCAAAAATGAATATTTGCGAACACTGTGGACATCATTTGAAAATGAATAGTTCAGATAGAATCGAACTTTCGATTGA-----ATAAATGAAGTAGTTGGATCTATAAATAGAAAATCTTATATTATTGCTAATTCAATCAATAATGGTTGGTTTTCGTTGAAACTTTCACTTTCTTTTTTTTTTTTTATGAA-----GCAATTTCACAATCAGTATCGAAATGGAGTGCTAGATAATTTATTTTTTTCTTTTATTGTTGCTTGTCGATGTTATATCATTCAATAGAAAATTTATCAAATTCCTGTAGTAGTATAATAGTAGTATAAGGGT-----TTCTTTCA-GGTTACCTTGAACGTACGCCCATTCTTCCCCGAGCCGAAAAGTGATTTGAG-----TTCACAATATGGGTTTAAACGAATCAAGTTTAATCATTAGTAAAGTGGAAGTTAACAAGGGTACTACTGTGAAAAAATTAAAGCCTAGAGCTC-----ACTCATTTCTTTTGCATTGACTCGATTTATGATATATCATACTATCGGAGTGCAACAAGGGATCTAAAGAAGAACAGAGGCTAG-----ATAAATGAAGTAGTTGGATCTATAAATAGAAAATCTTATATTATTGCTAATTCAATCAATAATGGTTGGTTTTCGTTGAAACTTTCACTTTCTTTTTTTTTTTTTATGAA-----GTGAGGGGAGTGAAAAGCGGAGGCGATGGAGAGCTCGTTGTGGAA-----TCTCCAATCTTCAAATATTCATCCATAAAATCA---------CCAATTTCTCCACCAAATAAGTGCTGGCTACATTTGTGCAACTCCCTCCATCGA-----GACTACATGCATGACAAGCATGTGGATGAAGAGGAGAGAAA-----CACATTTGCCACAAATAGTGGATCCCTATCTTCAATTTTGAACTCATT-----ACTCTTTGCCAAGTCTGCACAGAATGCATATAAGCAATT-----CACAGCTTTGCTCCGCTTTAGTGACCATGCAAGGTACT------TTTACGGCGTTTACTTGCGGAATGGGGCTAATC-----GGCGTGCAGGATTGCTACAAGAAGCACATGATTTCATAAAAA-----ATCAACTATTCCAGCTTTTTGCAAGGGTGCAACACGACAGCATAGCA-----AGGTGATGGGCTTGCAGAAAGATGGG-AAGCTTCTCAAAGAGTTGAATCAACCAAGTGCAAACCCCATGAGT-----CATCGCTTGTAAATGAAAGAACTTACATAACGAATTTGGTTC-----TAATCTAGGAATATCAATGTCACCCTCCAACATTTTAAGCGC-----AGTGAAGTGTATGCTGGTTCTTGTGAAGATCCTTC-----TAGAAAACCAGAGCTTTCTTTATGCCAAC-----TGCGCCCCCCACTATAAGCTCTGATTCATCTGTTCTCACAC-----TCCTTGCCCAGAAAGATGATTATAGGCCTTTTCGCTCTCTTCTT----------GATTTTGAAGCAAGAGCCAGAAGGAAATACCTTGATATAGTAGAG--------TGAGCCTCTCAAGGGCATATCGGTCTGCTGCTGC-----ACAAGCAAAGGAAACAACATTAGGAATAGAAAACTGTAAAGGAAATAGACGTCCCACTTTAGGCCCCTTCGCGATCACCATCCCCGA-----CAGAGTCTTGGCATCGCACATGGCCATGCTCATGTCCACTCTCCCA-----GAGAAGCGCAGCATTATTTGGTCTTTCGGTTGCTCGCTCTTCATTGG-----GACAAATCCTTCTCAAGAGGGGGAGAATGATGCAAACCAAGGAGC-----AACATGCAGTGCAAATTTCCCTTGATTTGCCTTAC-----TAACCCAGCTTCACATATTTTAGTTTAATGGAT-----TTAAGGAGGAAGAAAGTAACCAAAGGGAGAACTTGT-----GATGGGTGACCTCCTAGAAAGTCCTTGTGTT-----AGAGCTCCAAGCATGGCCCATCGCGAATGGATCACTTCGAGCTCACGGTTCT-----ACAGATTTCAAATGCATTACATGTTCTTTCAAATTTTTGCTATA-------CTGAAGTTCAACTTTCTCCTTCACCTCCATCTTCT-----ACGCTTCGCGGAATTAGAGATACTGACTCCATTGGAGCATC--------ATAGTCTTACCATTTCCAACTTCTCAAGAAACTCAGTCTCATCTTCATCCAAAGCTTTGG-----TAAAAACTCCAGGGATCTTGAAGTAGTCAGCAAG-------GCTGAATCTGGCTGGGACTTCAGCACAAGGTGGATGA-----------GTTCCGGGAAAATTCAGAGGAGCCGATACCACTC-----TAAGATCTTCTTCTATACCACCAGTTGTTGTAACCACTACATCAA-----CCACCTGCCTCATCGACGCCCTCGGCATGTCCCGCG-----TAGCATTGCAGAATACTCGGTGGACAACTCATTTATCAAACC-----TTCTTCTGAAAGAAAAAGATGAAATTATTAGTCA-----TCAGCAAACCGTCCTCTCTCCATTGCCCGTTTGATGCT-----TGTGATGGGTGCAACTGTGTAAATTGTTATAACAA------CAATCTGCCATTCAGACTGCCAATGGCAGTTCTTTGCCAATAGCTGCTATC-----GTTGGATCTTGGGCTTGGCATGATTTCATTCGAGTC-----TGTTAAATTTTCTGGTGATGGTTGTGTTGTGCAGGACCAGG-----ATCATAGTTGCAATAGAGAAGAAAAGAGCGAAAAGACCTATAATCATCTTT------AAGAAATTAAAATAATTACTTGTGATACGGTTTTGCGCCTCCTTTGTGCAATTTCTCTAAGTGAACT-----ATCTATTGCAGCCATAAGCATCTTTGATGTATA-----TTCCTCGAGCAATTCCTTCAATAATCTTG-----GTGTTGGGCCACAACCTGGTTATGATTCCTTGCCAAGAATCTTTGCTACACTCGA------TATCAATATGATTTGATAATTCTTTCCCTTTCAAAAACATTTTAAA-----AGATCAGCTTTGTTACCAACTAAGGCCATGACTATA-----GAAAAGTTTTAACCCGCTTTCCTCCTGAACCAAAT-----GATCAAGCTTTTTGAAGAACTCAGTGTTGTA-----ACTACGATAGAGCAAGTGAATTGAAGGCTTTTGACGACACAAA-----CAGGCATGGGAAAGAAGCTTGATGCTCTGCTTGGTAGAACCTTCAAGACCT-----ATGAGTCTGTTTGGGGGGCACTTCTTGGAG-----GTTGTTTCCAAGTCGAAGAACACAATCTCTGCTG------------AGGTTGTCGAAATTCTTCGGTTGTGTCTTCTTCTTGATTATT------TGGACACAAGGGCTGGATTAAATACATAAAATACAA------GAATCAATCAACAAAGTACGAACAACATCTAAGAGATGACGAT-----ATTGCCCTCTACCTTTGCCGAAGGAGAGT-----AATAAAGAAAATAGCTATGGGATTTCCCCGCAAACAAGATATTCGCA-----TCCTATGCTGACCAACTTCTTGTTCTTTCTAAGCATG-----------TTAAAGGAGGACATTTCAATGATGCTGCAGAAAC-----TGGCATATTTGGGGGAGGTGGCCTGAACTGCTGCATTTGAGGTGGCA-----TCTGTCGATCATTTTGGTTGGAGTGGGGGATGGAC-----TGAACATTTCCAGGATCATATTTTCAACTATGAAGAAGTTCGATG-----AAGCGCAACAAATTTTTGAAAAACAGAGAACACGTCAGC-----TGAATTATGACATGCATTCCCTTGGTTTCCTGCACCCATGTC-----TGCGTTCGCAGTGTCATCCTCCGGCAAGCGCTGCGTGCTTGAGAAGCACGTGAAAAGGAGCGGAGAGGAAGCATACACATGC-----TTCTCTCAGCTGCATCTTCTGCTTCAATACTCAT-----CCATCTTTTGTTAGTTGTAGATTGCAGAACAA-----TTTCAGCACCTGGGAGCAGAACAGTGAGAGAACCTAGAG-----TTAATCATGCAAAGAAAGAGGTGGGCAAAGAAATTATACGATACATTTT-----AATTTCTGATGAAATTGAGGCCAGAATATGA------------------ATTCGGCTTCCGCAGATGGGAAGATTAAAGCTTGGGGAAAGGAGGGGAAGAGCTCACA-----GGCTACCGAGTTTCATCAGTACTTCTGCAGTAGAAACAAT-------GTAAATATGGACCATTCTGGAATGCGATAGATCACCACTGGAATTCATTG-----TTACAAGGAGATGGAGGTAGCTATGATCCGGGCTAATGTAGAAGAGGACCGGGA-----GAAACATACTTCAAGAATGTGTGGCAGTC-----CTTCTACTCGGAGTTTATCGGTGTCGTTTCAGGGTGAGGCGTTTT-----TGATTTGAGGACAAATCCTTCTCAAGAGGGGGAGAATGATGCAAA-----ATAAAAAATCCAAACATCATGAAGAGAGCACAAGAAGAGGTGAGAAGAGTGGTG-----CTGCAAGTTCAAAAGAGCTCCTTCCCATATCATA-----CGAATTGCCAGATAAACCATTGGTATGGAGACAAAAAGGACTTGCCATGTAACAACA-----TAACGTGGCACACTATGGTTCGTCAATTACAAACCTTCATTTCCTT-----AAATCAACGAGGGAAAGAACAGATTAAAC-----TTCAAAGGGAGATTTTCCTTGAAGAAGAGGCGTGGG--------CGCGAAGTCGCGGAGCGCGAAGCCGCTTGGAAGGCCGAGCTTTCTCG-----GCTGGTTGGATGGATATCAGTTGCCATCATCAACCAAA-----ATGAGTGGCACGAGAACTTGAGTTTTGAAGATGGTGTCAAGTTACTGGAGAAA------GAAGCTTCATCAAAAATTGATCGCGTTGACTCTCAACATGAA-----TGTCTCCAGAATATGCCATGCATGGAAAATTCTCT-----ATAAGTAGGGTAATTTAGGGCTGCCCCACTCAACTTTTCACTGAAATAAGCAATTG-----GAGGGAGCTCTTCCAGCAACAGCAGGAGCAACTGCATGTCCACCAG-----AAGACTGTGGACTGCTACAGTCCTGGGCAAGGGTTGATGCCAGCAAGC-----GGAAACTGGAGGCAGCGTTGAAGGACGCGATCGAGTTCTCTTTTATGGCT-----TGAAGCTTTTGAGTTGCAAGTTTTGATGGGGAAGAAAGGATTTATT--------ATGCTCGCAAAACATGGTTCATCAAACGCATAAAT-----AAACACTTCCAGGGATTGAAATTCATGATTGTGGCCA-----TCCATTCAGCCAAGGATCCTCCAGTCATGCA-----ATAATGCTCATGAGATGGCTGCTGGGTCAGATGTGATCTTCA-----CACCCATAGCAATCAATTCTCTGATTCTGTCAGGTCCTTCTGTACAGACAA-----GGGAAGAATATACTGAAAAACATCAGCACACTGTTCC-----GTACCTGGATCACTCTTGCAAAGATTTGTTGATGGTGACGATGAATTCCGCAATA-----ATATGCAGATGTAGGCACGGGTACTTCCATGTGGTGAACA-----CTGAGAGGAAAGAAAGGCATGAAAAGCTTGAGAAGTGGATCCAAA-----TCCCGGATCGAGAGGCAATGTGGTATCTTGAAGTTATGGAG-----AGGTCCTGTTTTTGTGACAGCTTTTAGTCCCCTATGCATGGTTATTGTTGCTG------TCTTCATCTTTCTTCTTTGCTGCTTCTTCCTT-------GCCAAGCCGAGTTTCGATCTGGGAAATTGAAC-------------CTCGAGTGTCTGTACCCCCGGATAGGTATGGGTTTCCTTCTTCCA---------------TTAGGTGCTTACGTCGCTGATGCTCATCTCGGCCGA-----TTTCGACGGAAGCAGTTAGGTCTTCCAAGTAAAAATGGCCATC-------CGGGCTAATGTAGAAGAGGACCGGGAAGCCACCATGGCTAGGTTTTTG-----ATTCTTCAAGGAACATTCATAACTTGGATAGACTGTAAT-----TCAATCAACAAAGTACGAACAACATCTAAGAGATGACGATTCTTACGCTCAG-----TACAACAGAACGCTGATCATAAAATGGTACCACATTCTGAAGGCTGTCGTAGTATACCAATGCCAA-----TGAACTGAACCAAGAATGTAAATTGCTGAATAGTGACGA-----ATCAGAATTGCATGTCTCATAGTCCGTCTTGTTCACCTCTAG-----TACCACTTCAACACTGAAGTTCCCATACTTAGTAACTCCAAGACGAGATAGGTCTACATCAGGA-----TGGAATTCCAACTAAATAGTATGAACCGAGATTGATATATGCACCAATCT-----CCTCCCACAACTGCTAAGTCCACCACAAGACCCTTTGATGGGTCGTA-----TTTCTCGATGGATTCAGACTACGGCATTCCCAGGGAACTC-----ATCTGCATACTGTTCAAGAATGCGTGCATGCCCCTC-----TTTTCTGGATGCTATTTTGGTGGGGGAGAAAATGAAA-----GGAAGAATCTGAAGAGGGCAGCAGAGGA--------AGTGTTCTTCTCTCCCATCCCATCAAATACCATACGAGCGGACTTCA-----TTCCTTGGTCTCCTCGGGATTACTCCTATAAGCAGGTCGGTTTGGAA-----CCCACAGTACTTTTCACAGCAGGTCCCATTTTGAAGA-----AAGCACCTCATCCTCATATTTGCCAATGGATAATGCCA-----TTGAACAGTGGTATGTCACATTCATATTCAACCCAGAGGGACATGAATC-----TTGATCTCCAAGATAAGCTCCATCAGAACATTTG-----TATTGCAGCCTTGGAGTTCCATATCTTCCCGTTCGCTCTTC--------CGCTCCACCTCCAACAACTCCGCCAACTTATTC-----ATAACATTATGTAGGTATGCATTGTGGGTTCACA-----------------------------------------AGTAGCAGCAATATGAGCAATGCCAGCA--------------TGCTTATATGCAGCTCTTGCCACCATTTATGCAACAAGA--------TCACTGGAGCCGCTGGCTTCATAGCATCCCATGTTTGTAACCG-----TTTTGCAGATCACTTACACCAGTGATTACTTCCAAGATTTGTA-----TGATGACAATCTGCATAGTCCATTGATCTCCCGTCAGACAA-----CTTTTTACAAGATTGCTCAAATAGAGCTGCCA-----TTTTAGCAATGGATGGTCGGAGGCGATGGTTGGACATCCAGAAACT-----AGACGCATATCGACTCTGCTCACCGTCAATAGA-----ATGCTCCATTAAGCCAGCAAGAAAATCAAGAAATTTGTAAA-----GTCTTCACTGCAGGAATTGGCCCAGGATTCAAAGGAA-----ATCTTGCACATCATTATCGCTGGCACGTTTTGCCCTAGTCACAGGCCTTTTCTG-----TTCAAAGCAAGCAATAGAGTAATAGTTTCCAGGCTGTGCTGGCCTCGGTCAACATAAT-----TTGAGATTATCTTTGTGGCATTGTGGCAGTCTGTACATACTCTAAGATTCT-----TGGATTTTGCTATTCCGGGCATTCTGTGTTTCCAAATATCTA-----TTGTCTTGAAAAATGCTCCACAGAATGCCAAATATA-----CCTGTGAAGAAAGTTGTGAGATGACAGACA-----ATCCAGAGAGGAAAAAAGTTGCAGTTATATTGAGAGGTTCGC-----ATTTCCAGATCAGTCTTCACAGAAGCTTGTTCTTTCA-----TTAAATTATAATTGGATCCTCGAACATTATGAGTG-----CTCAACACCCTAGGCATATCATTGGCTCGCATTGACTTTGCA-----GCAAGCAAGTTCCACTGCGGAGGGCCTTCACTCGGA--------TCTTGCTGGATGTCTAATCTTGGTTTCTTATGCATCTGAGTT-----ATTTAATAGAGCCTGCATTTGCTTGTACCAGCACAAACAGCA-----GAAAAAGTAACTGCCTCCGCAGTCGATTGATCTCAAGAATGTCAATAA-----GTCACCTTTGGATTTAACTTCTTTACCTTTGAGTGAACGTG-----GCATGTCTCATATCCAACTGCCCAATCAAG-----GTTGGATTGAAGCACCGAAAGGCTACAAAAGGATCCCTCTCTGAGTGGTT-----TTGGCAGAAGATTGGTGCATATATCAATCTCGGTTCATA-----GCATTACCAAGCCTTGTTAGAATCATTGAGAATGAATTTCCCACCTCATC-----GACTGAGAAGAAGGAATTGGCTGCAAAAGCTGAGAAAAA-----TTGTCAACAGCTGCTTCATTGTACTTCTGGGTGATCTCAGTAAGA-----TATCTCTTGTTGTTATGATGATTCGACTTCC-----TTTGTCATATGCCTTGAATGATTTCATCTCTTCAGTAATCTTCA-----CAGTTTGCAGGCATAAATGGGGTTCTTTATTTTTCATCATTGACCTTTCAAGATGTTGGAGTTACAAAT-----CCATTAGATGCCCTGCCTGGTCCACGGCCACGGCGAGCC-----ACAGAATTGCTTCTTTAGTAGCAGATCATCACAGGTTGTAAACACCTGCTTCACATACTGCCAACAGATACTTTG-----AAATTATCAAACCTCATAAATTCTCTTCA-----TGTTCGTGCTGGTTTATTGAACCGTGATCCGGTTCCTTCTCTGGATATTTGTTTGGGAGA-----TGCGGAAGCTTTTATTAATAAGGCTTCATTTTTGG--------CACAACATTGTCTTCAAGAAAGAAGCAGAAGAAG-----CCCTGAATCCGCCAAAGACATTTCAATAGCATTCT-----GCCCCAAAAAAGCAGCTACTAAATTGAAGAGGTCATCCCAAATGGGTAATCTGTA-----GTTGCTACGCATGACATCGTACAGTTTGTTTCAATGCGAGACGTGCAT-----AAATTAGTGGAAAAGGCAAAAGCTTGGGTGGTTGGGGATCCTTTTGA-----TTGTCAACCAGTTCGCAACAATCTGGACACCT-----TTGGAGCTGGTTATATTTTCACCTTGGCTAATCATGGTGGCATACGTGGATGGAA-----CCTCAGACATAACATTGGCCATACTAGGTTCTAGGAAGTCAGGATTTAAACTATCTACCCAAAATTC------TCAATTCCAAACCGACCTGCTTATAGGAGTAATCCCGAGGA-----GAAGACATAGCACGATACTCAGACTCAATGGAGGATTTGGAAACTCTGTCTTGCTTCTTACTCTTCCAAGAAATGAGT------TGAGGTTTATCGGGCTAACCTGCTTTCAGTTTTAAAAGATA-----ACTGCATAACCCCATTCAATATCAAGCAATTTTTC--------------TAAAGAGAAAATCCATTGAATATTTTCTCA-----CCTTCGACAAGATTATCGTCAACTTCAGAAAATTCCCTCGTCCATGAATTCA-----GATCTAAAGCCAGATTTCAAGGTGTCTTCCCTTA-----TTTTTGATGATATTCTGATTTACAGCAAATCTTTGGAGGAACA-------TTTGAGTTCATGTCAAAGCATGGGCAGGGACCTCGTCTTCT--------TGGTGGGTAGCCATGCAATTTATAGCATTTGTC-----TTCAAGCTACACACAGTATTCTCTTCTGACAATGCAA-----GAATTGCAGTTGATGCAGCTAGGGGATTGGAATATTTA-----ATTTCAAATAATAGCATCCCAAAGCTGTAAA------GACAAGTTCTTGAGCTTAAAGATGATGAAAGTGA---------CTCTCGTGGTTCTTGATTTCAAGGATGCTAGGCCATGCCTTGCAAAGGTATAAT--------TGGTGGCTGTGGCGATGGCGATGGCGATGGCGATGGCGATGAT-----GTCGTTGGAGGATCTGATAGAGAAGGCTGG-----TTTGCCGGGTCGTGGCGGGTCGGATCGGG-----ATTTGTTTAGCCACATGCCAGAAGCAAC-----AGGGGAAGAGGTTTGATGCTTGGAGTTGAA-----TCCTGAAATCACCATCGACTGGAATGCTTATGCTGTTGCAGCAAA-----GTGGAAGCTTCCGGGAGGGAAGCTGTCATGCCCAC-----TATATTGGTTAGCTGGTGGACCGAGGTTT-----TTTATTTGTTCCAAGCTAGGTTTATATGATATATA-----TAGCTGTCAACAATTTCCTGCTTCTCTTCCTTTGTA-----TTTTCCCAGGTGTAGGATGGTTTCTTGGCAC-----TGTGGCAGGTATTGTTCTCGAATTGGCAATTGCAACTAA-----TAAGAGAGGACCAATCACCATTGATGGGTTGATTGCA-----TATGTTGAGGGCTGAATTAGAACCTATTCATGAAAGGTTGGACA------GAGCTGGAACCTGTTGCTCTCCAGGTGCTTCATGAACTTGT-----CGACAAGCATGGATACCAACACTGAGGGGCTCACA-----TCAAATTTTAGAATTGGAACTCTTGCAT-----GAAGAGAAGCTGAATGAAGCATTGGATCTTTTCCATGAGATGAG-----ACCCGATGATCTGTTGCTTTAAGTTTGGGTA-----TTGCAGCCAACTTAACCTTCTTTATCTC------TGTTCTGGTTGGTTGATTCAGGGTCGCAATGTGATAATTGAAAAAAGTC-----CCAGTATCTTCGATCATCTATCCCAGTTAT-----TGGCCAGTCAGCTCTCGAACATCTGATTCCTGCCTGCCACTTCCCT-----TTGAGAAAGGGACTTTGCCCATGAATCCTCC-----CTTGCCAGCATTTCCTGTTCAGCTGTACCAGGTAT--------GAAAATGCACTCACAATCATTTCTTGCATCATCTC-----TGGGTTGACAATCATTACAGAGAATGATTGGAAATGC-----GGCAATAAAAGAAGTCATGAAGGCCTCGTTCGAGGCA-----TTACTGTTATTGCAAGCTCCTGTACTATGGTTA-----AGATCATCTTGTCGTGAAAAGCCTTCGTCTTTTCC-----TCCCTATTGACAGGGAAACTTATCTCGACAGGTTG--------CATCCCACTCCTCTTCATGCTGATAATACCAGTGC-----ATCTGTTCATTTAAATTCAAGCATTTTC-----TCATGAGGTCCGGAAATAGGTACATGAAGAG-----GAAGCACTTTTATACCTCAAGTATCTAAATGTCTCTTTCAA-----CTTGTGCTGGGTGCTTTCCGTCCATGCCCTG-----GATCGAAATACAAATTCACTCAGTCCTACTACTCTAGAATTCGATCGCAAAAAGC-----GGTGCTCAAATAGTGCCTTCAATTGATCATCT-----AAATATAGGAGGCAGTCTCTTCTGCAACATCTGTATTTTTGTA------GAACTGGTTCTTTCTCACTTGAATTCTTCATTGGAGGTGCTTGAGAGAAAGAATGATT-----ATGACCAGATTGTTCATGAATAACTTCCCTGTATGGCA-----TTTGCGATACCCAGCCTAGCTGCCTTGGAGGTGGGAAGGATGAATTTATT------GACATTGTTTGACCAAGGCCAAATAGGAATGCCTCT-----TATCATCTAATCTAGGAATGGGATGACGATAC-TTTACCGTTA-----TCCAACTCTCTCCAAGAGCTGGTTTAGAGATACCTCCCTC-----GGTGCCGAAATCGTTTATCTGAAGGATAATGTGAC-----GCTGTAGAGCTATTTAAGCTTGTCTTTTTGAGTACCTCAACAGCACC-----TGCCAATGAACCATGCTCCATGTACTCGGACA-----GCTTCTGTAGATGCTAGCTTTAGCTTACCAATCAGTTTGAAGGATTTCATTCC-----TTCTCACATTTCAGACCACACCAAGGTATTGCAACAGAT-----TTGGGAAAACCCTTGACATAGTCCCTGAATATCA-----CATATATCTCCTTATCATAAGTAGGGTAATTTA--------TTTAAAACACCTTGCCCACAAGGTGTGGGTAGGA-----TTTGAAGCACTCAAGGCCATTACCTTGCACTGT-------AGATCCCGCTGACCAGTTGAGGTGATTC-----CTTGCAATAGCAATTCTCTGTTTTTGCCCTCCTGAAAGCTGAGTTCCAG-----TGAATCCCTCGGCTATCCAAAGTTGGATCAATTGCCTTACAGGGATC-----CAACTAGATCATTGCATCTTTCCCAGGCATCAAGAAGGGGGTC-----TGCAGAAGCAAGGGTTGAAGCCCAACACAATCACCTATA-----TGTATCCATAGAGACCTTTAAAATCATT--------TTTCCCACTCCAAATAAACTTCAGGATCACTTTTACC-----CTGAAATAAGCAATTGGACGGCCTTCTTGCATCAAAACAGCTCCAATACCTATTCCT-----CGATTTGGGTCGCCTGTACGGATCGATCATGT-----GCTTTCCGTTAGTGGGTTTTTCACTCCTGCCATCAATT--------AAGCATTCAAGCTTTCCAATTGCCTCAGGAAGAGCC-----AGCCTCAGCATCTCAAACTTCAGTGTTTGAACCAGTTTCA-----GGCAGCTGTGATGGCTGCAGCATCTCCCATCTAGAATGATA-----CCAATTCTTGGTCCAGCTCCAGTTGACCACTTGAGTG--------TACTGCCAATTCTTCCCACAGGCTCTTTGGC-----TAGATGTCCATAACTTTTTTAAAAATGGCTTG-----TATCAATGAGTGGAGGACTCCTGGAAAGAG-----ATTCAAAAGTGCAGTTGCAATTCTTTCATTTG-----CATATATCTCCTTATCATAAGTAGGGTAATTTA---------CCTGAAATTTTAAGCCATCTTCAGCAACCCA--------------ATGTCCAGATAAATTTGAATTACCAAGATCACTGCAA-TATAAGAACAGAAA-----GCCAACTTCCACACACAACTCTCGGATTCCATTACTATGGAATCCAG-----TAACCCGGACCATTTGCATAAGGCGGATAATCTTCCTCTGGCCATTCCTGGA-----CTGAGGAAGAAAAGGTTGAGGACTCCTCTG-----GGAAAAATGACAAGATCAAGATCATGGCTGGTTTGCTACGAGGT-----GTGAGGTTCATATTCAAGATAGAAATCCAC-----TCTCCCTGTGTTGATGCCTCACCACCCATTCCGTA-----TATATCAATTGGAGGTTGTATTTGGTTA-----CAAATCCTTCTCAAGAGGGGGAGAATGATGCAA-----ACTTGATGGGATCTCTTTCTTTGAGGTGGTTTGGGAGAAGA--------TCTGAAATAAACTCAAAGAAAGATGATGAGAAGCTGCAGAAAGGAC-----GGATGTACAAAAACCTTGAGAAAATCCCTCCA-----TAATTATCTACTAATTTTGAAACTTTGAACAAGGCAGATTGGGAAGGTGAATGAGGACTATCAGA-----ACGCAGCTGGCGTCCCCTTGCAGATTCAATAGCCTCTGG-----ATCATCTTCCTTGCGCTTTTTCTCACTAAT-----TACCAAAATTTCAAGTTCCAACAACCCTATCAGCAGGCTA-----TGCAAAACATGGTTCATCAAACGCATAAATG-----CTTGCCTCTGAAGTTCCTTGGTCTCCTCGGGATTACTCCTATAAGCAGGTCA-----TGACGATCTCGTGGGTGTAGCTCTTGAGAGGAACGGTGAA-----TCATGATCTCCTCCTTCTTCGCCGCCGCAT-----GTTCCCTTGTTTCCCGTTAAGCTTATTTTGCATCCAA-----TGTGTTGATGTATTTATTACTACCCAGACTT-----TTGTTTGCATTACTCGTAAAATTTGTAGAACTGCCTGCTTGGGAAATAGACTATCA-----CAAAAATACTATTGAAGATGAAGCTGTTGT-CTT-----TTTGCCACCGTGCTGTTTCAGAAATACTAGTTAAGTTGAAAGATCCTGACAC-----TAAGATAAAATGCGTCCCACGTGCACCAACCAAATTTGTCCACGATA-----GCTCGATAGCTCCCTGAACCCTCAATACCATCCTCAG-----AAAGCATCAAAGTTTTCAAGTTCCTACAGTTT-----CATCTTCTTCTTCCTCTGCCCATTCCTGA-----TTTATTTTACAGGCCCCCATTCCAGATTTGAA--------------AGGTTTTGTAGATTACCAATTTCACTTGGTATTGCACCT---GTCACATTAT-----TTCCGGAAGTGGGACTCTCAGGTGGGTTG-----TCTGATATTGATTGGTATGTAAAGCGCACTGTCCTTGGGGGAATATACTCAACAAC-----------GGACAAGGATTTTGTGTTACGCTTTGGATCTGTC-----AAAGCAACACCTCGTATTGAAAGGCTGTATCTGCAACACAAAACCAACTAGTGCAGCG-----AGTTCGTTGAAGAAGTGATGAGATTAGTAGAGCTTGATA-----GGAACCTTAGCATGAACAATAGCAGAATACTCGCTCCAAATATTA-----CTTTCTCCTGCAGCCAGCAGCACCACAATGGCAATCTTGATCTG-----CATATTTCTCAACAAGCTTACACAAAGATGCACTGAATC-----GCAGGAAT-AGAATCCCTTGAACCCACAATCAATTTGAAAACTCACCCAAGAAAGCCAAAATCAAGTC-----------TAGACTCGGTTCTTATCGCCAATGAATGCTTGGATAA-----CCTTTGGTTAAATATTGCCCTTCTGATATGTGGGAGATCTGGCTAGAAAAACTTCTGCACCC-----TTGGAGTATATAAGAATGTCGTCGATGAAAAC-----AGGTCCCAATCCCCTTGTCTTAAATCCCCACACAGTTGTTGGGCCTCC-----TATTTACAGGCAGCATTATCAGAATCTCTAAGGCTTTATCCTTC-----TAATTGATTCTTTCACAATATTAGCATCTATACATAATTGAACATCTCGAATTCT--------ATG-AAGGATGAAACTGGGATTTACAAGAACCTCCTTCAAGAAACTGC-----TAAAGATTAAAATCCCATCTTTTCAAGGTAAAAGTGATCCTGAAGTTTATT-----CTTCCTCACATTTCCACCGAACATCAAACTGCAGACATATTCACTAAA-----GGACCAACTATTCCATCAATGTTCTTAGACAAGCGGCT-----GAGAGTTTCTGCTGGTCATCACTCATGTCAGAAGAAGAGAATACCAACTCAGACAACAAGTCC-----ATGATGATCATATATGTCAATGTTTCAGGCATCTTTCAGCAATATCTGGTTTA-----GCACCGAGTATGAAACAAGTTCTCCCTTTGGTTACTTTCTTCCTCC-----TCCGAGAATCAGAGCTTGGGCTTGGTTCGCGCCCTTGGCCTC-----GGAAAAGGAACAGGGAGCTTTGGGAAGAGGAGGAACAAGACCCACAC-----TATTGAGTGCACTCGGGATTGATCGTAACGTTCAAATTTATATTGC-----TTTCCCCAATGGAGAGCTCAATTTGAGGCATTGCTCA-----GAATATCCCGTGATCATCGCGTTGTAGAAAACGGTGTCTCT------GATTCTAGCCTCCCAAACAGCTCATTAGTTGAGGCTCCATTAACTATAAATATA-----TGTTAATTGGAGGAAGATGATCAATTAACAGAATCTGACCTCGAATG-----GCCACATTAATCCTATGCTCGAATTCTCCAAGCGTTTAGAGCACAAAGGAGTGAAA-----GATGAAATTGACCCTCAAAGGTTGCCTATCAAGGATCTCATTTTGCTTGCTGAGTACAAGGAGCGA-----AGTGGATGCATGGAGCTGCAGTGAAACCAAGTTT-----TCACAACTTTCTGAAGCCAGAAGAAGCTTTCTGATG-CACGTGTACATATTATCTCGTTGCTACATAT-------GTTGATGGAGTGATCTTTGTGATATCAATATTTTTATCAATG-----CATTAGCAAAGTAGCCTTCTCTCGAGCTTTTGCAGAT-----GGAAAGAAAAAGCCACACATGTAAAGTTGCCTGTTAAAACTGATCAAGACAC-----CGACTACCATGCGCAGGAAAAGGTAAAGTTTTACTTTTACCAAGACGACAAGTAG-----ATCTCCGGCAAAGACAAGTTGGGATATATTAA-----AGGCTGGAGTGAAGTTTAAGGTGGGCTCAAGCAAATGCT-----GTCTTGCATTCTGGTGAAGGTCCAATTCATGCAGTGAAGTGGAGAACAAGT-----AAACTATCCAATACTTTAAGGAGGGGATACTCAGTTAGTGATATGCCATGT-----CACAAAGCACCTCATCCTCATATTTGCCAATGGATAATGCCACCA-----TACATTTAACAACATTCCACATTTACCAAACCTAGAAAGCCGCATAA-------CGTTGAAGGCTGCTGATAACGTTAGACAACAGCTAGTGCGTATCA-----ATTCCATGTGTACCAAATGCATTAATAAGTTCAGTGCACGATTTCAATGGTGATCAACAGCA-----CTTTCCTTCAGAAGCCAGATTTCCAATCTCCTCATTTTCC--------GGAACCTTTCGACCTCCTCTTAATATGAAATCCTGAATACAAAATGAAAAC-----TAGTAGCTTATGAAGCCTAAGTATCAAGTCCTCTTCTGCATCTGATATGTTGCCTCTTTTGAT-----TTTCCTTAGAATTTCCAAAACAGATTTCAAATGCATTACATGTTCTTT-----TTTTGGCTTGCAGGAACTGTAATCAGAGATGAGGT-GGGGCTTAC-----ACCAAGATCTTGAAACCCTTGCTTGACTGCTTGCAATGTGTA----------ATTGAAAGGCATCTGGTATTTCTCCAGATAAATGATTG-----TTCATTACTCACACGATGGGAAGGGTTTTGGAAAAGTTGG-----ATCGTGGCTGCTACATTGATCAGAGCCAGAGCCTCAAC-----TACTTACAGATACAGCACAAACGAAATTAAAATTGTGTGCGCTTGTCATGGTTCCCATATG-----TGAGACATATAGAGAAAGGAATTAATCCCTCATCAGTGAATCAAATATATTTCA-----CTTTCGGTTTAACTAATGCTCCAAGCACATTTATGC--------GCAGAGAAACCAACATACATAGATTCCAAGAGAATTTGAGA-----TCTTCTGAGTAGCCCCAGTCAGTTTGACACAATGAAGACCATAAAACTTC-----AGAGATGGAAATATAGAGAAAGAAATGAGCAA-------TTGAAGTTCCAAAAGAATTGAAGGCAGAATTGTTTCC-----TGAAGCTTTGAAGGCTAGCACTCTCCGCCTCCCAG-----GGCCCTTTCCCTTCCCTCCTCTGCCGTCTCCCCAACCT-----TCTATGTCCCACATATGAGAGCCCTTGACGGAGTCCA-----TGGCTTGCATTTGTGCGCGCTTTAGTAGCTG-----------TCAAAACAACTTCTCCACCTCCATGAGGAGGAGATCCACGACTCTCTATTTTTAGATTTAATCCTTC--------CAGGTCATGACTGGTGGTTTTTTGACTGAAAAG------CTTTCTGGCAGGTGCATTGATTGTTTCAACTCCTCAGGATGTGGCAT-----GCACCTCTTGTGCATGCATCATTAACAAATTCTATAA-----TGTAGATCCCCATTGTATTGGGATGAAGTAGGTGAAA------CTTGCCTTGAAGAAAAGGTGGAAATTGGGGGAGTTAGAGGCGGGA-----------ACCCTGCAGCTTAAAGAACTCCTTATCCCATCT-----GAGAGAACTGGATGAAGGGCACAGCAACTTCTTGTACTGTGGTCGG-----TTGAAAGGAGGACTAAACAATATGTCCATCAAG-----GGCAAAAAGCTCAGCTGGCAAGATGTTGCAGCCTA-----TTTGGATGCGTTTGAGAAGATGAAGGTGGAAGGGCAGCATCCTAATGAGGT-----TATCCCCAGCTTTCTCAGCTCCAATAAACCTCGTTCCACTGCCAC-AACCACACATTGAAG-----AGCCACATTTCCCATACATGAACACAAGCC-----CAATCCTGGTCTGTGGGAGGTTGAAAGGAGGCCATTCCTTTAA-----TCGTCATCTCTTAGATGTTGTTCGTACTTTGTTGATTGATTCTTCTGTA-----TAAAGTATCGTCATCCCATTCCTAGATTAGATGATATGCTGGATGAATTGCATGG-----CTTTTAGCCATAAGAAGGCAGTTCTGTATCGAAGTTTTGCTGGC-----CGATTCTTACGCTCAGCGACTCCATTTTGTTGAGGG-----ATGGATAGCTAGCTCTCTAAGAAGATCATGTTGTAAGACGAAGTCTTCACTGC-----GTGGTAGTGGAGGAGTCATTCCCGGCGAAGACTTCT--------AACAGACAGCAGGCACATGGGAAGGTACATTTGATTAAACTCAATCACCTTGAGTGCTGACTCGCCAATTAAGTTGGTGGGGAGGCCAAAAAGGGTG-----CTACCAAATGTATATTGGTTTGGCTTGGACTCGGTGATTGCTGAAAG-----TCTCTTTCTCTCAGCCAAGCAAGCTGTGACCATGATAATGACATGCAA-----TGCTGCCTCACTTGCAGTTAAATTTGCTAATAACGGG-----GATGAACTCAGAGCTTTTGCTGGTTTCCAGCCCGACCCATCAACTGCAA--------CACAACATCATCTGCGGCACCGCCAGCAAA-----------TTACAGTCACTGTACAAGAAGTGACACCTAGATCTGT-----GAATTCAGTGAAGCATGCAGAAACAGTGATCAAAACCAATTTTTATGGAGCCAA------TTCTTGGGCTACCCTCAGGTGAGGAAGGCGCCAAGCTTAGCGTGGATGAAATTAAAAGGGGATA-----CAGGATTGTGTTGGATTTGTCCTCACTCAAAGGAGGTGCACCTGGA-----------AAAAAAGTATTCCTACCATATACCACAGCCCATTTCTCTCTTTCT-----ATAAATGAAGTAGTTGGATCTATAAATAGAAAATCTTATATTATTGCTAATTCAATCAATAATGGTTGGTTTTCGTTGAAACTTTCACTTTCTTTTTTTTTTTTTATGAA-----ACTCATTTCTTTTGCATTGACTCGATTTATGATATATCATACTATCGGAGTGCAACAAGGGATCTAAAGAAGAACAGAGGCTAG-----ATAAATGAAGTAGTTGGATCTATAAATAGAAAATCTTATATTATTGCTAATTCAATCAATAATGGTTGGTTTTCGTTGAAACTTTCACTTTCTTTTTTTTTTTTTATGAA-----ACTCATTTCTTTTGCATTGACTCGATTTATGATATATCATACTATCGGAGTGCAACAAGGGATCTAAAGAAGAACAGAGGCTAGAC-----AAATGAAGTAGTTGGATCTATAAATAGAAAATCTTATATTATTGCTAATTCAATCAATAATGGTTGGTTTTCGTTGAAACTTTCACTTTCTTTTTTTTTTTTTATGAA-----TCAATTCCAAACCGACCTGCTTATAGGAGTA------TTATTTGTGAATCCATCATGCGTAACCCTCAGATCATACT-----TCAGGTGTATCTGCAAATTTCTGTGGTGTTGTGTTGGCTGG--------TGCACCAGGTATGAAATCAATTTGATGTTCAATCCCTCGGATTGGA-----TTGCCAAAATGTTGACCTTGAAATGAAACAACAGCTACAG-----TTGCTCATCGGTTGTCTACTATACAGAAAGCCAACA-----TTGGAGATTTATTGGTAGCAAGGCGAGTTCTCAATGTGCAGGTTAAGGAGGAA------TTAGTAACAACAAAAGGTCCAATCCAATGAGAATGCAACTTACCCGGAAACAAA-----GAGAGTCAACGCGATCAATTTTTGATGAAGCT-----GCAATACTACTTCGAGAACCGGAAGCTCCAATTGACG-----TCTTGGTCTTCCAATTGTTGTAGCAAGGGCAGAATTCCTTGTTCCCATAAGTT-----AGAAACAACTTCTGGACCCGGCGATCAAGGG-----CTGAGAGCCCCCACCTGCATGTGCTTGCGAGCCACC-----CTTGTCCGGGGTTCCCTTGACGGTCCACTTAGGAATGCTAGCGGGAGCC-----CTGCATGCATCTCCTAGTGATAATTTAGCAACAA-----TACCAAAATTTCAAGTTCCAACAACCCTATCAGCAGGCTA-------GAAGCACAAGTTGAAAGGCATTCTAGAAGTC-----TTTTTTTCTTTTATAAAGCTTAATGGGTCTTTTGGAAATATGGTGGAGAATC-----TACCTAAAGCTGATGATGAAACATGCCCAGTTTGTCAAGAAAAGT-----AAAGCTAGACCTCTTGCTATCCCAATACAGAT--------GCTGTTGTTTCATTTCAAGGTCAACATTTTGGCAACATTC-----GGACCGGATCACCAAGAATTCTAGAGGGTTTGGATTCG-----TGGATTAATGTTGCACTCCCGCAAATATATATGGTCATAATCA-----TCCAAGATGTCCTCTGCATCATAGACAACATCTTTCAACTTATC-----ACACTTTGTGGGCAAGGATTTGGAGCAAAAT-----ACCTGGAAAACTTTGATGAGCTTCAGTTCACCT-----ATTCAAAAGTGCAGTTGCAATTCTTTCATTTGCATTGAGACA-----ATGTCTCTTCATAATCAATACCATACTCCTGTC--------GCTTTTAGACATTCTAAGATTAGTATTTCTAATCCA-----TTTGTAGTTATGCATGATTTGCACCTTATTCACACTGATTTGAAGCCAGAAAATA-----AAACACATCGAAATCGATTTCCACTTTGTTAGGGATC--------ATAGAAATGCACAACTACCTGACTAGTGTCTACGAAGAAGGAGATGCAAGATCTGC-----TGAGCTTCTGGACCACGTCCCTGAAGTCGTTCTTG-----AGTTAGGCTCTCCGCTTATGCTTTTTGT-----CTTGTTGATTCAATGGGGAAAGCAGGGAGATTGGA-----CAACGCACATCCAAACATCACAGATTGATGATGATGGTTAAC-----ACCTCAAGAGTCTCTCCCAGGAGTAGCAG--------------ACATCAATGGGAATTTCATCTCTGATGAAGGCATTGACGAGA-----ACCAGGTATGAAATCAATTTGATGTTCAATCCCTCGGATTGGAGGTAA-------ATCCAAGACCAAGATAGATGTTCATAGT-----CACTGCAGCAATGGTGTATTATCCTTCTTAGGAGTGTTTATCC-----TAGCACCTCCATGATATCTCCAATATTGACTACAAAAGCATT-----TGATGACGAGTGAGAGCCTTGGTGAAGATATCAGCAAT-----GTGTGGATGAGTATTACAAGGAGATGGAGGTAGCTATGATCC-----CCTTAGCATGAACAATAGCAGAATACTCGCTCCAAATATTAATAAAA---------AAAGACTGGTTTTGGTTGAGCCATGACCTGACCACCTTT-----TCCGCAATCTCACGATTTAAACCGTGCAAAAACCTAG-----GGCCAAGGCAATGACGCAAGGGAGGAGATGGGAGGGC-----TGATTGTGTTGCTGTTGATCTGAGTGCCAA-----GAGCATTTGACGTTAGAGGATGTGTTGAA-----CCATTTGCCTGACCTATTGTGTTACCAATAAA-----TAGGAACCACATCACAAAGCACCTCATCCTCATATTTAC-----TAAGATTTGCAAAATGGGAAACATGAACTTGCGGGTA-----AGCCAAGACATAATCCGAGCATCAAGTACAGCCCATGAA-----TGTTTACAAGTTCCTTCGATCCCAAGGATTTATGTCATCATATGATA-----GATGTTGAGTTACCACTATTCAGTTATGAGA-----GTCGCGGATCGTGGCCACGTGGTCCTCGTTGCC-----TGGCAAAGTGTTTGGTTTCGCCATCCCTGCC-----GCAAAGAACCACTTCACCACCACATAATATCCAA-----ATCAGATGGAAGTGGTGAAATCAATCAGGCAGGAG-----CTTTGAGTCTTCTTCCGGCGACCATGGCCCCTT-----GTGGCCCTTTGGGATGTCATATTCTTTACCATCTCGGGTTGTCACAC-----GTTTGGAAGTCTCGTGCATTCGGGCACATGGAG-----CCTGAAATTTTAAGCCATCTTCAGCAACCCA--------------TAAATTACCCTACTTATGATAAGGAGATGTATGCC-----GGGGACACGCTTCTGACGGGGCCAAGTGATAATGGATTGTATCCGATCAACC-----GATTCAGGAATTGAGCCTTCTAATCGATT--------------------GATTCAAGTTATGTTCTTCTAAGGCTTTCAGATAATAAGAGTA-----AATATAGTGCATTTTAGGCAAAAGTGGATG--------AATGTGCGGCGGTAGTTGATGAGGAAGACTTTTTAGAGGGAATACTAACATA-----GGCGAAGACGATTCTCTGCTGCTACAGAT-----GTGGCTCTTGGGAACCGACAGGAGTATGGTATTGATTATGA-----TCCGTCCAATTTTCTCGCTTTATTACCGTTCACCAATGGATGC-----TAGACAAGACTACCTACCAACTTCCGGTATAAACTGGGAT-----CCCAAGTGTCCACGGGTGGCTCTCTATTCCTT------TTTCAATAGGGAGGCTAGTCAACTTGTTGTTTGCGACA-----GTTAGGGGAGATGAGGCGTATGTTGAGGGCTGAA--------TCCCCTGGAATTGGTTCATCATCCATGCCTTGGATGGATC-----TTGGATCCGACCTCCTTGAGCTGCTGCTGAAGCTTCTGAGCCATT-----GGGCTCTTTAGGTGATTCTTCTCGAACAATTTCTCTACCCA-----CCAGACCATGAAGCTGGTGATCCAAGAACAGAAAAA--------ATGACCTGACAGTTTTTACACCGAATAAGATTGACACTCTCAAGTAACTCAAT-----GCAATGTGTAAGGCTGCTTGATTGTCACAA-----CCAAACAGAATGCTGTTTCAGCAGCAGTTTGATCCTAGTCAGAGGTCAC-----CCCTACTTATGATAAGGAGATGTATGCCTTGATGAGGGCTTTGGA-----CATATCATCTAATCTAGGAATGGGATGACGATA-----CGGGACCTTTGATGGTCAAGGTGCCAAAGCCTGGCCTTACAATAACTGCTCCA--------TTAGGAGTAAACAGTAATAATCTGGGGTTGAGTTCTCTTGGTAATGC-----CTCTCCTCCGCATTTCCTTCTCCCAATCGAACGGCTCCTCC-----GATCGGAGAATATTTGGCTTTCCAAATTTTTGGC------ATCTGGCCCATCTGATTGTCCAAACTTTGAATACTGG-----GTCCTCTTCGACGACGTCGAGGCAAACCACCGACG-----CTGCCAAGATGGAACCAAAGAACATTTTGATAATATA-----GGGAAACCCCTTTGTTTTCTGGAGTCACTCACAGGAGAGGG-----AAATGCTTGTGGATAAGGATCTTAAAAGCAACTATGACAGAATTGA-----CTCCTTTCTCCAGGGCTGTGGCTATGAAAATTATTGAGGAAGAA-----CCTTCAGTGCACTTCCTGCGGATAATAACTTTCTTAAA--------TCATAGGAGCGTGCTCTAAGCCTTTTGAGAAGCAGTTGACA-----ACTGTGCTAGCACACATTCCAGATGCCATTATCAGGGTCGA-----ACAAGCCCCTGAACGTCGGATCCTTCGACAAGAACGATCC-----TAGAAGACAGTATTCTTCCTTTCTGCTGGAAATAA-------GGC-AAGAACCGAGCTGAACAACTCCAATTTA-TGGG-----TAGTTAAGGATGTTCTTGTGCAAAT---TAATGATTTGGTTTT----------------GAGATGCTGTGGATGTTTCCAGGGCCAT-----GTGTCAAAGAGATTGAAGGCTGGACTGCAAGGTTGCTC-----AAATGTGTTCTGGGCTGACGCACGAAGTCGAGCAGCTTA-----CGGGTTGTTCTTTCCTAAGGAATCTTCCTTACAGTTGG-----AGCACAAGAAAAGGCCATGGAAGCATTGAAGTC--------TGCAGTTGGGTTGAGATAAATGGGGTTATTCATGCATT-------AGTCTTTCCATCCAAGACTATTACTCGGCATTTCTGACTCT-----CTTCTGATTCTCTCCAACATAAACTGCAAA-----CAGTGAAAAAGAAAGCGGAAAATCAAGTGATACTTTCTTAGGGCTTTTCTTGATATAACAATAGA--------GTTGCCACTGAAGATGCCAAGGGTTTTGCTGAA-----TCGGAGAAATTTGATGAGTTGATGGCTGCTGCTCAAGAGGAAG-----TCCAATAAAGTGTTCTCTAATTTCAAGTCACGATGGCA-----GGCGTGGACGTGCTTGAGGTGTTTGAAGGAGTTGAAGCCTTGAAGGAGGGTTT--------CCGAGGCAGGATTGAGCGTGGGTATAGAAATAGAGAAGCTAGGATGGGTAGGCCTAGGAGGGA-----TTCTCCTCACTCCATTTTATACCTTCCTTTTGCATAAGTTTGATAACCTGC------TGTCAATAACAAGTTTGACAAGGACGCTCACAGCCA-----ATGAATTGCATGGTTCTTGTGTCTTTACAAAAATTGATCTTAAG-----TTTAAAAGGCCCCTCACAAAAGTTGCATGGGTG--------GTCCTCCAAATACTCTTCCAAGGAAAGG-----CACGATACACTGACTCGGTGGAGGATTTGAAAACTCTATCTTGCTTCTTACTCTTCCAAGAA------TCACCTGGATGACAAATGAATCAAGGCTCTTCTCTGCGCCA-----TGTGCGTGATTGCCATCGTTGGCATGGGGGGAATTGGCAAGACTACCCTTGCTCAA-----CAGAGGAAAGCTGAAATGGCTCGTCAAGC-----AGAACCAATGGACTTTCGATCCCTCCATCTTCAAATAAGCATCCCAACGT-----CTTCCCGGTCCTCTTCTACATTAGCCCGGATCATAGCTACCTCCATCTCC-----ACATCCAATCTCCTTCACGCCATTGTTTTGCTCTGC-----CTGCTTATGATCACTTCCATCTTTCTCAGCTTTTGAAGAAAAT-----TCTGAAGTTCCTTGGTCTCCTCGGGATTACTCCTATA-----TGCTGAATTTGGTGGGATTTCAAACCCAA-----CCTGAAGCATATTCAAGTTGGGAGCCAACAAACGGG--------TTTCAAGATGATTGCTATTGACTTGGTCCCTTATTCGCAGCTTGTATTTTGCGTACAAT-----TGGGCTGCGATATTGCTGTTCCTGCTGGCTATCTTAGGGGC-----GTTAATGGCACAAGAGTAATAGGTTGCCTATTAAGAG-----CTGGAACCAGAATTGCAGCTTCCTGCTC-----TGTGGAGGTGGCTGGAGGTCTTCTTGAGGAAGCGATATGAATGGGATCTTAGTAGC-----TGAGTTTTAACAACTTCCTTCTTCAAAGTAAGAAC-----ATCCAAATATAAAGAGATTTGAACATAATGGCTCTT-----TTTCAATTGCGGTGCACCCCAGCGGGGAAGACAT-----TAAATGTCTTTGATTTGATGAACCTCTCCACAACTTTCCTTGCCAATCCTGC-----AAGATTCATGTGTTGGAGTTTGGCAATGAGTATAAGCTCATTCTTGAACTCCA-----GAAAACTTTCTCATACGGGAGTTCAAGAAAG-----AGAGTCTGAAACACTAATAGCTCTACTTCCTGCAGGCCCGGACCTTACAC------TCAATTTGATCTCCCCCAAATGATCTAGCCAG-----TTCTTGGTTTGCATCATTCTCCCCCTCTTGAGAAG-----TCCATAGGGTCCCTCTCAATGCACTCCTCCAACTC-----TTTGTCATAGTCACATATCCAATGATTGGATATTATGG-----TCTTCATTTTTCCATGTAACAACCCGCAGCTGTAACCCTGAAACCT-----CTACCTCCATCTCCTTGTAATACTCATCCACACTCTTAGAACCTTGAATTAACCTCTGCAA-----ATCAGACAAGACAAGTGGTTTTGGAGAGAAAGAAA-----TTATGCTTTTGGAGCTAAAAGTGCAGAGGGGAATTGCT-----GCTTCGTCATAAGCCCGTGCCGCGTCTTCCGCGGTTTCAAATGTTCCTAGCCAAATTCTAG-----GTCGGCCCTCCAAGATTCAAATACCAATGTTTTCAGCTCCTGGACACAAGGTA--------ACGTGGTGAGAGATATTATACAAGCTGTTCTTGATTTCGTCTCTCACAT--------GTTGCTCTTAAAGTTCATCTAAAGGAACCA-----TGTCTGAGAACAGCTTCCAAATACTTGTAACGAATTTTCA-----AATGGATAGGAAATTGAGGTCTAGGAGAGGAAGTGGG-----TCTGGTCCTTTAGAATCTATGGGATCGATGAAAGTAC-----CACGGGACTCACCTTTAGCAGTTGACATGTCAACTGC-----TAGCTCTGGAGGTAAATTCTTGGGTGATCTTTTGTA-----TCCGTTTTCTGCAGCTGCAACACTAAAGGCCTCCTCGTCA-----GTTTATGACCAACCAGCAACTCTCTGAGGCTCGCTCTTT-----TGGGGGAGGACATGGCTCAGTCTGCTGCCACAATTAT--------ACAGATTTCAAATGCATTACATGTTCTT-----TTG-AGGCCTTCAAACCCTTTGTACACATCGAG-----TTTCCCGCAATCTCTCCCAATGTTCTATCTCCTTT-------ATCAGGAGCCCATTTCACTGTCAGTTTCTCCTGCAGAACC-----CTTGATTTGAAGCTCACGAACCTTGGACTTATGGCTGAAAGCA-----CTCCAGGGTATCCAGAACCAAAGTTCCT-----AGCATCAAAAACTTCTTGTGGAGACTTGTTCAGTTGCCCCA--------CCCAAATCAAGCAGCAAATGCAATCACTTCTGGCCTCTTTTTTGCTCTTGTCCAA-----ATTCGATAAAGCTCGGCAGGCATTTGAGAGGGTTTTA-----CGGGGAAACATGTCCAAACTTAAGCAAGAATTTAAGTGTGTTCTGGACAA--------TTTAATGAAAAGCTACTAGTCAAGCAAGAAAATGAGAA-----TTTGCTATATTCCCTTTCTTTCCTTCCAGTCG-----TTCTTCACCGGCCGTGCGTTCCCCGAATACCTGAGAGAATTTCC-----TGATTTTTTCGTGTCGGAGTTCCTCATCTCCCTCTTC-----TCCTCTCCCTCTATAGGTCCATCCCCTA-----CTGAACTTCTTCACCAATATGGAGGTTTTGCATGCTTT---------------GACAGATATAAGGCCCGTCTCGTGGCTCTTGGGAA-------TCTTCCCCACCAGACTTATTACCATCATCGGTCTCAACCTCCACAGCCTCAAAGCTCTT-----GTCACATCCACAGATCTTTATCCTCGGCGATTTCTCATCTGGTTGACATC-----AGATACTCAGCTCGAGAAGCTTCCATCACCATGCGCTCAAT-----TTATTTAATGTCAGGGAAAGAACTTTCCAAGC-----ACAAGAGTGTAAGCAAGAGATTCTAAGTCATCTCTCCTG-----ATACACCACCATCGAGTACGACCAAACTCCC-----CTGGGACACCATTGCAGAATGATCTCATGGAACTCTGGTCTCTAATGCATTTTTTGATGC-----GTCTTATTATGGATGGCGGAAGGTTTCTTGC-----CATATCATCTAATCTAGGAATGGGATGAC-------TGCACTCGTCGTACCAAATAACAGCAACCTTTTCCCTTGAACA-----CTCCTGTGCAATCCACCATAAGTTTCCGGTT--------AGTCCATCTATCATCTACGGCTAGGATTTGCCTCCTTGGCCTC-----CGATTGAAGCAAAGTGGTTATTCTACTGGTTGCAATGTTGGTGATACGAT--------ATCTACCAAGCAACCTGAATATGAACCTGACTGGCCTACACGACTCTCCATT-----GTATCTTTGACATGCACAATATGAAAAAATCGCTCTCTAATAAAAC-----TTCTGTGGAACTTGTGCTGTCACAGTGAGGACATTCGTG-----AGATGGTGGTCTTAATGCTGGCACTGAGACTGCCAGGGTTAA-----TCTGACATATGCTATCTGATAGTTGAAGTGCTTCTTCCCACC-----CTTAAGACTTTGAGAGGATTTTTGGGTTTGACGGGTTATTATAGCAGATTT-----ATGAAGCATCTGAGGAGGTAGCTGTGGAGTTGGCTGCACAAGG-----TGAGAAGGACTTGGTATGTTGGAGTGCAA-----TGCAAATCAGATTCGCACCATTCCAAAGAAGCCAAATG-----TCTTCATCTCCCTGAGCTTCTCGGTGGCC-AGCC-----AAACTTTGCAGAACGAGTGAACCGTTGGTTTTG-----GGTCAGAACTGTGGTTGTCCAATCTTCTGGAGCAATTAG-----TTTTGGGACTCTTACCATCTCACAGAAAGG--------------GAATAGGATCCACAAAGATAAAAATCACATTCGAGAAAACGAC-----ATTCGAGGACAGATCTAAAACTTGAACAGCT-----TGGCTATGGTGCAAAAGCACAAGAAATTCTTGGGCAAGTTAGGGGACG-----GTGCTGATCATACTTGCTGGGAGGTTCAAGGGAAA------GAACCATTTTTTGAAGAACCATTTTTTGAAGAA-----TTGGTGTCAGAGCTTAAGCAAACAGCAATCTTTTCAGGATTTGCATCCCTTAAT-----AGTACAGACAAGAATGGAAGAT-AGGAAATCACCTCCACAAAAGTAACCTTGGTGGAAGGTAG--------GGAATCAAGGATCCTGTACGCCCCGGGGT--------------ATTTCTTCCTTCAAATCTCCATGTAGAAAAGTA-----CAGTTACCTTCCAAAAGGGCTTCACAGACTTCCTCAATGGTCACAT-------TTGACTCATCTTTTGAAACATGGTTTTTTGGGCAATAA-------------GGAGGCTATGATATTCCACCAAAAACAAAAGTATTTGTCAATACATGG-----CGTATGAGGTATAGAAAGCTTTGACACAATT----------GCACTGGTATTATCAGCATGAAGAGGAGTGGAATGAA------ATT-CCCCCCTGAGTCGGAGCGTAAGATTTTGATACAAGTACTGAATTGTGTCTCG-----AAAATATTGTCAGCTGTAAGTAGAAGGCCACCAATTA-----CAGAAATTTCGAATCAGAGCCTCCTCTGCTGCCCCTGGCGTCGACCTCAA-----TTTGAAGGCCAGGCTTTCCCAGATCAATAATATCC-----AAGGATTCAGCTAAGGATTGGCTCTATTATCTA-----ATAAGTATGCTAGTGACTTGGTGGCTACAACTGGCCTACAAGAGGCTACCTCTGTTG-----TGGTCAGAAGAACGTCGACAGGAATGGCTTTTAT-----TCATTTACATCATTACTCATAAGAGTTCCATTGGGAGG-----GTCCCAATTGCATGGAGCCCTAACCTGTATATAACTTTGGTGAGGGGCATTCCAGGGACCAGGAGACTTCA-----TCAAAGCTTAGGTTGGAAGCTGCAGACTTTGTGATTAA-----GAATATGAAGAAACAATTGGCACATGCTTGGTTTTCACGGAAGAAGG-----TAAGTGGTAAGGATTGGAGGCATGTAGTCAGACTTGG-----TGTGCCTTAGGTGCCAACAGGTGAAAGCTGCACATTTAGCTGA-----GTGTGGATGAGTATTACAAGGAGATGGAGGTAGCTATGATCCGGG-----GTGGGGCGCTTGTTTCCACTATTTTTGCCTGTTCCAG---------CTCTCAATGGGGAGTCCGTTCCCGTACTCGTGAGAGACCACCGGGTGGTG-----CAAAGAATCAACTTCAATGGTAGTCTCAATTGCAGAAGAAAGAAT-----TTTTTCCACCTCCAAAGCCACCACCTGCACCGCCTCCACCTCCAATCCCTCCTCCGGCACCACCTCCA-----GGAAGGATAATTTGAAGATGTGAGTTTGTA--------------GACATAAGCCATAGTTGTTTTCTCCAAAAGCCATCATACAAGAAG-----TTTTGTAGTAAAAAACCGTGGCTTCTCCTGAAGTGGAAGAGGG-----AATTGGCCTAAACCACATGAAAAATCAAAGCACCC-----CTCTTAAGATCAATTTTTGTAAAGACACAAGAACCATGCAATTCAT-----CACTGTCAAACGAGCTGGTGATTCTCGTTGGGGTTCTCATTTTTAT-----TAATTCTGCTTCTCTTCCTCCTCTTTGCTCGGCTTCGAACCTCGTTTCGCCGGAG-----CGCTCATGCAGATCCACAGCGACACCGTTTCCGTTGCCAA-----AGGATAAGAAAGTGTTGGGTTTGATCAAATCGGCGCTCAAA-----TCTCCTGTAAGTAGGGGTTTCTTTCCTTCCCTCTCTCTCACAA-----GCTATGTTGGGTTCAAGAAACCAGCAATTGAGGATCCTGTGAAGACAAATAAAATCCCCAGGCAGATTCC-----TGGAGTTTGATTTTGATCAGGGCTTAATAGATTCGTACTC-----AACAACATTTCCAGCCTGATGTCTGAATCTCAGACAA-----------TAAAATTCCCCAAACAGGAGAATTAACACAGATACAA-----ACTGCAGAATTTGTTCAATGGGTCTCAACTTAAGAACTGTTTAAATTGGGCTGGTGAAA-----TGAGATGAATCCAGCAAAGTTGGGAACAATTCAA-----ACCAAGATCATGCCCTTCAGCTATTAATGCAGCAA-----TGATGTTCAATCCCTCGGATTGGAGGTAAACCATAAGGTACCTCTT-----TTCATGGAACCATCAGGTGAAAAGGTGAGACCCAAAGGAGCTGGATAA-----TTCAAATTTGTTAAGTGCTGTGAAGTTGAGAAGAGA-----TGAAGAAAATTTCCAAGTTTGTCAAGACAAATATTCTTCCTGG-----GCAGGACGGTGAAGATCTTGTAGAGATTCTCGGAGACCCATGTGGAGAA-----TAGGCCTTAAGGACCCAAATAGGCCTTTTCCCACTGGTCAG------CTTGGTGGTGGCCTTCCTGAATACTTGGGCCATGCAAATGGATA-----AAGCTCCTCCTTCATTACATGCTCCCAATCTAATGA-----TTTGTGTTCCAATTGAATACCATTCATAACAGCAGTATC-----TACCTGGTTGGATGCACAGCTGAACCATGCATCATA-----GAAATCCTCGTCGAGGAGCCTCTTACTATGCTGAGGG-----AAAGAGGAATTGAAGCAAATCCTGAGAAAAT-----GAGTGATACAGGGCACAGCAAGTGAAGCTGTTTTAGTTGTGCTA------TGAGAGAGAGCCCAAAGTCCTATGAGTGGAAT-----AGGTCCTGTTTTTGTGACAGCTTTTAGTCCCCTATGCATGGTTATTGTTGCTG-----ACTCTTAGATTTGGTAGTGAAGATGATA-----ACAGATCTCTACTCGCAAGGAGGATTATTTGGTGGACACGATTGCTC-----CAAGCATTGAAAATAAAGAATCCCAAAAATAGACTAAAA-----AACGCATAAATGTGCTTGGAGCATTAGTTAAACCGAAAGGCATCAC-----GCATCAGGCCTTCTGAGATGGTTATTATGTCCAGCCCAATGTA-----GTACACTGCAGCAGGATCTTCATGTCATTGTTACTTTTTCCAGAAGTAAATTGGGCAACATTCAG-----CAGGAGACGAGGGCCAGTATTCAAAGTTTGGACAAT-----TTATCGAAAAATGGAAGATGGGCATGGAGCT-TTAAGTT-----TTGGTGGGAGCTTCCTTGGTGTATTGGGGGTGACTTCAA-----CTATGGCCAGGACACTCTGTGCAATGTAAAAT-----GGTCCCCAGCAAGCGAATCTGCCCCACATTGGAGAACTATTGCAC-----TGCCCCGTCCTTAAGGTCTAATAAAAAAGTCTCCAGTTTGGTGGATAAAGTATGTTT-----ATCTGGAAGGGACTTGAAAGCAAGAGCTAGGACACGAGACCC-----GAACTAAGAAAGGATTCGAAGTTTTGGGCAATAATGTTTATAG-----TTTGAGCCTAAGGGATTTAAATCGATTGCCAAAAA-----ATCTTACTAGGCATGGAATACAATTTGAGGGAATGGAGA--------TTGCCCAAGAAACATTACAAAACACTGTCCGTAGA-----TCTTCGTACGATGCTTTTGCCAATGACTTAGTTGAACTCCTAGATGAGATGA-----TAAAGCCCAAGGCAAGAAAGAATCATAAACAATACAATC-----AACTGATGCAGGAGGGTTTGGATTTTCTGTAATGTCA-----AGAAGGTTGTTCGCATAGCAGTCAATGGCGTTGAAGCCAATTTCCACA-----CAATCTTCTCTTCTTTGCACTTGTCACTGCATGTGGCAGT----------CCACACAACTTAATGGTCCCAGATATCTT-----GATGAGGTGTCTAAGAGGGTTGAAATGCCAATAATAGTAAAAGCAGATGTTCAGGGCA-----GAGAGCAGATGAATCAGAGCTTACAGTGGG---------------TGAGAGATGAAACCTTGGCACTCAGATCAAC-----ATAATCATGGGAATTTTGTCAGGCAGTGTTCCA-----CTTGAATATAACGAAGGCAACAGGTAACTCCTACAAAAATGGAA-----TGATTTCTAAACTCCAACACCGGAATCTCGTTAGACTTCTTGG-----GTATACTTCCGGGCAGTCCATTCTCAGGAGCACTACAAATAAACCAAAA---------CACGTGATGGTGCCTCTGCAAGGTTGCCTGTTGCCCA-----AGCAGTAGCTGTTGTATCGAGATCCAATTGCACATATAATCACA-----GAAAAGAACCTGAAAAGGTCTCGAGGCGCAGCGATGTCTGGGACATCCCAGGTGGGAGAT-----CCCTTATTGGCTTGATGGACATATTGTTTAGTCCTCCTTTCAATG-----TTTGGCTTTCTTCTTCGCTTCCAAGCTCTTGAAGACAATTCCTCAGGT-----TTCGATGAGCTTGAAAGAGAATTAAGAGCTGGTGATTCAGGAACAAGCAAATAAACC-----TGACAGAAATATTCCATGGAAGAAGATTTTAGAATTTGGTG-----AGGATGCTATTCAAGAGCTTTGGAGAAGGAGGGACGAAGCTGACCGAGATTTA-----TGCTAATTTCCTGTACTCATCAGCAAATGATGCCAGATCCCTA-----ATAGAATGGAAAGAGGAGGAGTGAGTCCTGATATCATAA-----AATCCAATTTCGTGGAGCTCCAAGAAACAA-----TCCCAATCCCCTCTCTTTGATGAAGATCACAAGCACCCATCCATCAACAT------TTTTTGCTATAGATTAGGATATCATCAAAATACACAACTACAA-----GGATGCAACAGTACATATTCATAGTGAGAAATTGGCAATTGCTTTTGGAC-----CACATGCATGGTTTTGGAGAAGCTCAACTTGCCTAGCTATTGAAA-----TACTTGTGTCCCCTTTATGCAAAGCACCCTCCTGGACTGAATGGATATATAATAAGGT-----TTTTCATTGATAAATGACTCATCGAACCTTTTTAAAA-----TCACCAAATCCACTAGAACGGCCTGAACCAAA-----TGGCCGCATGTAACCAAGAGCTCTGTATTGGTCGT-----AGATGGGATCCCATTTAAACCAATCACCAGACAAAGGT-----ATAGGCATTCACTTCTGCTGGTGTTTTCTCAAGCAAACCCTCAAA-----CCATGTAAAACAAGAGCAAAGGTGGGGTTCACTGTGGTTCCGGGTTTTAAAATTGGAAGGAC--------------GAATGCAAGTAACAAAAGACCTCCAAATGAGATGAACACAA-----CCGCATTTAGAATACAGATCAACAATTGCAGTAGACAAAA-----GTATTCCGAAATTGGTGTCTCTCCCATTGGGGCTTCAACATGTTACCACTCTA-----AGCAATGAGACTTTCACGAGGAAATTGGAATTGTTTCAGAGTTCCG--------TGAAACCAACACCCCAGCACTGGCTCGGACTTCCAA-----ACCATTGTCTTTCATATCTAGATTTTCATCATCAGATGAATCTTC-----GACCATTTTTAAAGACATCCAAGACCAAGATAGATGTT-----TAGTCGATTTACTTGGATCTATTTTCTTCGTTCTAAA-----TTTGTTAAGGTCGCAACCGAGGTTTTTAACAAAAAGAAACATG-----------AACCCCAAGGGAATGGGTACTTGAAACTTTGATCCTCTTGTGCAAACCAACTTTTCTGAGAGC--------CCATCAAGCCCATTCTTGAGGATGTTACAATGCAATT-----GCACTTCCTTTATGAAAATTCAGCTCTTCAGTGAGC-----TCTTGGTTTCCTCGGCCATGGTTGAAACGGCATCAAAT-----TGGAGTGGAACATTATGCTTGCATGGTTGACCTCTTGGGTCGTGCCGGTCGCTTGGAT-----CAAGTCTGGCTAAAGAAGGAAGATGGATGGGCAACCCTCTA------TTCCATTTTAGTTTCCCACTCCAAATAAACTTCAGGATCA-------AACCACTGTTTTGGCAGGCACCATGGGCTACATGGCTCCCGAATG-----AGCTCGTCTTCCATCTCTCATTTCCGATTCTCCC------GGTTGGCTGAAACATGCTGGAATCATGGTGT---------------------ATTGGAATGAATTTACAATTGAAGAGAATA-----CCACAAGTGTGACTAAACGATGGTATCATTAGCTCTTTCAATGAA-----AAAGATGAAGGAATTTGGTTATGTTCCTGATCAACAGTTTGCTTTGCATGATGTTGAGGTTGAA-------AATATGGGCATATTGCTGCTAATTGTCCTAAGAAA-----TTGAGGAATTTCTGCAAAGCCAAAATAACCTCATGCCAATAAAGTACTCT-----GTGAGACTGGAGATGCTGATCAATTTAAACTTCATAT------TCCGTGACAAGGACCAGAAAAAATACTGACCTGCA---------TGTGCTTTTATGGGATATAGCCCTACTCAGAAAAGATTTGTTTGTT-----TGGAAACACCACTTTCCTAGTTATATTAGGACTCTATTTTATTTTTAATATTT-----TATTAAGAATCCAACATTGGGATGGATGATTGGGTTTCTTTTTGTTGT-----TCAGGCATCCACCCAAGCGTGTTGGCAGCAGGCCATGCAAGAGGAAATCCAAGCTCTTCAA-----TGAGACCAAATGTAGGGAAGTTTACAAATCCACA-----GTGAAAACATTATTTGCATGTAGAGGAACTTTGAGGAAATAA--------GAATGTTGCACTTGATGTTAGGTTCTCTTGTCCACA-----GGTTTCCAAGTAGAGAATGTGGCAAAATTGGACCTTGAG-----AGAATTTTAGCCCCCAACCTCAACTTCCATCTCACAGTTTCA--------CCTCCTAGCCAATCCCTTCCGTTTGAATTGTTCCTCCACCTTTATGGCTTGA-----CCAAACTCACCATCATTTGTCAATGGAATTTGTGGATCACATCCCACACCGCGATTGCATGGATTTCC-----AAGAAGCTGCCCACATCTTCCCTTTTCACAATCAA-----GTTATACGTGCTCGAATAGGGATCATACTTCATT-----TTCCATTTCATTGAGTTGGAGGAGGATTGTTAGGCC-----CTATAATATGGCTGGAAGTATAACCACTATTGAACATGATGGATACTCCCATATAGA-----GGGAGTTTTTTCAGAATGGAAGTTGGAGAAGGAATTCAAAGGTAGAAACCAT--------AATATAGCTCGAAAGAACCAAAAGTTATCTGCTCCAAATGAGTCA-----GCAGATCCAACATGGATGTGGATTATGA-----ATATCAGTGATGTTGTTTAGATCAAACTGGATAGCCAAAG-----TTAAAGGCAGAGTGGCAGTCACCACAAAC-----AGCAAGTCAGCCAATTTCTTCAGACTCCTCGTCA-----TTTCATTAGACATATATACTCAGCCTCCAAACAAATTAGTG-----TGGGGTTCATCCACACCCTGCTGCTTCGGCGGCTTCA-----GGTAAAGATCCATTCATCAGATTCGAGGACAGATCTAAAA-----GTAGATGGTCCTTTCAAGTAAGAGTTAGCAGATGATACAA-----TACACTGTTTGGTTCGATCAAGATCAAGTGGTGCTAA--------TTGCCCCATCCAAAACTCTATGATCTGCGCCTATATT--------ATCCAGCACCCTTGTCCACTACAATATCAATTGGGCACCC-----TTTCGGTTTAACTAATGCTCCAAGCACATTTATG--------GCAGATATTGTTGGCTACTACGAATGGCGAGATGTAATAGCAATCTAT-----GGCTCGAGAAGGAGTTTCAACAAGTGTACC-----TCGCCATGAAGGAAAGCATTCTTTACGTC--------TGATTATATCAGGCATTTTCTTCCCATATTGAAAGGTAAGTT--------TTCTTCAGATTTGCAATGTAATACTGAA-----CCCAATCCATAAACGATGGTTTCCTGATGGTTATGGTCCAATCATCAA-----ATAAGGCCATCTATGGCCTCAAACAAGCTCCCAGAGCTTGGT-----TTGCTGATATGCCATGTATTGCAGTTGCTG-----AAGTGAGGCTCCTCCAGTTAGTTCATTCACTCTGGCAA--------TGTTTGTCATCAGTAATCCATGTAACTCTCATGTGATCTCTCCCTACCAGAGATATATGCAC-----TCTCGGCAAATGCAGCAACAACTTTTGGA-----ATTAAATGCCGCGAACACTTTCAAGTCCTTAACTAAAATAT-----TGTCCTGAATCACCAAATATGAAGTCAGATAATTCG-----TTCGTCTTGCTGAGCGACAGCGAAGTACAGAAGTGTTCATATATCAACATTGTGACATGTCTCACCTTAATG-----GTGGGTTTGGGAGCTTTATGGAAAGGGAAAGCTTCTTGATGCAGCCG------TTGTAGGAATTGGACATTGCTATAGTTAAAGCC-----GAGGCAGTGAAACGTGCACAGGAACTTGCTGCCAGGATGGGGTTTCGTCAGGACCCAGA-------GGATGACCCTGTTAAAGCTTTTAACTCTGCATTTCTGACCACTAATTATGAG-----GATGATTGCATGCTATGGAATTCATGGGGATGGAAGGA-----TATTTGGAGGCACACTAGACCCATCTCCAAACTCTTCAATTTC-----TACTTGGTTTTGTACAAGAGGATCAAACAAATGTGAGATATGCCAGTAAG-----CTTAGACTAACAAGAAATGAAAGGTTTCCTATCTGTGGAGGAATGGT-----AAAACATGGTTCATCAAACGCATAAATGTGCTTGGA-----AGAATTGGGCCAAGCACAATTTGCACAATCACTCCAGCC-----TTAACCTCGTTTGCCCTGGGTTTGTACAAACTAGCAA-----GAATGCAGTCAGTTTGACAAAGCCAAAGTCAGGATCTCTGTAAACACTCCAATTGGGCTG-----CTGAGGATGCTTATCGAATGGCAATGAAAAGTA-----TGTAAAGCCAGAAAGCTGTTGAATAGTCAATTCCCATTA-----TTCATGCTGCTGAAGAAAGGCAAGCTGAGTTAGATGCTCGTGTTTTTG-----AAATTGTGTGCTCAACAAAGTTGAGAGGA----------------GCAATGGCTGAAGATGTGACAGTTGACTGTTGGGAG-----TTGCAGGCTTGGATTTGGACTGTGGACCCTTCTTGGCAGTGCACAC-----CCCACTCGAAATCCCGGCAAACCAAGATCC-----GATGTGGGTGCTCTCTCTAGTCGGTTATACTTCTACCAGGTAAT-----GCATTTGAATCACGAACAATCTCGTATATTGATATGACAT-----GTCATCATGAAGTGTGTCTTGGGCTCCATAAAATCCACATCCATAAAA-----TTCTTGGGGGTGCTCCAGGCCCTTATCTTGGCCTATTCAA--------AGAACAACATGAGAATCAGCAGTGCTGTCCAAGAAA-----------TTTTCCAACTCAACTTCTCTCAACTTTTGGAGCTTTTCTTGA-----TAGGATGCATTTTGCACGGCAAGGATCTGCTTC-----ATGTTGAAGTTAGAGAGACAAAAATGATGGGAACTTCTCCCATTATAATCTTAATGG-----TGCAAGAGGAAATCCAAGCTCTTCAAGACAATCACACTTGGGATCTTATAA-----GTAAATCTGCTATGATCATCAATGAAAGTCACATAGTATTTAAATTTTTCATGTGAA-----TGCTTTGTAAATAACAAAGTTTGCAGTGTCAT-----TGGCATTATCCATTGGCAAATATGAGGATGAGGTGCTTTGTAA-----TGGGCATTGGCCTCTTCATATCCATCTTCTCCATGATATCTGCAGCAGTTTTG-----TTACTCGGTGGCAACGGCATTTTGGCTGATTTTTTAGTTGCAAAGGTATT-----CTTTATAGATCTGAAACCAATGCCAGACGAGCCCTAGTCGAGCA-----TAAGCAGGTCGGTTTGGAATTGATGCACCAGGTATGAAATCAATTTGATGTTCAATCCC-----CTGAAGTACCTTGCTCATCATCAGACTCTAAACCCAATTGTTCTCTTGCAACTACTTTTGAACGACGTGG-----AGTCCTTGAAGATTTTCAGCATATAATCCCACTGACTGCA-----GCAATTTTCTGCCCATATTTTCTCCATTGGCAACCATCGTTCAT-----TATGCACTGGAAGGCTTCTTCCACATTAATACCCTC-----AGCCTCTGCCAAACCCCGGAGCCCAAACTTGCTGGCGGAA-----TTAAGGCAAACCATATGCTTCTTCTTCAGATCCCCAC-------GCACCAATTGAGCATCATATTCAACATAAGGAATTTCCTTCGCAAGATTT-----ACCGTATCGGCGGTGATGTCAAAGAGACTAGATCT-----TTCATCTTTCCCAAATATTCTAGCCATGCCAAAATCAGATATCTT-----TTGTTCTTGGAACTGTTCAAAATGCTAGAGAAGCCTCCAATTGGATTGGGTA-----TTGGGAGATGGAAAATTAATTTTCTGTCTACTCAGAA-----CACAAACCAACCCCAACATTCTGTCAAAGCTCACGAGAAAGAGGT-----TGTCCAGCCAGTATCTGGTACCATTGATTCACCATATGTAATCTCAGTTCCCACGGACATTAT-----------GAACGGCTAGATTTCTCATGTGCTCTCTTTGGTCCTG-----ATCAGGATGTTCTTGCAAGTAGAAATGCACAGCCCTATAGTAGAGCTCAACAC--------TAAATGCTCATGCTGGCGTCGATAGCGACTTTGCGGC-----CTGCGACGCTGACTGGCAGAACAACCGCCAAAGGCTCGCCGA-----AGATTTCAGCTTCCAAATGTGGCTGATTCTGCATGCACTGGCCCAATTTACCGCC-----ATCAAGCTGAGGTTTTGTAACCTGAAGGAATGTGAGAATCATGTTCACA-----ATATTCGCACTCTTTATACAGCTTGCAAGCATCGTGGTTT-----CATCTAACTTTCAACATATTCTACAAATATTATACAAATTTGAGACTA-----GGGAATCCACAAGTAAATCAGCCCGCAACTCAAAA------TTAACTCTTCGTCTGGCCAAAATGTCTAGGAGTCAGCTGAA-------TGTTCTGTCAGCCAGAAAATTCCACAAGAATCTGGA-----AGAAAGGCAAGCTGATCCAACCATTTGGTTGCTTGCTGGCC-----CATTTGGCATTGTTTTGTTACAACTGATATCAGGACGCAAGGTGATTGATGCAAATGCAGAAGAGCAACAACAA-----TTGAAAGAGAAGTGAAGAT-ATAGACCTTTCCGAGAAGTGCCAATTGTTCATCTAGAC-----TTGCTTAGTGCAGGAAAATGGCTCTTTTTGGTTTCTTT-----GAGAATCTGTTTTGCAGAAATTCTCATCTGAGAGCCTCAATTTCTCC-----GAAACTTACATGTTTGACAGTCTCGAGCTCTGGGCATGATCCGTTCT-----TTCAAGAGGCAAAATGAACTAGAAGAAATCTATAGAGGCGTTCA-----GCTTGTCCTTTTTCACCAGATCCAATGCTGCCTCATTTGCTGCTGGATCA-----AAAGGTGGAAGCATGGTGGCTTTGGTGGGAGGAAGTG-----GTCTTTCCATCCAAGACTATTACTCGGCCTTTCTGA-----AATTCAATGACAGCTTGTATAACCCCTTCAGCTGACTGCTT-----ATTAAAGATGATGGGTGGAGTGAGAACATGTCCTCTTTGT-----GCTGGTTTATTGAACCGTGATCCGGTTCCTTCTCTGGATATTTGT-----AGAATGATGCAAACCAAGGAGCTGGACATACTGATCATA-----TACAAATTCACATTATTTAATGAGCTGTACTTTTTAGTTGCTGGTGGAACA------TCATGACCAAGATAGGGCTTCAAGCTACTTTGAAC-----CAAGGAGTGGGGGATATTCCAAGTTGTGAACCATGGCAT-----TTGAAAGTGATGCTTCAGATAGCAAGAATCA-----GAGTTTGAGAATTTAATACATTGCAGATTTAGTAAATT-TTTT-----TGTAAACTCAGGCATATCTTTTAGAAAATCAACGAGGGAAAGAACAGATTAAACAT-----GAAACAGCAGTTCTAGCTGCACTTGCCCTATTAGCAGG-----AATTTGGGGAAACTTCAGTCTCTAAAAGTTATGA-------TGGCTGCGCACTGATCAATTGATTCTTGGATGGATCAA-------GAGAACGCAACTTACCCAGAAACAAACGAAGCCGTGAATGGTATA-----TTTCAAGATAACAAAAACCACATTGCCGAAGTACTAGCAGCAAATGAT-----TTGAAGACATCTGTTCCTCGCCGCACTCCTCCATCAAAGAGAACAGGAACTTT-------TCAGGGAGAGCGAGGGTGTTGATTGGTGGCTGCT-----GCTTTTTCAAAGTTCGATTTCCAGCCATGACTTCC-----TAAGTGAAGGGCAGTTTTATCAAGTTCTGCTTTATGAGTTAGATGCAATC-----TGTGCAGATACTCGTCGCTCTGTTACCGGCTGGTGCATGTTCTTAGG-----TACATCCTCACAACGGCAAGAGTAACCAACAATATCCCACTTGAAACAGAGCAGATAATCCGCTTAAATGGCTCTGTTTCGGGC-----TTAAAAATAAAATAGAGTCCTAATATAACTAGGAAAGTGGTG-TTTCCAGC-------CGCTTCACCGATCCGCCATGGCCTTCGCCACGGGGAA-----AAATGGATACTCATGGTAAAGTATCATA-----GATATTGAGGTCACTCCTTTAACAGAAAAATCA-AAA-----TGTCTCAAATTGTTTACCAAAGAAACAAAGGAATCCAGAA-----TTCTGTTCTGAAACCACACTTCTACCTGCCGAGGACGAAGA-----CTGTTTATGATTGGAGAATATCTGTTAACTCCCCTCTGAAGTTGGAAAAT--------CATACATCGCACAATAGTCTTCAGAATGC-------TCACTTAAGATTCCATGTATTGCGAGGGTGGAGGGCTTGTCTTTGTCTTC--------GAGACATCAAAGCTTATCACCTGATCTTTCTTA-----GTAATGTCACCGATCGCAACAACTCTAATGAGAAAACAAGCCCCA--------------GACCCAAAATCCGGACCCATCCTTGGAGTCTCAATTTGCCCTTCGA-----AAACTGTGTCACGATAATCTAGTGCGACCCATTGG-----AAGGTTGTGGTTGAGCCTCATAGACATG------CTTGGTGCTACTTTCTGGGTCTGGATGCAA-----ATACTTCTGAAAAGGTGGTTCTCCAAACTTCCCCGAGGCATAAACTCATAAA-----TGCGTCAGCATGGATATCTTACTTGGGAGGCCCGCATGAAGGTTCTTCTC------GCCTCCTCGAGCTTTCCAGCCCGACCATATGCATCAA-----GAACGTCTTCATGAAACCACAACCTACT-------CATTGATAAAAATATTGATATCACAAAGATCA-----ATGAATTGCATGGTTCTTGTGTCTTTACAAAA-----TACCAATGGATGGTGATATTGTTTGGAACATGATTGACCACCTTAA-----GGGAAATCATAAGAAACGTCTACAATTGCCCACAAGCCTTGCTCAAT-----ATATCAAATAAATCCTCCATTATCTTCTTGGTGTTGACGTCATCAGAGTAAACAAACTTGA-----TACCAGAGCTCAAAAGCTCGCTCATGGCACGACGAGGG-----TCTTGATCCTGATCCTCCTCCTGCTTAAG-----GAGTAATTTAAGATTTGGATGAAATAATTTACGAACAA-----GAAGAAAATAGATCCAAGTAAATCGACTATAATCATCAATAA-----TCACGGAGTCCCAAGAAGAAATAAGGAGATTGTTAGAGTAGGGAGCGAAACGAATTCTGGAAA--------GTATGAAAACCAAAGAAGCCAGAAATCA-----AAGATTAAAATCCCATCTTTTCAAGGTAAAAGTGATCCTGAAGTTTA-----TATAGCAAAAATTTGAAAGAACATGTAATGCATTTGAAATCTGTTTTGGAAAT-----TCCTATAAGCAGGTCGGTTTGGAATTGATGCA-----TGGGGTAAATGGGCAGCCGAGATACGCGA-----TCAGCTTTAGAACGAAGAAAATAGATCCAAGTAAATCGACTA--------TCAATCTGAGCACTGACAGCTTTGTCTAGCTCCTC-----TGAAAGAACATGTAATGCATTTGAAATCTGTTTTGGAAATT-----TGGAATGTATGTTCGTGTTAATGGACACTTGAAAAGCTTTAA------TAGCATACTTGCTTTCGAAGAAGGCCCAAAATCAGATATA--------CGGGAGAAGCGCATGCTCATGGCGCGGTCGCTGGTGAG-----AAGTAGGGTAATTTAGGGCTGCCCCACTCAACT-----TGAGAAGGGAGGATGAGAATAGATTGGATGAAGTTGGTTATGATGATGTTG-----TGGAATGAAGCTGAGGAAAACCAAGTTCAC-----GATCCCAGATGACTGAGCAGCAGTTGACCAGTT-------------GTGCGATTTCCACGAGTGCTCAAGGTCAA--------ATTTACGTGGATCAGCTTTTCTTCCACGA-----CAGTCATATGATTAGAAGCACCCGAATCAACAATC-----GGACTTGCATGGAAATGAGTGGCGGTTCC-----AAGCAGTGGAGACTTTGCAGCTTTGGGTCCA-----CCTCCAATCCGAGGGATTGAACATCAAATTGATTTCATACC--------ATTGAAAGGAGGACTAAACAATATGTCCA------GAGAATGATGCAAACCAAGGAGCTGGACAT-----AATGGCAGGAGTGTGGCCTTGGAAAAGAGCAATG--------AGTAAAGGAAGCGAGAGCAGTAGCATTGCCGGTAGCGGTT-----TTTGAATTCCCACCCCAACAACCAATGC-----TTTAGAAGCTGACAAGGCCTTCAATCTCGCATGAA-----CATCCTCTTCCTCCTTTAGACATTCTTCATCTTCTTC-----ATTTCTGCAACAAGTAGACGGTATGCCTGGACCAT-----AACATACCCATCGAAGAAAGCATTCATGCTCTCGCTTCG-----CTTCTTGGTTTGCATCATTCTCCCCCTCTTGAGAAGGATTT-----TGATTGCCATGCAACTCCTGTAAGTGTCATTCAAAGTGAAGAACTAAAGCAGCCTCTTTGT-----CTCTCACCATCTTTTGCAAAGCAAATTCAGCAAAAGATA-----GTCCGAGGAATGTGCAAACTGGGATTCT-----AACCACATCAGCACCATCCGAATTCAACCAATAGCTCTTCACCTGAAAGCATA-----ATCCTTCCAAAGACTTGGCTGCTTATGGCTA-----ATCATGGGGTCTTCTAGCTTTAGTTATACTTAC-----CTTACTCTTCCAAGAAATGAGTGCATTGCCTAAAAACAT------AGAATATGGGGCAGACAAGGCTGCTGCTT-----GCAATTACTCGTTGTCCAACTGATAGAGGTCTGGCTAA-----GAATTTAAATTTGGCTGTTGTTATGAGGGTTATCA-----GAGTTTGGATTTCTTCTTGCATGGCCTGCTGCCAACA-----TTTGAAACATGGTTTTTTGGGCAATAAA---------GGAAGGAGAATATGTCCTGGTTTGCCATTGGCAA-----GCCCACTCGGCAAAGCACCGGAACCTCACCGGCTTTA-----AGATGAAGAATCTAGGAGGACTTAAATATTTTCTGGGAATTGA-----AAAAGTTGAGTGGGGCAGCCCTAAATTACCCTA-----TTGGACGAAGCCTCTTGCTTTCTTCTTTAA-----TACT-GTGTTTGAAGGAAAAAGATTGTGATATTTGTGGGGTGGAGAT-----CAGAGAGCTATACATATTCCTAGTCATAGGATTTTAGCCTTGAAGAAG-----TCCATTATCACTTGGCCCCGTCAGAAGCGTGTCCCCCAT-----TTGTAAAAATGGATAGTGGAGTCAAATGTTGCAATTCCAA-----CTGAACTCAGACCTTCGGAAGCTTGCAGTCAATCTCATCCCATT-----GAGCGTGGTAGGATCAGATATCGGGTGAGCCACCGGAAGAGACTGTGGGCGGGAG-----GGTGCATTTCAGGCATATGTTCCTTTGCCAA-----CTGAACCCACAGAGCCTTCACATCCTTTGCAAA-----------TCCAAGTATTCTAAACATGACTGCATGCAAGAGTTGAAGCCAAGTA----------CTAAATTTATTGATAAATTGCCTCAGGTTTT-----GCAAATTCAACACCAATGGTGGACTTGGACTCAAGGCAGAA-----CCAACTGTTTCAAGTATCTCCTTATCTTCC--------GGATCCCAAACAGAAAATCCAAGTTTGTCCTCTTCAATTGCACA-----TGCTGTCAACCAATTGTGTCAATTTATGCACAATCCC--------AGATCCTTTTACAGTCTTGGAAGACGGATATTTGA-----CCCCAAGAGCCACACCCTCCATGAAGCTGT-----TGATGAAGGGCTTTTTGAGCAACCTGAGCCACTGGCAGCGAGTAAG-----GTTTCATATGTAAAATTCTTGTCTAACAA-----TTCTTCTGTCTCCAGTAAATTTCATCCTCATCAA-----GAAAAGGCACGACTGAACATTGAAAGGAGGACTAAACAATATGTCCA-----CATTTGAACGTGTTGGTTCTAGGCAGCTGGCAGG------GGAACAAACAAAATTTCACTACTCAGTATAGCTGTTGGATTGCCAGTTAATAC-----CATCTCAAGAAAATTACCTCGATTTTTTGAA-----AAAATACAAGTTCTGGTCAATTACTGGCCTGTCAA-----TAATATAGTCTGCTCTCCATTTTATAAGGTATAATTGTTTCTTT-----TCTCATCAATTAAACATTTTCTTTTCCTTGAAATCC--------TCCAAGCACATTTATGCGTTTGATGAACCATGTTTTGCGAGCATTTA-----GCAGATAATGCCGAAATGAGCATTTGTTGCACCATTTCTGGTGTACAGTAATTT---------GGACAGCAATGTCCATGTCCTCCACGGTGGT-----TACAATTTACCTCCTTGGATGTGCATGAAACGATCAACTTT------AATGCAAAGCTTACTGCAGAAAGATCAACAATCTTCAAACC-----TGAGGAGTCAATCTTTTTCACAGCTAAAACC-----TTCTCAGTGATGGAGGCATAGAGCCAACTGAGAACAC-----AGAATAACAAGGGACTCCGCGATAGGCTTTCCATTGT-----CAATTGTATGTTCTAACTGAAAGCGACGAGCATCATT-----GTGGCCAATCCAAAATCAGAAACTTGAGC-----------TATTCAAGGAAGGAGAAAAAGCCTTTTCC-----ATTGTTTCTTCATAAATCTTGTGTTGAATTAC-----TTCATTTTTATGTTCAGAACTTGGGATTCTGA-----TCAATGAGGTTTAAAACCCCCTGAACTTGTTGCTCAGT-----CGCAATCGCCTGAGGAAGGCAGCCGGTTCACGTCGATGCCTC-----TTTGGATTTTTTATGAGCTCCGCCATTAACCATTCCAAAATTGTTGAA-----TTAGTTGTGCTGAGGCTTTGTGGAAGCTTGC-----AAGGCTTCATCTTCAGTTTGTTCACAAAGAAACCCATCA-----AAACTCTCTCCAAAATATGGTGCAAAATATTTATGCTGGTTTTGAAGTTAAACCACTAGTCA-----TCACTTGTAGTCAGAGGCCTCTTCCCCATGCTTGCGGATCCCAGACATCCT-----AAGTCAAGATCGCCATGCAGGACCTGTTCGAATAT-----TTCAAATCAGGGGCAGCAAGCTCTTTCAAAGTTCGATTTCCA------GCCACACTGGCAAGGAGGTTCATTCCAACATCATCCCCAATGGACA-----ACTCCATTAATGGTTGCTGCAACCTATGGAAGTGTTGATGTTCTTAAATTTATACTCT-----ATGGAAAGACTGTCCTTTCCTCCATCAATAGCAATACCAAGTTTAATCA-----TTGGGAATAATTCATCGCGACTTAAAGCCTC-----TAGAGTATATTGTGCACACCGTCCTGGCCAAGAGCTCCACAACCTTATCGTA-----AATAATATCCAGTCATCAGCTCTGAGAGGCCGGTGGAACCA--------TGCCAATCCTGCCAGCATGATGGCTCAA-----TGGAAGCGAGATTGGTGTTCGATAAAATGTCTCACCGGGACGTCGTTGCATGGA------AGTTCAAGTATGCAAATTCCTCCAATTCAAAGTATACAAAAA-----CTTTTCAAGCATGCGAATAATTCTTTTATCTGATGATTGTC-----TTACCTCTTCAATCTGTGTGCCAATTCCAGTGGGAATACCCGGTCTT------ATTGGTTTGCTGCTCTGCAAAAAATGGCCAGCAAATAACAGGCACA-----CTATGGATTGAAGGAGCAGGAATCAGATATTCTTGAG--------CTTGGGATTGTGTGCAAGTGTTGTGATGGTATAAAAGGTGATTGCAGAA-----TGGTACAAAGTATAGATCTGAGTGGGATAGTCAGGAT-----GTATCCAGTTCCCCCTAGTCCTTCTTCCCACTTCCCAAGCC-----TGTCCCATCTTCACAGCAGCTGAGAATGGTGCTGC-----TGTTGAAAGGCTAAGCTCCATGAAGAAATATGTTTTTGGATTA-----AGCAACAAACTTCTCTATCAGTAATTGACTTGAG-----TGATGCTGGGGATGAGATTAAGGAAGCATCTAAG-----GTTTTTAAGAAAATCTCAGCTGGGAAGAAAACCCACATTTC-----------AAATCCTCCCCTTTCTTGCTCTGGCTGGCCTGA-----GATTCATGGGCAAAGTCCCTTTCTCAAACCCTAACCCTAATTTCACCACCAAAAAACGGCAACAACAGCA-------TCAGGTACTTTTTTCGGATGCTGATGCTGTTGTGCCTA-----CCACACAATGGCATAATCGGTAAATTCAATTGCAGCCAACTTAACCTTCTTTATCTCTGAGTAGTTGTGACAATCA-----AATGTAGCCAGCACTTATTTGGTGGAGAAATTGGCTTTAA-----TTG-GAAACTATTGTTGCTGACATTGAGCTTGATCAAGTTCCAAGCTC-----TGGAAAACGTGTTGGCAGAACACATAAACCTTTACAA-----AATATGTTACTTTCATGAAGGGAGTGGTATCGGCTCCTCTGAATTTTCC--------TTTACATGCAGAGATCGTGGGTCATTTTG-----CCAAAATTTCAAGTTCCAACAACCCTATCAGCAG-----ATGTTTCCAGAGGTAAAAGAAGACTATGAGGA-----TTTCCCACTCCAAATAAACTTCAGGATCACTTTTA-----GCATTTGACCTAGCACTGGAGTTCATGG-----TATTATTCTCGATTACTTGTAATCGTGAATGAAATGAAGAGAAATGG-------GGTCCTTGGCTCTCTCGTCCTCGTCCCCAACCGCCGGCATGTGCCCCT-----CTAATTTCACCCACCAATCTTCATTTCC-----TGATGTTGATGATACGGAGACAGAAGAGG-----TTTGCATCATTCTCCCCCTCTTGAGAAGGATTTGT-----ATTGATTGCAGCCAAGTGCTTGTTATTTGTCGTGTAATCAAATGCAG-----GTTCTCCTCACTCCATTTTATACCTTCCTTTTGCATAAGTTT-----GACATGAGCATCTGGAACTGGCTGAAGCTCGGTAACTTCTTCCA-----CATCGAAGTGGCCTTTTTCTGCCAAGACCACTCCAGCACCATTGGCAG------TACTAAAAGGAGCATGTAACAATGGCATC-----GGTGCATGCAAAAGGAGAGTGTCGCCAAGACTCTTCCTGAC-----ATGATTCTACTTCCTAGACCAAACCATTTACAATCTCCAGCTAATG--------GGTCTTTCTGGACCACTTCCATCTGATGTTGCAATGGA-----TGACACTGCAAACTTTGTTATTTACAAAGCACCGAGTATGAAA-----TTGTTCTTCAAGAGCCTTCCTTATGGCCA-----CGAACAAGAGATGTGCTTCACCTAAAGAGTCACAAACACAATAAAGATTAA-----TTATTTCATATTTGAAGGAATCTACTGCATCCTAAATACTTCTCCATA-----CTCGCCCTCTTGTCCGAAGTGGGAATAT-----TGCTGAATTTGGTGGGATTTCAAACCCAA-----GTGCTATCTGGCTATGTGGATATCCATCGTTTAA------TAGCTGGGAACCTCTCATTATTAGGATCAGCTGCCAACTTAATAGTGTGTGAACAGGCT-----TGGATTCTCTGTTAGAACTCCAGCTTGGAGGAAACCAA-----ATTGGAGATCTTGAATCTGCAAGGAACATTTTTCATCGGATGC-----TTGCACTCTCTCTGTGGTTCTGGCACATCGAGAGCCTTCT-----GTTATTTACAAAGCACCGAGTATGAAACAAGTTCTCCCTTTGG-----TGGGGAGATAAAGTGTATCTAGAAAGCGCGTATTATCTCCACGGTTATTGGGG-----AGACCTGGGGAGGCTCTGGCTGTAAACTTTCCCCTGCAGCTCCACCA-----ATGATTAGAAGCACCCGAATCAACAATCCAAGAAGAAGTGGAGGTAGGA-----TGTGGCTAAGATGAGTTCATTTTCATCATCA-----ACCACTGGAGCTGGAGATACTTTTACTGCAGCTTT-----TACAGAAGAATCAATCAACAAAGTACGAACAACATCTAAGAGATGAC-----TGCCTGGGTACGAGCTTGTTCGGCTCGCTCAGTTGATAGATGCATGAAGTG-----TTGATCTATCGGATGATATGGAAGCTAACATCTCAAAAAGCATTGATCTAATAAAAT--------------------------TCAGCATGCCACTTCATGTGTGAAGCAATTTTCGATGAC-----AGCCGCAGTGGGAACCTTAGCATGAACAATAGCAGAATACTCGCTCCAAA-----GTTCGCGAAGAAGATGCCGTTGTTCGAGCCGGAGAGAGTGGAGG-----CATCCATCCCAAAGGCTCCAAATCATTCAGGAAATCATGCTCTGGGAGAGCTGCTGGAA-----TGCAAGAACAAGGAAGAAGCTGAGACACAAAGGATGAC-----ATATGCCTCACGCAAAGCCAGAGCTGATACTAGAAAGCGTGTGAGAGGGAGATTTGTGAAAGC-----TCATGAAAATGAACAATTCTATGGGCAGTCTGAGT-----AGGTTTTGTAGATTACCAATTTCACTTGG-----AGGACAAATCCTTCTCAAGAGGGGGAGAATGATGCAAA-----GGAGTGGTATCGGCTCCTCTGAATTTTCCCGGAACAGCATATAGAAAGGCCTTGCAGGTAACT-----------AGGATTACAAACCTCATTTTCAGAGGAACGAGGATTTTCAA-----TGATGAACAATTTTAAGAGAGGGATGCCCAAGACGCTTGTGCCATC-----AAAGAGGCTTATT-TTCGAGGTTAAATGCACAAAGAAAGCAAAGGGTGCAAGTTAGAA-----AAGGTATCTAGAATGAAGTGAGTATTCTTCAGAGACAGATAATGGAGGTCCACCAAGG-----ATGCTTCGGCAGATGTACAAAAATGGTTGCAAACCGAACACTGTATCATATACAGCCTTGTTACATGGGCTTT-----TCAAACTCTTATAAACACCAACAATATCCCCTTTCCGCACAACAAAGAA-----AACTTTGTTCTCGAGACCAATGCAACAATTTGCATGCATTG-----TATTTCATTCAATTCAGGATGAGTAGCTTTCTGTTCTTATTGCTC-----CAACTCAACCACACTGAGGAACAGAACCTCTCTCAGTTCTTTCAAGAAGTTG-----A-----TGTTGAGCTTAATTCTGGATTACTGCAGGTTTCATCA-----TGCACCAGGTATGAAATCAATTTGATGTTCAATCCCTCGGATTGGAAG-----GGCATGGCTTCATCACTAAAACTTGGGGATTCAGGCCAAA-----CTCAATGGATTGGGACCTGATTTTCGTGAAATTGCAGCACCCATTC--------TAAGTCTTGCCAGGACTCACAATCGTAGAAGGGAAAT-----AGAGAGACTATTTGTCTTCAAACTTTGAGAGCACAAGTGATCTTTTGGATTCTTCTGACCCTTCA-----TGGACATATTGTTTAGTCCTCCTTTCAATGTTCAGT-----GGATGTTGAAGTGGCTGTAAATACTGAGGACCAGTCA-----GAGCTCGCAATGCGGGTTCTCCTGGCGCG-----TTTAGTCCGGAAAACCCATTTGGAACCAACAATATTAGT-------CATCCTAAGCTTCTGCCTCAAATCGTCCACTTTCTTTGCCTGTAAATCAGATCAC-----TGTGGAAACTCATTAATTTGCGTCATCTTGAAATT-----TCACACTGAAAATCACCTTGATTAGAAGATCGAG-----CCAAATGCTCTTGCTGGGCTATTCCAAGCTAGTGTTGCTTA-----CAAGATAGTCCGTACAGTAGTCATTTTAGCGACAGGTGCAAATGTCTCTTCATAATCAATACCAT-----TTCGGATTCTGTACCAAAGAGGAAATTGATTACTACT-----ATCCTTCTCAAGAGGGGGAGAATGATGCAAAC-----TCTTTGTGGTTGACTAATGAAGAGAGGCAAAA-----GAATCTGCTATAGTATCTTTTGTGGAATCTATGCCTTCTTACACGGATTTGACAAATGGACCAGGTAT-----TATCAAGCTTGAAAGTGCTCTCTTTGGTTTCTCTGGGTATAT-----CCTGGTCCCCAAGAACCAACCTTGTGTCTGCATTCATCAC-----TACCCAGCCACTATTATAGGGGATTGTATCAAAAATTGCAGA-----GTTCCTGAAGAATCTGAAGTTGTTAAGGA-----TAGCCTTCTGGGCAAACTTCCTAATCTCTTTTATGGCAT--------GTCATCTCTTAGATGTTGTTCGTACTTTGTTGATTGATTCTTCT---------CAATTCCACAGTCAATATCTAGGCTTGTGAATCTTGAA-----GTCAGATGATGCAGAGCCATAAGCCCCAGAAGAAGGCTTGAGAG-----GGAGAATTATCAATTATGGCAACTTTTGCAAGATCAACACCTAAAACTGTCAAATCTTTAGT-----TTCGTGAAGTTCGTGCCTTTTGCTTCCTCTGGAGAAACTGAGACCAC-----GCTACAGAACCCTAAAAATCCCATGAACTCGTGATTGCGTATCATTTCGATGCTAGTCTCAA-----CACATATTTTGGAACCCAAGTGTAGCTTTGCATCC-----GGAACCTTCATTGATGGGAGTACCAGTGAGCTCTCATGCGATGGA-----TGCCTCTGCTAGTTGAGGCATCTGGATCCCAG-----GTATTCCTGCTTGAAAGGCTTCCAAAGATCCCATCTGGAGAATCCTTGAATTTCT--------GCAGAACAACATATGAACCGGCTTTTTTAGATATTGGGGATGGTATCA-----ATTGGTTTTGAGAAGCCCTTCATCATGTTTGATATCCAATTCATAAAGGAGCTATCTTGTCTA-----AGTTCTTTCATTTTACTTAATTTTAGCTGCTCCAG-----TGGAAGGGAAGAAGATTGGTACTGTGACTAAAGGTGAGAGCTTTTCCGTTTCCAAGATCTGGCA-----GACAAAAAGCGCCTCTGCCGGAGTCTAGACTG-----GCAGAGAAAAGACTCTCAAGCTCTGACATGTCAAA------TCTTAAGATCAATTTTTGTAAAGACACAAGAACCATGCAA-----GGGCAGTCAATCTCATTTGGGAGGTTCATGTCAGAGTCCTTAGCTTGG-----CTTTAACCCATTGTCACCTTTGGATTTAACTTCTTTACCTTTGAGTGAA-----CTGAGAGTGCAGCCAGCTCTGGAGATGCTCTTGAAATGAT-----AAAGAGACAAAGATAACCCCAATTTGTTCAGATACTTGGCATGAT-----TTAGTTTCCCACTCCAAATAAACTTCAGGATCACTTT-----GTACAGGAACATGCGCTAGGATCATTTCTGAGG--------GCTGGCTACATTTGTGCAACTCCCTCCATTGATAA-----GGGGACTGTGATGGGGGTCATTAGGGGTTCTGGAAGAGCTACAGTTAGATCAGAA-------TTTCTATACAGTAGCTTTATTAGAAGTTGGGTTGTTGTTGGAAAGAATGCGAAG-----CCAATCCGAGGGATTGAACATCAAATTGATTTCATAC-----TTCTTGGGCGAGGACCGTGGCTGCGAGAGGCTC-----------------TGTGAGAGAATCACTCAAGTTGCCTAAACA-----TGTTTCAACATGGTAGTCTTTCCATCCAAGACTATTAC-----GCTGTCAATTCTGTCAGCCAATTTCTGCACGCCCCTA-----GGAGAATGATGCAAACCAAGGAGCTGGACATGCTGATCATA-----TTGCCTTCAAAGTGGGAGGATGCCGAGAGGTGGAT-----ACGCGATTGTGTCATGCATTTCCATGCAGTATAAGGCATAGAACCCTCCCGAA-----GACTCAGCCGTCCTAGATTGAAAAAAGGTCTGGCAGCAGCATCATATAGGATCAGGAA-----TTGGCGGAAGAGTGTGCGGATGATGATGATGCAA-----AAGGAATGCATCAAGTGGGAAATTCCTGTTCCAGTTTATCTAA-----GCAGTGAAGCAACTTGATAGGAATGGATTGCAA-----AATTTCACATTCTCCTACATCCACATCATAAAATATTTGATCAACCCTA--------AATTCAATTGCAGCCAACTTAACCTTCTTTATCTCTGAGTA-----CCGTAGAAAAAGAAGAAGACTATCAGATAATTTGAGATCAACCACAGA-----CTCTTCAATCACTAAGGTCAATGCTTGTTGAACAACTTCATTATTCCCATGT-----------CAAAGTCTTTGCAGCAAAATGGCAATCGATTCGG-----GATCCTTCCTTTCTCCGCAGTCCAGTTGTTTCAGTTTTCGAGC-----GCAGTGAGGATGCTTAGGGAAGAACTACAGCTACTCCAG-----TCTTTAGAGCAAAATTAGAAGAATTGAAGGATGAATT-----ATAGGTTCTAATTCAGCCCTCAACATACGCCTCATCTCCCCTAACA-----CTCGATTCATCCCCTCATTGTTCATATCCTC--------AGTTTACCTCATGAGGGTTCCTTCCCCGAGTTCCTT--------GGTTCAATTGCAAAACCTTGGAGGATAT-----CCCTAAAAAAAATTAATTTAATATCGTGTGACCCGATGGGCCACGTA-----GGTGTTTGTTGTCTTCTGAAACAAAGACATGGGTAATGTTC-----TGTTTTGCGAGCATTTATTGGCAAATTTGTAGTTGTGTATTTTGATGATATCCT--------GCATTTTCCATTAGCTTTTGGAACAGTATGCC-----CCAAATAAGTGCTGGCTACATTTGTGCAACTCCCTCCATCGATAA-----TGAGAGACGATATTCTTGCATTGTCCAGTTGGTTTTGATGC-----TAGCATGTGAAAATGACAATCAGTTGGACAGCATGCAACATGATGTAC-----CTTTATGCCCAATTCACATCAGATAATCTATCATGCTTGGTTATGGAGTATTGTCCA-----ACAGGAGACGAGGGCCAGTATTCAAAGTTTGGA-----TGACCAGAAACCTTTAGTGAAGCCAGTTCCCGCAGACCTT-----GAGATTTTAGGTTGGAAAAGCATGGAGGACTTGATGGTAGATGAGCTTGT-----AGGCAATCTACAAGCTGCTTTTGACTGATTATGTTAAAG--------AAAACTGCTACTCATTTGATTAATCGTTTACCTTCCCAAGTCTTACACA-----TTGCCTTAAGTTGCTCAAGTTTTCCATCCCTCTTGGCAATTCTTTGATAGGAGTGGCAGA-----CCGTGACTAGGCCAGATTCAGGAGTCCACGGTTCAGAAAG-----GAAGTCTATACACATCCTCCATTTTCCATTGGCCTTTTTAAC-----TCCCCAGCAACTAATCTCTTAGATGTCA-----TTTGAATTTCATTACTGGGACATGAGCATCTGGAACTGGC-----------AAACACCTTATCCTCTCCACCACCCACCAAAAA-CTCAGAACCGCCCTCAT-----TAGGCCAGCAGCAAAGGTAACGGCATGTTGTTC-----TAGGATCAGATATCGGGTGAGCCACCGGAAGAGACTGTGGGTGGGAGCGTC-----AACATTGAAAGGAGGACTAAACAATATGTCCATCAAGCC-----TTTTTTCTTTTCTCTTCTTTATTGTTTG-----AATAGCACTGGTATTATCAGCATGAAGAGGAGTGGAATGA-----TGATGAAATTAAAGATGACGGTTTTCATCCTCTAACGCCGCCTGGA-----CTTTCCTTAGAATTTCCAAAACAGATTTCAAATGCATTACATGTTCTTT-----TCCATTCCCATTACATCTTACAGTAGAGATAATCACCACATC-----ATGTGATTACTCTTCCTCACATTTCCACCGAACATCAAACT------GAACTTGACAGGCTATATGAATCTGGCATCAGTCCCTGTGTCT-----AGTCCTGTGCAAATGCCAAAATCAGAGGGCCTGCAG-----TTATGGATACCTTCATGGACAAGATATGCTGCGAACAAAAACCTGTTT-----GACATAAAGAAAAGAATGGTGAAGTATGCAAGAACTGCGCA-----TGAGGCTCTCTTCCACTACTCTACTCTGTTTGATATGCTT-----TGCAGATTCTGAACAACTTCCCCAGCAAGGTCC-----TGGAAAGGAGGATACTTTTGGAGACTCTCGCCAATCAGTTGCCACCAGGTGCA-----ATCTTACTGTACCTGAAATCAAGCAAATTGCAGGTAGCTTAGTCC-----CTACAATATCAATTGGGCACCCCATGTTTATAT-----AGCAACAGAAGGGTTTTCAAGGATGATCTCCTTTC-----CATCAAAAGTTGCTCCTGGTGAGGTTGGTGGGGGT--------GTCTGCCAAAAGAGCCGATCAAATAAGCATATT------ATGATGCAAGAAATGATTGTGAGTGCATTTTC---------------GTCGGTCACATTTCCGGCGCCCACTTTAACCCGGCGGTGAC-----TTCTGTAAGAGGTGAGCTATGGTGTAATAAGCCATGTAAATAGTGGAATCAGA-----GTAAGCCGGGACAAGAGGCCATTTGCTGAAAA-----TGCATGTTAACAGATTTTCCACTAGATCCCTCAAGGCCCAAACTTTC------------AGCTAAGCTTTCTGGAACCACAAATGGAGTGAGGATCAAGA-----TGCAGCACCCCTTACTGTGGCAAAAGTTAATAAATTCCCATACTCGGTTGCC-----AAACTCACCAGGACAGCAGACGAACATCAGAAGGAGC-----GTTGTATGGATGCAAAACCAGCTAAAGCAGAA-----TTGGTGATCCGCATAAGGCAGCCTTTGTGGCTTGGACAA-----TTCT-CCTCGGCAGGCTTCTTCTCGGCTGGCTTCTTC-----TTTTCAAGCATCGGAAATATGATAAGAAGGTTGATGTGTTCTCTTT--------GGCTCCAGCTCCTTGCCCTGGATTCTCGCTC-----TTTTTTCACCATAAGATGGTAGTATTCCTGGACAGCCTGTAA-----TGATCTTTATGAAACCTTGGCAATCACCCAAAG-----TTGGGCCAGCAGAAAAGGATAGAAGAGCTTGAAGCACAGCTCAATGAGGCAGAGGATGTGATAG-----TAGCACATCCTCCACCTCTTCCAAAACATAAGAGGCCCAA-----TCCACCAATAAATTTCAGAATCTTACAACCTATCAAT-----GTTGGAGGAATGAAGAGGGTGATTATGGATTTGCAAACTT--------ATACTTGCCCATCAAGGTAGTCTCTGGAAGCATTGCCATC-----CTCACTCTGTGGAACGCCGACATTGCCAGCGCCAATCTCGA-----TGCACGGCATTCCGGTGCTGCTCAAGGACAGCATAGCCACCAAGGACAAGCTGAACA-----CCCCAGCATATGCTGCATCACATGGCTGATCAGGTGATGGGGTCTCAGGCACAGTCA-----------TTCTTTCCAGTAAATATTCTCAAGAATAGAGACCTAGGA-----------TTGAGGCTCTTCGTGATCACTGGAGGAAGGCTGTACCAAGGTCCATACCACTTAAGGAGCTAGGG-----CTTGGGAGGAAATGAAAATGCTTATGAGGAAGCGTTTTGTAC-----TAGAAGAGCAACGAAAGTCCTCCAACAAAG-----TTGAGTTTAAGATGTGGGAGAGTTGCAAAATTGAAAAGAAA-----TGGACGAAGTCACTAACCATCGTATTTGAACGAACATAATCTTTAAAAAACTTGTTCATACTCTCACTTC-------TATTACTCCTTTGTATTCATCATAATACGAATCCAATAAAAGCATACG-----TTGACTGCCGAGCCATCAACAACATAACGGTAAAGTATCGTCATC-----TGTCCACATACTGCCAGTTGATGATACTATTGAAGG-----TCTCACAACTGCTATTCTCAGCAACCTAAGCCCCAACCTA-----TTGGATGAATTGCATGGTTCTTGTGTCTTTACAAAAA-----CTCTTTTCTTCACAGAGTCTCCTACCAATCCATTCCTCAGATGTGTTGACA-----TCTATCCTTGTCTCTCTCCTTCCCGTTCCTCTCCTCCCTAT-----TGAAAAGGAATTTGCCCAATGGGAGGTCAAGGATGCTAAGGTGAT--------GACCCGAACCTCGCAGAGAACTCAAAGTC-----------CCAAAACTACGTCCCATTTCCAAAATCCCTTCAAACCC-----CTCTTTAAGTCTTGATGAATGGATGAGGCTGGATTCTGGTGAAATTGAGGATGAAGA-----TGTCTTCACTAATAAATTGATGCAAGTCCTCTCGATTTGCCCTTCACAC-------CAATAGATGATGTGTATGATGTATATGGCACTTTGGATGAACTCGAG--------TAGATTTCCATCCATGCTTTCTTGAGAGGTGAATA---------ATTATGTCTTGGCTTCTTAGTTCGGTGGA------TGGACTATTTGAATACATTGAGAAAAGACTCAAAAGAAAATGGGCACAT-----TTTTCCAAAGCCCTCACCAAGGCATACATCTCCTTATCATAAGTAGGGTAATTTAGGGCTGC-----GACTTCAAGTCACAGTTTGAGCTTGCAAGGCCTAC-----TCACTCTTCCAATCAGCATCATAACTGCCACAACAAACCAGG-----ATTGCATCCTTTATATAAACAAAAGTTCTCTGGGATT-----GTTTGGCGTGTGAATGGCCAGGAAAAGATTCTCCTTCCAGCTT-----AAAGATTTGCTTGTCTTATGGTGACAGGCACTTCAAC-----CGTCGGGGTGAAGAGGATCGAGGGAGAGGAC-----AAATGCAGCTTATAAACTAAATGTCAGGCCTTTGCTGAGGCTGGCTTGTAGCTCAGTTTTTGG-----TAAGTCATCTACAGAATCTGAGTATCGGGCAATGTC-----AACGCATAAATGTGCTTGGAGCATTAGTTAAACCGAAAGG-----TCATCAAGCTCCAAAGGCTTGAAATATTTCCCATCTATGAGATAA-----GAGGGTTGGCTTATCTCCATGAGAAGTGCAGAGAGTGCATCA-----TATTCATTCAACAGGAAAAGCCTTCATGCAATTGGTAGCACACCTAATCC--------TTTTGATACAATCCCCTATAATAGTGGCTGGGTAC-----GTCTCTCTGCAAATCCTTGAGCTCCTTCAATATTCTCTTT-----TGAGGATGAGGTGCTTTGTGATGTGGTTCCTATGCACGCATGCCATTTACTATTGG-----CCTCTCCTAAATTGCAAAATAGATTCACTATCAGTAAAAATGTTCTGAGCCAAAAGCTCCA-----ACTCGAGAATCTTTTCTTTCTTTGTCAAGAAATG-----TGATAAGCTCAACGATCTCCGCTCTCGTCTCGCTCGTCGCTTTCAGCCCTCG-----TGCAATATGCATTAGATTCTGGAAAGTTGAAAGCCCTCTTGGATCCTTTGGCTGGGGATTG-----AGGAGGAGGAGGAGGATGATGATGAACA-----AAATCATTCCGCAATTTTAAGATCACTTGC-----CAAAGGAAATAGATTTGATGATCATTTATTCAGCAAAAGAGCA-----TCTGAGAAATCATCAAGATAATATGGAGCAGCAGAAGAT-----TATCTTCACCAAGGCTCTCACTCGTCATCGACATTGCTTCCTAA-----GGCCCACAAAAGAATTTCCTAAAGAAGAGGCTCCG-----CTCATGTGAGTACACTCGAGTGCTTTGGTAGCATCTTCCTGAGTCT-----TCCTTATCATAAGTAGGGTAATTTAGGGCTGCCCCACTCAACT-----ACACAATCAAGCTAGACCTGGAGAGCAACAAGA-----TGGCATCTCCCAAATTGGAGGCTTGAAACCCCGTGGTGACCA-----ATGAACTCTCCAACATTTTCATTGCAATGG-----TGACCGTTTTCTGCCTGACAAGGCTATTG-----TAGTGGGATCCATTCCTTCGAAGAATTACATAAGACTCTTCAG------TTTGTTGATTGCAGTTATGATTTCATTACTTCAGT-----GAGCTGCAATGATGAGGCATGTAGACAACATTGTAGTTCTGAATGGAGG-----GGACAGTTCTTCCATTTCCAGTGCATGCAAT--------AATTCAATTGCAGCCAACTTAACCTTCTTTATCTCTGAGTAG-----AAATCTCCTGGGAGCAAGAAAAGTAAAGTTCCACAAACTGTGCGTA-----AAACCTAATTTCCTTCTCTCCAAAATCATCGACCTCAAGGACTTC-----TCGAGACTCCGCCTAACACCAGTTCTATTCATATACCTTCGGTCAA-----TTGACCCCAACTTCACATGGAAGAACTTTAATCTTGAGGAGCAA-----AGCAGGTCGGTTTGGAATTGATGCACCAGGTATGAAATCAATTTGATGTTCAATCC-----TGATGTGCCTGGCTTGCTGAAGTCATCTTCAATCCACCCTTTTATCACATCAAGTATGCAAAGAAGCACA-----CCACACAATGGCATAATCGGTAAATTCAATTGCAGCCAACTTAACCTTCTTTATCTCTGAGTAGTTGTGACAATCA-----TGATTTGAGGACAAATCCTTCTCAAGAGGGGGAGAATGATGCAAACC-----CTCCTCCGGCACATGCAAGGCCATTCCATCCACTGCATTGCAT-----CTAAATCTAGAAGATCTTCAACAATTTAAAGAGCCATAAAACAAGATTGCA-----TGCTCAAGAGATGGTAAAACTAGCTTACAAGTTAATGGAACTTGTGGC-----CTTTGGCAGCAAAGATGGAGGAGTGTAAAGTGCC-----GCAGATCTGGTGTAAAGCATACCAATGTTTTGTTGAGGG-----CCTGATCGCAACCTTAGGCCTTCAATAAGGGAGACAATTCAT-----ATATCAGGGAAGTTCCCGAGGTCGCACTC-----TGCTGTCTTCCTATCTCTTCCTTTCTTCCTCCTGTTCAA-----GTGCAAATTTCCCTTGATTTGCCTTACCAACCT-----AAACCCTGACAGTCACTCCTTATCTGGCTTCCATTGATGTTCTTGTT-----TAGAATTGGAAGAGAAGACATTGATGGAGAATCTTGAGAAACTT-------GTGGAAAGAAGAGTTTCAGCTGAACCGTCTTCTA-------------TTACATATGCTAGGAGGCTAGGAGCACGTTTTGA--------------------CTTGGAATCCAATTGGTACCCACAACAGAAGAG-----TCTGACATAAACCACATCCAGTTTTCATCACTTTCCA-----TTTGTTCAACCTTTGCTGTCCTTTCAAATGCTTCAAAGA------TTTTGTAAAGACACAAGAACCATGCAATTCATCTAGCA-----TGATAAGTGCAAGTCCCTGAAAATAAGCATCTGAAGT-----GCTCTAAAGAGATTGGCAGGAGTGACAATGG------GGATCTTAGATGGCGACAGGTTGCTGCAACCCTATAAA-----TCTTATTTGGCAAAGTTGCAGTGGGATGAGGTTAGTAGG-TGGTAT-----CAAGCTGCTGCACTGTATTTTTCTGACTTGCTCTTTGAAGAATCTTCTCTTCAACTGTCT-----GGTTGCTTTTTAGCACTCCAAGAGACAAGATTTTCACCCAGGTAAA-----GTCCCTCGAGTCCAGCCCTCTCTTCCTCCGCTCCTGCCTCTC-----GTGGAGGCGAGTCTTCTTGAGGGCCACGAT-----TAGGTTGGGGTTTTCAGGCTTGGGTTGGGATTTATTTGATTTCTGAAAAA-----ATGTGCAGAGCTTTCATGACCAGCTAACATGAACAC-----TAAAGATTAAAATCCCATCTTTTCAAGGTAAAAGTGATCCTGAA-----TGAGAACAGATGAATCAGAGCTTACAGTGGGGGGCGCAGAAG-----AACTAACCAAAGAGCTGCTAGATCAGTTGAAGCA-----GGTTTCAACAGCCAAGATGTCCACCAGTCCCAAG--------CCAATAGCAGCTGAGTTCTTTTCTGACCTTGCAAGAAT--------TACAATTTGCTTATGAGGTCTCTCTGTCAAA-----CTACATCTATGTTTTTCTTTTTGGCCTCTTCTAAACC-----TTCACTTTGAGATTATTGTAGGTTCAAGAAGCTGCAAGTGGAAACATATTTGTCCAGATGCCAGATGTTTG-----ATAAGCAATTGGACGGCCTTCTTGCATCAAAACAGCTCCAA-----ATTTGAATAGCACTCGTATTATCAGCATGTAGAGGT--------TGCAGGCAATAGCAGTCATCATCATGTGTGTACC--------TTTGGGATTGTTATGTGGGAAGTGCTCACGGGTGATGAGCCTTATGCAGATATGCATTGTGCTT-----GCTTGTTGGTGCTGGAGAAAATAATCACCCCAA-----TCTTGGTCTTGGATGTCTTTAAAAATGGTCTTCCTAACAAAA-----GAGCTGAGTTTGCAGAGAATAGAAATGACAAGATCA-----TTGCATTCCAAGAGACAACACTTTTCTCCGGCATCTCATTGAAATA-------TTGGCATTACAAAGCCGAATCAGTGAGGTGGCTTTTTACTTTCT-----TCCATTGATCACAGTCCCTTGATGACTCTTCTTCTGA-----CAGTGTTTTAATAAGTGCTTAGAATCAGGGGGTGGTGTTTGCTTGGATCGGAAATTCATAATA-----GCCACAAGTCCCTGGAGCAATAGCAGGTCCATTACT------GTGCTGCTGCCTGAAGATGCAGCAGCCCTAACCTGCTCAAAAAAGAG-----TGTCTATCTTCATTTGCTCAGAGAATTTAGT-----TTCCTCCTCCTATTAATTAGTAATTGATCCCACCACACAATGGCAT-----TCTTTTAGCATTTCTAACCCTTCTTCCAGTTCACTCAGTGAGTCC-----------TCCTCGGGATTACTCCTATAAGCAGGTCGGTTTGGAATTGA-----TTGCAGGCAAAAGAGGAAGAAGCTGTCAAGAAAGATTCTGAAA-----CAAGACAAGTGTTGGTGGCATTATCCATTGGCAAATATGAGGATGAGGTGCTTTGTGAT-----AGTAAGCTTGTTTAAAATAGCTTTCAATTGCCTTTGCTTTGCCTGTTCC-----ACAAGTGAGCCAGTTATCTCAACAGCACA--------AGGACCTTGTACTGGGAATCACAAGAAGCCTTGCTTCA------GCCAATTTCTCCACCAAATAAGTGTTGGCTACATTT-----TTGTCCCCGACGAGTTCACTGTCGGACGGTCTGGGCCATGGCTTGCCATGCTTAA-----AGAGGGTCATTTCCAACAAGGCCATTTGTA-----CTTTCAGGTGAAAGAAGCTCCGGGGCAATGCAAGA-----TTGCCATTGTGAGCCAAGTAGACTATGGCAGCAGCCGCAGCACCAGCA-----GTGGCAAATCAAGTGACATGGCCCATGAGCTAGCTT--------CTCAAAGGTCTTCTTTAAGCAAAGGCGCATTGGCTGGCATAGTATTGGGGGCCATTGC-----CCAACGAATGTAAAGAGTGGAATATCATAATTGTTTGA-----GCTAACTATCTGTGGCATTTTCTCTATCACTTGTGAAAACCC-----CTTGGATTATGGGTTCAAAGGCGCAGAAATTGC--------CATAAGTGGGAAGACTAATATACCTAGGAGAGGATGAGATTGAATAGTAACGGGGCTGCAAGTGAGG-----TGTTCCAGTCTCGCCGTTTCTGAGACTCATACCGGCTCAAAGG--------------CCAGTAGTAAAATGGGAACGGCACCAAAACCCCTACTGCTGCCAC--------TACGTGAAGCAAAGCAAAGATCAAAATCTT-----TACATTGTGATTTGGTTTTTGTTCCAACATGTTCAGCAACTTCAGTCCAGT---------ACAGCTTCACTAGAGTTGGTAGCCAAAGGCAGCGCGAT--------AACGCATAAATGTGCTTGGAGCATTAGTTAAACCGAAAGGCATCA-----GGTGGGGGCTTTGGTCTATTGCTTTCGCCACATGAAGGGCCG-----GACCGTTCAAGTTTGAGAATATGTGGTTAAAA----------TGATAGTATAGGTAGGCCGCATAAAACAAAACCAAAAGT-----ACCTTAGGATCCTGCATTGCAAGCTTTGT-----ACTAATTATTGTTGAGTAGGTGACCAAATCAGGCATGCA-----TCCTTGAAATAACGAAGCGGTGGAAGAT-----CTCAAAGTTACAACATAGCCGACTTCTACA-----GAAATCCAAAGGCAAGTATTGGGAGAAACAGAC-----CTCATATGCTTCAGATTTACGGTCCATGCAATTTAATGTTAGA-----TCACATTCAAAGAAATCACAAAACCCATCTTCCCACACAAGAATCCTGAAACCAAGAAG-----GAAATGGGGATAAGTCAAGACGGCGAATGATATCATTATCAATA-----TGAGGCGGAGACAGTTGCCATCTCGTTTGAGACAGAG--------CCTCAGAATCGCCAATCTCAAGCTTTTCAGGCTGCTGTACAG----------CAGGCTATCTCCAAAGCCACAATCCCAAAACTGTATATATCTGA-----TCTGCTATGCTTGATGAGAAAGTGAAGAAGTCTACAGC-----TCCTCGGGATTACTCCTATAAGCAGGTCGGTTTGGAATTGATGCACCAGGTATGAAA-----AACTTTGTTATTTACAAAGCACCGAGTATGAAACA-----GGAAGGTGATGTTATTGGGTTCTACATTA-----------GTCAATATCCCCAAAATCTCAGCCAGCGCATTCTGGCGACCTTCATT-----TTGTATTCACAAGATACTCAACAGGCCTTTTCA-----TAATGCCAAAAAAGATTGGTTCTTGAAAATATCAAGCATGAAATTGCCTGTTAACTCAAATGCA-----GTTCCACGTGTGGAGGACAGGAATAGCAATATGAGAATGCTCAGGATTTCCAA-----TAACAGGCTTCTCGCTCCCCTAGCCAGAACTC--------AAGGTAAAGTTTTACTTTTACCAAGACGACAAGTAGCACAATCAAAAGAT--------------TTCAAAAGATTTGGAGAAGGCCACCGACCATTTTA-----CGAGTGTTGCTATGGGTATTCCTTGCAGTTGAAGTAACA-----TTTGAAGCATTTCTGGCCAAAATAAGGAGTCC-----A-----TCCTATTCCCCTGACAGCATTGAACCGAAGAACCCAATTCATAAAACTTGCTCG-----AACATTGCAATAGATGTGGCTTCTGCTTTGCTTTATCTTCATCA-----CTGGAGAAGTTGTTGTGCTTGAAAAAGGTGGGGAGGAG-----TACTGCCATCAAATTGCATCTGCCCCAAACTATTTGAGGAGTAACTATGTGAAA-----AATGAGAACAGACCCTCAAAAAGATTATAACTAAGATCAAT-----TTAGTGCACCTCGTGAAACCTTCTTTGATAT-----TTCAAAATGCGTTTTGAAGCAGAAGATGCAGCTGAGAGAAGGTTAGGCATGTTG-----GAAGCTCAAGGATGAGGTCTTAGTCATGTGCAAAGCACTTAAA-----GTCAAACTGCGTATGAGGTATAGAAAGCTTTGACACAATT--------GATGGCTCAGTTGACATTAAAGGGAGGCCTGTCCTGAAGAA--------GTCCAGTCTGACATCTCCACTCTAAAGAGCTCGCCA-----GTGATGATTTGAGGACAAATCCTTCTCAAGAGGGGGAGAATGATGCAAACCAAGGAGCTGGACA-----TGAGAACCAAATTGGACTATTTCTTCTGTTGCGCTTAG-----ACACTGGTTAAGGTGGCTTTGATGGAGTCTCGGGTTATTGTCC------TGAATAGCACTGGTATTATCAGCATGAAGAGGAGTGGAATGAAGCTGAGGAAA-----TCACCAGTCACTACTCTATTACCTACAGCTCCAACAGAACG-----ACAGAGATCCTGTATTCTTGAGTTTGATGGTGCA-----TGGAAATGCAGCATCATGTGCAGAGATGGTTATATATCTGATTTTGGGCCTTCTTCGAAAGC-----GCAAGTCATTGCATATTCTGGTGCAACATATCCAAAAGTTCCAGCCACA-----CCTTACATTTACAAGTCTCCTCCCCCTCCACCTTAC-------------CTCCAGGAATGGTCCTGATTGATGATGGGTGGCA-----TTTCTTGTAAGGGATTCGCGTTGGTATTGTCTGTTTTTTGTTCTCTATGTGCT-----TTTACCATTTGGAGGAGTTCAGGAGAGTGGAATGGGT-----TGGCAAAAAGGAGAAAGAATACATGCAGGGTTGGACCCTGACAGATGAACCTC--------TCTTTTGGGATTGAATCTCCAACACTGCAATGCAATCAGCATCAGCA-----GGTATGCATTGCTGGGTAACAGTTTAAGCATA-----AAGATGTGTAAACGGAAGCATTTTTGATGGC-----GCATTTGCTGAATACAGATCACGCTTTCCACAGCCTGAAGAGCCACTTTACAAGGATGTT-----TCATCAGGTATATCAATGTCTGACTTCAACTCATTGGTTCTCCT-----AAAGAAGGAGCTCTCTGAGCAAATACAAGAAATTGAAAGT-----TTTTTGCTTTATTCAATGAGAATTTGAAGCCAGGGCCAACCTCCGAGAGGAAC----------GAGTTCATGGCTGCCATTGCTGC-AACTCTGATTAC-----TTATCTGCTGCAACTTCAACCCTACTGCG--------TGTAAGAATCGTCATCTCTTAGATGTTGTTCGTACTTTGTTGATTGATTC-----GGTAAAAGTGATCCTGAAGTTTATTTGGAGTGGGAAACTAAAA-----GAAATACCAACAACACATTCTTATCCTGATTGGTCGAG-----GAAAGCAAAATACTCTGCTGCTCCTCTAGAGGC-----TGCTCTGGCCCCCCTGGCTAAGCATCTGTATAATGATCCAA--------AGATTCTTCATCTTGCTTTTCTTTTGCAGCAGCAATAGCA--------GTTGTGGCATTGATAAGGGGTCCTGGGAACTTCCCATTGATGGTGATAA-----AGTGTTAGCGGCATGGATGAGGCTCAAGTAT-----GTTCTTGCTCTCTCGTCCAGCGTCTTCATCGGCGCCAGCTT-----CTTACTAGTGAGGAGAGCTTCATTATTCAAGGTGAAGCTTTAAATCAT-----GGACAAGGGACATTGTCACTAGCTTTGCTGTTGATGAGG----------------------------GATCTGTTAGGACGTTCTGGACAAGTAGATGAGGCCTATAGTTTCATCAAGCAGATG-----TTCTTGATGGGGGTGATGAAGCTGATGCCAATGTCAAAGATGTAAC-----CCTTCTGGCACTCTCTTGGCCTTCACTTCATCC-----------AAATCCTCCCCTTTCTTGCTCTGGCTGGCCTGAC-----TTATCTATAGGTACCTGAATCTGAAATGGCAAAGCTAC-----AAAACCTTCCCAGCTACTTTGTTCAGGCCCAGACCTAA-----AAGCCTGTTGGTCACAGCAAGAGTCCACTT-----ACAAGGCATTGGATCGATTTGAGTTGACACAACTTCTTTCTGGTCCTTATGA-----CTCCCCTACAACCAGTGCGGTAGCATCAAGCAGAACATGCCAGTAGTTCCTGTGGGC-----ATGAAGAGATACTCAGCTCACCTCTCACTCACATCCC-----GAACAATTGCAGATTAGAGAATTGTTGTACA-----AACAGACTCAATGTTAAGGGCAAGTGGTGCTCCAACACAGAGAGCCGTTAC-----GTATGCTCCTGAGGTGCATGGATTACAATTACAA-----GTAAGTTGGACAAAGTAGCAGTTCTCAAGGCCATCT-----TAAGTGGTAAGGATTGGAGGCATGTAGTCAGACTTGG--------GATGATGTGCAGAAAATGCAGTGGGAGGCTTTGGAG--------------------ATGCAAGTATTTGGAGCAAGTCCTCCTCA-----AGTCAAGAAGAATATTAGATGCCTTGATATCTCGATGAATGATTGTTGGAT-----TAAAGCCCCATTCTGCTTGCCAAAGCTGATATATGTTCAAAATCA-----TCATCCAACATTGTCCAAAAGGTTTCAAGAGCTTTATGTCC-----GGAAGGCACCAACGGAGGAGACGGCGAGGGACTTCTCAAAGGAGTCGATGCGAA-----ATCTTCAAGGAAAGTACAAGAGCTTTTTATCAG-----GGCTAGTAGCAAAGTAATCAAGGAAAAATAATGGCTTTGCTCC-----TCTCTTCAAAGATGGGTAGTCTCTTTGATCTAACTGCGCCCCATTCAT-----GCGTTTAACGACAAATTGGAATGCAACAACTGCTCGTGCC-----TCCACGTAGATGTGACCTCTTGTCAAATCGCCACTCTCCGATTTTC-----GCTTGGAGTATAGTATAGTCCTCTCCTC-----CCCTGTCTCTCTACTGATTCATTGTGTCTTTGCATTATGGTCTCCA-----CTTGTCACTTGGGCAAAGCATTCGAAACACGAGG-----TGTATGCGTCTATATAGGTGTATCTTCTGTGGCTCTAACTGTGATCTATT-----CTTATTCTTAATTTCACCAAGCTGGAACCTTTTGAAGTGC-----TCCACAATGAATCATCGATAAATTGCTTCGAAGCTGAT-----CGAGATATTTCCTCCGGTTAGTTTAAACTTTGCGGGCAGTGCAT-----GCCACTATTATACAGCAAAACAGTTGTAATA--------TGTTCGATAGGATTGTGCAGAAGGGGCATTA-----TTTCGACTTTCTGGGATCAGAAGCACAAAATTGCTTGAATTCT-----TACTTTCCAAGCTGGGCAAGAGAGTTGGCATTGGC-----AGAGAGATGTTCAGGAGCTCTTGGAAAAATGCCATCCGTTGGGCATGT-----TTGCAGGACTTTTCTGCATTATATCCATCCTTCAGCAGCT-----TGATTTTGCTGTTCCAACAGCTCTCTTCCTTCGCCTAAGGAT-----TTAGAATTCTGTCAAGGAGAACCAAGAA-----TTACTCGCCTGAAGGCTGACAATCCTCTATATGGTTCTTC-----CAATTGTGAAGACTTTGCTATATACTGCAAAACCGGTTTGCTTGTGTTCACTAACATCAGCGT-----CTTTCTCAGAAACAACCAGCTGCATCAC-----TGGAAGAATTCTATGGCAGAGTTTTAGCCATCCTAC-----GATGTTGTACTCAGACAATCTGATTTGGAGATCCT-----GCCTTTACCCTCTGTTTTACAGGCCCCCATTCCAGATTTGAA------TTGTTCCCGTTGTAATAATACAAGTCCTTAAAATTAAC-----------GCAGCCTATGCTGCTGGATTAGCTGTTGGCGTTTGGACAGAAGATGAGA-----ACCTCATTTCTTACGGTTTAATACCTGAATTTGTTGGAC-----CCTTTAAGACATTCTCGTCAGTGCCAAGAATCCGCCTAAGCTCTTGAACA-----TTGTTTGTGAAAACTATTTTGTAGCATTTCATCGGCAGAA-----CTTGGTCTAAAAGATTTCGAAAATCAACAATGCTCTTACTCC-----AGAGATTTCCAATCTAACTGAGCTGACTGATCTTTATCTCAATGTGAA-----CATAATCGGTAAATTCAATTGCAGCCAACTTAACCTTCTT-----AATCACGGAGATCGGAGACACCCAAGAG-----TTCAAAATAATCTTTCTGGTTCAATTCCACCATCATTAGGTG--------------------------------------TATCTCTAATCTTCTTCACCCCCTCCCATGTCAATAACTAGAACGATAATTAAAAAAAGGAGAATATCAACGCATCCGGGAATAAACGATTGATCTCTATCAATAGA-----CGAGAGGCTTGCTTAAGACCATATAAAGATTTGT-----CGGATTTTCTCAATTCCGGTTGCAGCAATAAAATCAGGAAGCTGGAAAGGTTGTTTCT-----TTCCATTGATGATCAGAGACCTTCCATCATA-----GATGGACCTGTTTGTTCCCCAATTTCAAGTGCTAAAGAGGAGACAACAT-----CTACATCTGATTCTGCATCTGAAGCAGCTTTGATTGCCT-----GAGGAAACACTGCAAATGTTATCAGATACTTCCCCACT-------TGGTATCTGTTATCTGATTGACAGCATCACTATTTTCTACTTTGCCAAGGAAGAGCCGAACTGTCGGTTTGT-----GTGGGAACCATTTGAGGGGGCAGATTCCTCCAAGCCTAGGGAATCTCAGGAATCTTCAA-----TGGAACCGACCTCAAGATCAAATACACGTCCAGTCCATTCCAGGATACGTGAAT-----CCTTTAAGAAGGCTTCAAGGCATTTGTATAGAGAAACAGAATCTTGAGTCCTATTTATGGACCTCTGGGGCTTAAAGACCTCGGGCAGTGAGCTGAGAAGGCATGT-----AATACATTCAAGAAGAATGAATTTAATGCGTGGAATTGATTTGAAGAAA-----ACTTATGGAATTGCTGTTCCCTCTGGGCTCTTCATCCCTGTCATACTTGCTGGGGCCTCTTATGGACG-----TGTCTTCCAATGCATATTGGCTTGGTCCAACCTG-AAGTGA-----TCATGACTGTCATGTGTTCATGCAAAGATTACTTCCAATTGC-----CTTCTGCCTCGACTGCAGCTTTGGCTGC-----AAGGATGGGATGCAGCATGTGGGGAAGCTCATTTGTACCAATTTGGGGGCTAGAATGGATTCAGAGCCTAAAAGTTGGAGGAT-----TGTAGTAGTATATTCCTGATCGATATTGTGCTCCCACATCACCACCCT--------------TGGACAATTATTATATCTGGGTATGCTGAAA-----GAGCAGAAGCTGCTGGTGCTCTTAAATCTCTTTCAGCCCAATGCAAAGAAGCGAGGCGG-----AATGTTAGGCTTGGTTTGGCAAGTGATGGTTTCAATCCATT-----TACCTTTGTCGGTTCTAAACTCACAAGACCACAGGCTC------------CAATCCAGCATGGCTACATGCAGATAAAACTGC-----GGTGGTGAGAAAGGCTTGAAGTTGCTTGAGATGGTTGAGGTGATTGCATTTT-----GGAGGATATACATAATGCCCATGGTTATCAATTTCTTGTTCAGTTTGCCTTA-----GGAAAGGTTGACAGATGCCTATAGTCAGTCCCATCTTCAACTTT--------------------GTTACGTTTGACATGGTATCAGAGCATGATCTTGGGTTCCTTGTTTCTTGAACAGGCAG--------AACATATCAAATCCATCAGTTAAACACAAGTT-----TATGTATTGACTACAGGGAGTTAAATAAG-----TAGTTGTTCATGATGCAGGTGCTTATTGCATGAGCATGGCATCAACATATAATCTTAAGATGCG-----------------TATTGTGACTCTGATTGGGCCTCATGTC-----TGGCATTTACATCAATTAGATGTAAATAATGCCTTTTTGTATGGAGATCTTAATGAAGAAGTGTAC-----TCCAAGCTTTTGTTGGACATGTACTCATA-----ATGCACCTCTAACCATTGTCTGTGATGGCTGTTTCTCAAACTT-----TCCATTAGTTTGTGCATAATATCGGTGCTTC-----GAAATTTTTGGATAGTTCGAAATTGAAAAGACACTTTCTCATTCA-----AGCCGCTTTGAGGTTCCCTATGAAATGAGGCATGGAACAGAG--------TATGATGCCTTAATTGCTGCTTTGTATCCAGATATTGACAAGTACGAGGAAGAGGTAT----------------AATTTGGCCTCAAATTTCCCAGCACGATGATCAGTCGTTGTGACA-----CAAAATGAAATTTTGGTGTCAAGGATCAAAGAATCTTC---TCAACAATGGAAACATCCTCTGTCTTGTCGCCATGGATTCGCATCTTGTTAACGAT------AGTTTTGCAAACCATTGTCTAGAGGCCT-------ACCTGTAGATCTTTGGTCAAAGGAGATGTGTACATTCCACCAG-----CATTCAGGTTCACCAGGTCTCTCAGGAAA-----AGACCATGTTTTTCATAGCTCATGAATGCACCTAAAGCTC------------TGGCATTTACATCAATTAGATGTAAATAATGCCTTTTTGTATGGAG-----ACCTTCCAAAATTTAATTGTTTTGTCATTTGTAGAAAGAAGAAAGAGAGCACCATTG-----ATGTAACGAAGCATGTTGTTGGAGTACAGATAGTGTGTGAGATCTGGAACAAATCCAAAACGGTCACAGACATT-----TCTACACACATTCGCCACTTCCCGTTGGCCTTCTTCAC-------------------TCTCACTTGATGATAGCCCGATCGTAAATCGAGTTTAGAAAAAATCACTA-----CAATGTGGCAATCAATTTCAATATGCTTGGTGCGCTCATGAAAAACTGGATTTTGAGCAATGTGAATGGCAGACTGATTGTCACAATAGAG-----TTGAGTCCCTCTTGCATTGCCCCGGAGCTTCTTTCACCTGAAAG--------GTAAAACTCTTGGTCAAGATCCGGTTAAATCCAAGAACCAAGTTACAAATCATAACGATATCAGCCAATGTCACAGAATGTCCGACAAGGTAAGTGTTGGAAGCAAGGTGTGTATT-----CAATGTGGCAATCAATTTCAATATGCTTGGTGCG-----TGGCATTTACATCAATTAGATGTAAATAATGCCTTTTTGTATGGAGATCTTAATGAAGAAGTGTACATG-----------ATTATCCCAGTTCGTTGTTTTACCTGCGGCAAG------------TTTTTCCTGTTGATTTCTATGTGCTTGATATGGAAAATGGTGATCAA-----GTTTTACAGGATATTAGTTGATTCTAAGAATAATTGGGTCTTGATTAAGGTGTTGAAGATTTTTGCCAAGTTG-----CTAATCTCAAAACAGTCTCGCTAACAACCTCATCTTCCAAACTCTG-----CTTGAGAATAATGACAACAAGCCAGTTACCAACAGTCGAGACACACAGGAGGTA-----CATTGATTGCAAATGGGTTTTTAAGACAAAACT-----ATTCCTTTTTCAAATCCTGCTGCAGCCGCACGAGCTCTTCCTGCATGCC-----GAACGCCCTTGTTGACGGTCCTTTACTCCGACAGCATCTAGGGTTCCTCGAACAATGTGATATCTCACACCGG-----TAGAGTCAAGATAGATCACTATCTATCACATACCCCTAATTTCGCATTTTAGCTAATCCTTACGTTACGTCTCCTGCTTGTCTATGTGA-----GTGAGCATCAGCATGTAGGTTCCAAATCCAAGTAGTAGTATCAGG-----TTCCTTTTTCAAATCCTGCTGCAGCCGCACGAGCTCTTCCTGCATGCC-----A------TCTTCGATGGTTATACGGTTATCCAAAATACGAACGA-----GGTATATCGGTGCCAAAGATTGCCTCAGGAAG-----ATTTAACGTTACAGGGGATGAAATGGAAAACAAAGAAA-----TTCAGCCCTCAACATACGCCTCATCTCCCCTAACA------TCGACGGCCGAGGCCGCCGCATCCGAATGCCGGCCACGT-----CAGTGCCACATTTCTTTGATGAATGTATGCATCTTTTATGTCTGTTAGATT-----ACTCCATTCTGTAAACCAGAATTAAGAAAAAGGCTGGCGGGAT-----GCAGGGTCACAATATGACTGTGGTTGAGGCAGATGGGCAC-----GGAAAAGCTAGGTTCTCTACCTGTTCATCC-----GATAACAGATGGAAACTCAATTATCTCTTGT-----TTCCACTCCTCACTTGGGTCTTCCATCCTATA-----AAGCAGGCCTTTTCAGATCCAACTGGGGTTTACTCCCAGTCCCTC-----GGCAGTGAAGGGAAAAGACCAGCAACAAAGGGGCATTTGGAAGAAGACAA-----TTGCAAACTTTGTTATTTACAAAGCACCGAGTATGAAACAAGTT-----GCTTCAAGATTTAAATTTCCCACCGTCGCCATCAAAGATCACATTAA-ATC-----AGAGATTTCCTCTGCTGTTAACTTGAAATTAGCAATGAATCTTATGCA------AATGCCTCAAATTGAGCTCTCCATTGGGGAAAGG-----CCGAGAAGACGGTGGAGCTGCATGATTGAG-----TATTTTGTACAAGGTGTTTTGGGCCTTGCAAGGCTTGCTG--------GGGACCAAGATCTTTCATGTGAAAAGAGACCTTGAGATG--------GATTCCCATGTTTCTGCCAATAAGATTCTGGAAAGAAAA-----CAAGCTCAAACTGTGACTTGAAGTCCATGTCCACAATAAGCCTC-----ATTAGAGATGCTTCTCTGAATTCAAAGTTATTTGCT-----TGATTTGAGGACAAATCCTTCTCAAGAGGGGGAGAATGATGCAAA-----ATGTTCCTGTTGGGGAACTTCTTCTTTGGCCATTTTCGTCAAA-----ACCTTCGTCGTCATGATCATCGTCCTTCTT-----ATGAACTTACCCATGATGTGGGATCTATGTTTAAGGCCCTTAGGCCTTCCTCATCAACTA-----GTGACAGGAGAGACTGACAGCCCACAGGATCATCAA-----TAAGATCCCAAGTGTGATTGTCTTGAAGAGCTTGGATTTCCTCTTGCA-----TAAGTAGGGTAATTTAGGGCTGCCCCACTCAACTTTTCACTGAAA-----TGTAGCCAACACTTATTTGGTGGAGAAATTGGC-------TTCTGTGGGTTTTCATTGGTTCGTCACTTTC-----ACTGATCCAGGTTTCTTCCTTTAATAGGGAAACACTCTCTGAGTTGTATAAGCCA-----GTGGCCCGGGGTGTGGCCCGGGGTGTGGGTGA-----TGCAGATGCCTCAAAGATCAAAACACTCAT-----ATTAAGCTACAAATATCTTCCCTCACATTTAAAGCGGTGCTTTGTTTA-----CAGATAGACAATGATGATCGTCAGCTACTTTTTCTGTATG-----AACTTCCTTAGGCGGGTATCAAAATTGGATACAACAGCCACCTTAACTGTATCACAGCTCATCATATT-----AAAGGTTCTATCTTTTGCAAATAGAGCTTTGAAAGCTTT--------AAGCCTGCGCCCAAGTTAGCTGTGATCATGTCCT--------TTCCTCGAGTGTATTATGAAATGCCTAGTTGGTGATAGAGAAGAAAC-----CTCTCCGGCATTCTCTCAAACAAGTCAAAAGCC-----TAAACCATCATTAGATGGGGCATCTTCTAAAAAGAAAC-----CTTCTTACTCTTCCAAGAAATGAGTGCATTGCCCAAAAA-----GTAATCACTGAATTCTCAGTAACTCTAGCAGCAATTCTAAA-----CTCCGGGAGGATTGATTGAAGGAATTGCTGATTTTGTGAGGTTGAAGGCAGG-----TTTTTCTTCTGGATGCTATAGGCCAGTGGAATGACCCCTCTGTTGAA-----CATCTGGAGACCATGGCAGAAGTTCTCCTTACTCCCTCC-----TGTACGGGAAAGTGCTCCAACGACAGAGATATTCCTTTTTC-----TCTCAAGCAATCCCTCGATCGCCGTCCCATTC-----GCATGCCCATGATGCCATTTCCTTATTTGAGCAGATGGAAA-----AACTCGCCTTGCTACCAATAAATCTCCAACCACAGCATTTTGCTCATCATCGGCATCCT-----AAGCCGGTCCATATTAGAAGCAACAGTCCTTGAAGCAAGTTGTTTTAGAATTAC-----TTGTGGGTTGTCCACAAAATCTGCTATTCTAGCAT-----CATGGATTCAAAGTAGTGCCAACCCTCCTCAACAAGCCCAGCGTGAC-----CAATATCATCTCCTTTCTCATGTGGATGAAGCAAGATATTAA-----TAATGATGGTGTTCCTGTTCTTCCATTCTTCTATTGAT-----TGGACGTGGCCTTACCTGGATGTAATCCATCCATCTCATCACATG-----TCCTCGACCAAGCCATGGCATACATGTTAATCCAAAGTATCTGCGTC-----GGAGGAAGAAAGTAACCAAAGGGAGAACTTGTTTCA-----TGGTACCTGTTGCCAAAATCTCTGGCTGCATGATGAACTTCATCAAAGTTGAAA-----TTGGAAATAGGTAATTGAGAATCGAAGCTCGGCATCA-----AATAAGCTTCAGGATCATTTTTACCTTGAAAAGAT-----TTTACCTTCTCTGTATAATATTCAAAAGTCTTTTTCTTCTGTCGTGCTTC-----AATTCACCTGGCAACTTCTCTGGGTGGGTGTAACAAA-----ACACTGCTATTGACAACAGATAGATGAAGGTTCTCTATTTCGCCTA-----TTCTCTCTTGGACCCTCTTGCTGCACTGGAATTAGATGGA-----GTCCTTATACCCCTCAACAAAATGGAGTCGCTGAGCGTAA-----TCGCCTCTCAGTCCAACAATATCACTCTCCAAACCATCAAAT-----GGCCAAGTACCTGATCCGGACCACCTACTTCTACGGAGGAATCAACG-----GGCCGTCTAAGCTTGATTCGATATGGAAAGATTCTATTAATGATGGGTGTCATAACCCAGCTTG-----TTGGTCTCCTTGCTCGTGCAGGCTTGTTTGAAGAAGCAATGGATTGTGTCAA-----TTACAAAGCACCTCATCCTCATATTTGCCAATGGATAATGCCACCAA-----TCGACTTCAAGTTTAGCCATGTCCTTCTCGTCCAAGTTAATCCATGCCTCTATTCCATT-----TCTAATCTTAGAAGTATCTCTCCTACTTCCCTCCCCATTTCCAGG-----------ACTCCACATGCATGTTTCTCTTTCTCAG-----AAATTGTTCTGAAACAAGGTACCTGAAAGCAATAT-----GATCAATGGCCAGTGTTTGTGCTGAGGTCACAGAGTACCA-----GAATCTGCTAACAGGAGTTCTGTATTTCTTGGGGATCATGGCTC-----AATTGCATGGTTCTTGTGTCTTTACAAAAATTGAT-----TTGGCACCAAACCCTGATTTCGCATCTCAATAACCATATCAATAGCCTCCCTCAACCTCCCAATC-----ACTGTATTAGAAACTCCGACTTTAACCTTCGGCTTGCATCATTCTCATTAGCCTGCC-----TCAACCCATGCTCACTGTGGAACATGCACCCTGCAATTT-----TGACTGTGAGCTTCAATGACCTGAAAAGCAAAAATAAAC------AACGGCAAGAACGTAAGCAAGCATGATCATACTCTGATCTAACGAA-----TGAACCAGTTACAAGCAGCTATGGTGGGAT-----AGTTGGACATGCTCAAGTGCTTGAACTAGAATTTC-----AAAATGTTGAAGGGGCATTGGTGAGACCAAAAGGCATGACA-----CAATCCTTCAGTTGATGATTACTGCAAGCTTTGGAA-----CTTGTTAGGAAGAATAAGGAGCAAGATCAAATTAA-----AAAATTTGCAGCGTAAATCCATTTAGGCTTATTGGAGTGGGACTT-----AGAAACCCAGAAATCTCAGAAACTTGTATT--------------AAAGAAGAGGTTGGGTTTTGGTTGGAAGTCTGCATTTTGCATAA-----CAACATTATCGACGATCTGGGTGGCACGCTTAAGGATGTTCTCGACGA-----ATTATAGTGGTTTTTTCACTGTAATACTTGAGAGGGGT-----TTTAGGATCGTTTTCCTTCTTGAGCAAGAGCTGGTTCAGGA-----ATTTGTCTCATGTCACTGCGAAAAACTGCTGCAAGTGAATTGAGGTAGGCAGCTCTATGGCTGTATATTGCTCCT-----GTTGATTAATGATTTAGACCTCTTTCATCATAGGCCATATGAATG--------TTTTCGGCCATGCCTTTGTTGACCCATCTTAGCTTTTCTTTCAATGA-----TTTCACTGCTTAACATTAGAACCACAGAAGACATGTTTGGTCTATCTTCAGGTCTTTGCTGCA-----GAAAATGAAGATGAAGATGAAAACGAAGGAGAAGAAGACA-----GAGGGTTACGCATGATGGATTCACAAATAAGTATTCTTTCACTC---------TCTGAGGATCTGAAAATTGTTGGAAGATGCATAGATTCCATTGCTTCTAAAACTTCTGTGGACCCT-----GTGGTGGCTCATCGATTGTCAACAATCAA-----TCGTGAAATCGAATGGAAAGCGGTTGTTTCTCGTTGACACATTA-----TTTCGAATCTCAAGCTCCTTCTCAAGTATGTGAAACTCATACTTTACATAA-----ATGGGGACATGCTCAGGTAATCAAGAAAGTAGTTTTTTTT-----ATTGGACATGCTCATCGATGATCTTCTCCAAAAAGTCATCA-----AGGACTGTGTGGCAAGATGTGATTGGTCGACATTGCCC-----TTGGCAGAGTATATTGCGGAGAAGACATAGAAAGACGAGAAGACTA-----GATGGCCATTTTTACTTGGAAGACCTAACTGCTTC-----GATTGCTTTGCCATCCTCCTCGATCTCCTCCGAACCGGAGAGCTCTACATTCC-----TTGTCTTTGCTGCTAAAGGTAGGCCTTTGCACT-----TTAATCCTGTCTATCATGAGCGCACCAAGCATATTGAAGTAGA-----TTTGGTCATGGATTCCAACATCTGGGTAGCAGTCACCACTGG-----------TCGCTATCTTGAAACTGGGGAATTAGGAAGG--------TGTCCTCCACGCTTCATTAGGAAAAGCTGCAA-------CTTGGTCTTGTAATTGGCCCATCTGGAACTTGCAAAGGA-----GTGCATGTGGGGAGAGGTGCTGGAATGTGCTAACCAGCA-----AGCTTCCTGTTGCTCTTTGCTTATCCAACTCCTGAGCTTCCAA-----GATCCTTTGCAAGTTCCAGATGGGCCAATTACAAGACCAAG-------ATTCCTCTATCAACACTGTCAATCTTAAATTTCTTCATTTTCAAGATATCACAAAGAAGTTGTT-----ATGTTGCAACTGAGGATGTTGTGTACATGCTA--------AAGGGTTGGACCATTAACTTTGATTACCAAGCTT-----AGCTCTTTCAAAGTTCGATTTCCAGCCATGACTTCCTCCTCTTCT-----GTTGCGATGGGTTAATTACATGCACCCTGGCCTCAAACGAGGCAAGATGA-----TCATATAGGTGGCAGTTTCAAGAGGTTTAAATGGGATTG-----ATGAGGCGTATGTTGAGGGCTGAATTAGAACCTA-----TCATTCCAGCCCAAAATGTATCTTTCATATATACAGGAACCCAAT------------AACCTCAGTATCTGCATTGCAAAGCTGTGCATTCTCACCCTCATCTGCA-----TTTTCTGATCTCTGTGAGAAATCCATCCGTTCTGTTAAAGGAAGAC-----TGAACTTGCCTCAAGAAAGATAGTGGAGCTGGAGGCCAAGAATCA-----GAGGATGCTGGAGGGTGGCTGGAGAGGACCACCGTGGAGGA-----TAAAGCGAGAGCCAATGGAAGAAAATTTGGATGACTTTGACGA-----TACAAATGTAGCCAGCACTTATTTGGTGGAGAAATTGG-----CCTTAGCCCACTTCTCACAGTGGAACAACTCAAACAAC-----TTGGATTAATTTCGATGACGTGGAGGCTATCAGAGCTAAGATTGCTTATGCAAA-----CCCAAGGCAATGGAGTTGGCCCTTGAATTTGCCACTTGAGTTTTTAGGAATTTTCC-----TTCTCTTAACTTCGTCTGATGCTATCCTTGCAAATCTGACGCC--------AGATAATTGGTATAATTCTGGTGAAAGTAAGAGGCTCTA-----ATCGCTCGCCTCCTCAATGGTCGCACCGATAA-----AAACCTATTTCTTTCAGCCCAGTGATTGTAGTTCTCAGGAGGGTTTAA-----AGTTTCATCGTCCAGTACAGTATTCATGACTCTTGTAGAGTTCACGTCCTGGCCCGGTCCCCAGTC--------CTTCATATCCATCCCAACGTATCCGAAACTTCAACTTAT-----TTGATGGACATATTGTTTAGTCCTCCTTTCAAT------TTTCTCGATTCGTGAAGATGCTTTTTGCAAGGAAAGAA-----TATAAACCTCATTCAAGCTCAACAAATTCTGTTCTTGACCCCATCCCTCCAACAATATAGTGTA-----------ACCACATATTCAATGTTCTCTGATCTAAGA-----TGCCAAGCCTTTCGAGTTCTCTGCGGATGAGAGCGCTGGT-----TTTTGCAAGAATGGCAGCAATTGCAAGTTTGT-----GCAGTTAAGAAACTTTCTTCAAAATCAA-----TTGGACGAGGACAAGTACTTCAACGACGACTTTGTCGGGCAGCT-----CCGAGGACCCCGAGCTTTGGGTCCACCA--------ACCATGGGCTCCCATACCCGTTTTCTTATTCAAAAGATGATTCCCAGTTGCAA-----TTCAACCCGATAGAACCATTACTCAGCTTGTGCCACCGTGACATAA--------TTGTGAGACTGACCGCCACAGAAGAACCAAAGCAGAAAAGCGGAGAGGACAAGCAAAG-----CTTATTGCAGTCTCTAAATCTACCAACGCTGGTTAAAGACTTGAGAAC-----------------TCATAACAAGTTGTACAGACTGGGGAAAACAGGT--------GTTGGATTGGGAAACCCTGGTAATAAGTACCATGGTACAAGGCACAATG-----TAGCCAGAACTACAATTTCAGCTGTTTATCGTACAGCTGAAATT-----CCTTATATTGCGTTACCAATTTCTAACGAGAGGCCTTTA-----TCATATATTCGTGCATATAAGGAGCATCACTGCTCTTATATTTTCAGGT-----AGGTTTCCAAGTAGAGAATGTGGCAAAATTGGACCTTGAGGAT-----CACAAACCCACACATTTCTGTGACTACCTGGGTTGGACTCTG-----TATACTGCAAAGTAGCCTTTTGGAACATC-----AGTGCAGCAAGAGGGTCCAAGAGAGAACATTTT-----ATTGTACAGGGTAGGGCTGATGACACCATGAACCTT-----TAATAAATAGAATGAGCTCTTGGAGGCAATTTTGCAACAAGA--------GTGCATTACATAAACACCGGCTTTCCTTACAC-----TATTCTCGAACTCCTCTTCGGCGTCTTGGAGAGCCAAAGGAG-----AATATGGGCATATTGCTGCTAATTGTCCTAAGAAAT--------------TGAAGCGCAACCTTACCACCCATGGAGTGGC-----CCGAGTATGAAACAAGTTCTCCCTTTGGTTACTTTCTTCCTCCTTAAC-----GCATTCGACGATATCCAAAAGTTCCGAATGGGCATGTAAAAGTCGTCTTTTCTTGA-----GGGCATGCTCACGGGACGAGCCGCAGCCGAAG-----GTCGGTTTGGAATTGATGCACCAGGTATGAAATCAATTTGATGTTCAATCCCT-----TTTTGCACCATTTCCCAGTGTGCTCGTGTGCCT-----TCCATTGGCAAATATGAGGATGAGGTGCTTTGTGATGTGGTTTCTATGCACGCTTGC-----ATTTATGCGTTTGATGAACCATGTTTTGCG------ACCATATAGGAAGTCTGAACCTATTCCTGAAGCTAACAA-----CATTAGAAGGGCACGTTCAACAGACTCAGAG-----AAGTTGGCAGGCTAATGATGGGATAAAGAGTGCT-----ATAGCAAATGATGCAATGGTCAATGTCAACTGAAGTTGAATAAGTTCAT-----------GACTGTGGGAAGAAGTTTAACATGGGTGGGC-----AGGGATCTGAGCCTGTCAAACGAGAGCGTACTACGAAGACTGA-----TAGGTGGAAACAGGAGGAGAAAGCAAAG-----CCACTTGCACAAGTGGAAAGAAGTCGTATTAAACCCT-----AGTAAGTGAAAGGTATTGAAGACTCCCAA-----AATACTTATTTGTGAATCCATCATGCGTAACCCT-----GCGTAAGAATCGTCATCTCTTAGATGTTGTTCGTACT-----TGTGATTGGCATATTCCGATATAGGAATACATGGCCA-----GACCTTGCAAGTGGTGGCTACAAGGAGATCTAA-----ATGAACAGGGCTACAAGCAAAGGGTACTGG-----TAAAAACTTGGAAATCCAGAAGAAAGCAAG-----CATCCTTGCAAAAAAGGTAGCTCCCAACCACTTGGGTCTC------TGAAGCAGTTGATTTATACTTTCCCTGAGGATGCTGCAACCAGTAC------CCTTGGAGCACCACTCCATCAGGAAACTGAATCCG-----TTATAGCATGATTAAAGATGCAGAGGATAAGGGTCTGAT-----TTGAAGGCGAATGTATGACATAATCTTGTG-----CATCCAATCAAAGCAAGTATTATGGAAATTATGTTACCACTGATCAGGGCCTT-----TGATGCAGCCAGGAGTGCATCAGACATTGTCTTGACAGAG-----TATCCACTTGAGCACCAGCTGTGGCAAAGTAA------TTTATGCGTTTGATGAACCATGTTTTGCAAGCATTTATTGGCAGATTTGTAGTTGT-----ATCCTTCTGATGTGTTAGCATTGCATAACACTCTTATGAAATTCTTGTACAACTTGGGGTC-----AAGACAATAGAATTAGGATGACCTAATTTCTTATGCCAAACTTCATTATTATTGGC-----GAAACATTTTTCCTCACACGGGCATTGGGCCA-----TATACAACTTTTAGTCGGATTACCACTTCCAGAGGA-----CGCCTCTCCGCCCTTGAGACCGCCATGCGTCCCACTCAGGT-----CATTGGATTGCACATACACAATGAGTGTCAAGGATACCA-----GATATGCCAGACTTGAGGACATGGCAGACTTCCCAGAGCTTGGAGCTCTCGTC-----GGTTAAGGTTTGAATTGGAGTAATCATGGGTGTCTGGGGCTGGTGTTA-----TAATCCTCAGAGTTGTCAACACTGGAGACAGGCCAGTTCAGGTGTTT-----TTCTTTTGTGGCTGCTACGATGTTTTCTTTGGGAAAAACCA-----TTCACCCATTTTAAGATGCAGTGAAGATGGAA-----ATCAATCTCATGTTTTTCCGTGCTCTCCTCCTTGCAATGAGA-----ATGTTATGTAGAAAGTAATTGCTATTGGAAGTAGGATGACA-----TACTTGATCCAGACGCTGATGTTCCATCGGACCCGG-----ATCCCTTAAAAGAAGGTCAGGAGCTGTTCCGCAAAGGTCTTCTGAGTGAAGCAG-----ATACCCAGACTAGGTCTTTTCTTTTGAAACTCAGAAG-----TCCCAGGAGCATAAAGTGAAACTCCTGTATTTTGGAATGATGAAGAGGAAGAGGGAGC----------TGGGCCCCTTCTGGCAATCCGTTGTTTCTGATTACCTTGAAAAGATTATCAGGTCTAATT-----TGTGCCAGTTTCTGAAAGCTTTGGCTTTGCAGATGAGCTTAGAAGATGGACTTCTGGAGCTGCTAGTG-----GATTGTTAGCTCCAATTTTGTAATTTGGAAAACGACTAGAA-----GAAAATTTAATAAATGGACACTGCACAAAAAGTCATCTTTGGCTGGTAGACTTGGCTGGTAGTGAGCGTGTGGGGAGAACTGAAGTTGAA-----AGAATAGAAGATCTTTGTTTGAGGTTTGAAGAAAACATGCTAAAGCCCATAAGCAGCATTGAGGTAAGAC-----CCCTCATCTGCATTTTTCTCCTTCGCCATTCC--------GAGCAGAGGAGGTTGTAGCAACCCGTGGCTTGGTATGCATCAC-----TTGGTTTGACAAATTGGAAGCCATTGCACTCCAGAATCCAGCCC-----AATGAAAAACAAATGGATCAGTGGAATGT-----TGAGGACTGTCTGTTCCAAGATTTACCACCACCATAACCAGAGTCTCCACCGTGAGAAC--
[truncated: 1,877,159 more chars]
